# Supplementary material for: Umbellaceae fam. nov. (Hymenochaetales, Basidiomycota) for Umbellus sinensis gen. et sp. nov. and Three New Combinations
Source: J Fungi (Basel). 2023 Dec 28;10(1):22. doi: 10.3390/jof10010022 (PMC10817349; doi:10.3390/jof10010022)
Supplement: Supplementary file 1 [file jof-10-00022-s001.zip]

Archive with 6 entries (6 files):
- Figure S1 nrSSU.pdf
- Figure S2 ITS.pdf
- Figure S3 nrLSU.pdf
- Figure S4 mtSSU.pdf
- Figure S5 RPB2.pdf
- File S1.txt
