# Supplementary material for: Umbellaceae fam. nov. (Hymenochaetales, Basidiomycota) for Umbellus sinensis gen. et sp. nov. and Three New Combinations
Source: J Fungi (Basel). 2023 Dec 28;10(1):22. doi: 10.3390/jof10010022 (PMC10817349; doi:10.3390/jof10010022)
Supplement: Supplementary file 1 [file jof-10-00022-s001.zip › File S1.txt]

>Boletopsis_leucomelaena_PBM2678
TAAGTATAAACAAGTTTGTACTGTGAAACTGCGAATGGCTCATTAAATCAGTTATAGTTTATTTGATGGTGCTTTACTACATGGATAACTGTGGTAATTCTAGAGCTAATACATGCAATCAAGCCCCGACT-TCCGGAAGGGGTGTATTTATTAGATAAAAAACCAACGCGGCTTTTGTCGCTCCCTTGGTGATTCATAATAACTTTTCGAATCGCAGAG-CCTTGTGCTGGCGATGCTTCATTCAAATATCTGCCCTATCAACTTTCGATGGTAGGATAGAGGCCTACCATGG-TTCAACGGGTA-----------------------------------------------------------------AGCAGGCGCGC-AATTACCCAATCCCGACAC-GGGGAGGTAGTGACAATAAATAACAATATAGGGCCC-TTTCGGGTCTTATAATTGGAATGAGTACAATTTAAATCCCTTAACGAGGAACAATTGGAGGGCAAGTCTGGTGCCAGCAGCCGCGGTAATTCCAGCTCCAATAGCGTATATTAAAGTTGTTGCAGTTAAAAAGCTCGTAGTTGAACTTCAGACCTGGCTGGATGGTCTGCCTAA-CGGTATGTACT-GTCTGGCCGGGCCTTACC-TCTTGGTGAGCCGGCATGCCCTTCACTGGGTGTGTCGGGGAACCAGGACCTTTACCTTGAGAAAATTAGAGTGTTCAAAGCAGGC-CTATGCCTGAATACATTAGCATGGAATAATAAAATAGGACGTGCGGTTCTATTTTGTTGGTTTCTA-GAGTCGCCGTAATGATTAATAGGGACAGTTGGGGGCATTAGTATTCAGTTGCTAGAGGTGAAATTCTT-GGATTTACTGAAGACTAACTACTGCGAAAGCATTTGCCAAGGATGTTTTCATTAATCAAGAACGAAGGTTAGGGGATCGAAAACGATCAGATACCGTTGTAGTCTTAACAGTAAACTATGCCGACTAGGGATCGAGTGAACTCAATA-TTATGTGGCACTCGGCACCTTACGAGAAATCAAAGTCTTTGGGTTCTGGGGGGAGTATGGTCG-CAAGGCTGAAACTTAAAGGAATATGAAA----CAA-AGCATG------TGAAGGGTTGTAGCTGGCCTCTCTTCT------GGAGGCA-T--GTGCACACC-TGGATC--------ATTCATCCC---CTTC--------ACACA---CC-TGTGCACA----------------------------------------------------ACCTGTAGCTTGGGATG--------ATC-----ACG-------GAG---------ACCGTCTTTCTGGCG-------------------------------------------------------------------------------GTGCCG------AATGCC---CTCGCTAT--GATCT--TTT------GATACACACCTTC--ATATAACGT------TCATGTTGATGAGAT------TATT----------TTGAATGGAAATACAACTTTCAGCAACGGATCTCTTGGCTCTCGCATCGATGAAGAACGCAGCGAAATGCGATAA-GTAATGTGAATTGCAGAA-TTCAGTGAATCATCGAATCTTTGAACGCACCTTGCGCTCCTTGG--TAT-TCCGAGGAGCATGCCTGTTTGAGTGTCATGAAATTCTC-AACTGCCTTGGCTTTTTTTTCAAAA-G-TGAAGTTGGATT-TTGGAGGTT-------TTGTTGCTGGC-------ATTGGAG---CGT-CTG-----ATTGATGCTTGCTTGTTGGCTCCTCCTAAAAGCATGCAGAG------------CTTGGC-------------------AAAGCGATG-----TCGATG-TGATA-AT-----TATC-T-------ACGTTGTCG----------------------------TCRAAGTGTGA---------AGAT-----------------CTGC-TGTTGGGTGTGGCCT-----------------------------------------------------------------TTTGAACAATCCCCTAGTAACTGCGAGTGAAGCGGGAAAAGCTCAAATTTAAAATCTGGC-GT--GCC----T-T-TGGCYGTCCGAGTTGTAGTCTGGAGAAGTG-TTTTCTGTGCCGGACC--GTGTACAAGTCCCTTGGAACAGGGCCTCATAGAGGGTGAGAATCCCGTCT-TTGACACGGAC--TACCGGTGC-TCTGTGATGCGC-TCTCAACGAGTCGAGTTGTTTGGGAATGCAGCTCAAAATGGGTGGTAAATTCCATCTAAAGCTAAATATAGGCGAGAGACCGATAGCGAACAAGTACCGTGAGGGAAAGATGAAAAGCACTTTGGAAAGAGAGTTAAACAGTACGTGAAATTGCTGAAAGGGAAACGCTTGAAGTCAGTCATGTCTGCTAGGACTCAGCCTTGC----ATT--TTT-G---CTTGGTGCACTTTCTGG-TTGACAGGCCAGCATYGATTTTGA-CCGTTGGAGAAA-GGTGGAGGAAATGTGGCATCTTT---YGAGGTGTG-TTATAGTCC-TCTG-CTGTATGCAATGGTTGGGATCGAGGACCGCAGCATGCCT-T--T-AT-GG----CCGGGG-G--TCA-CACCCACGTT--ACGTGCTTAGGATGCTGGCTTAATGGCTTTAAGCGACCCGTCTTGAAACACGGACCAAGGAGTCTAACTTGCCTGCGAGTGTTTGGGTGG-AAAACCCAAGCGCGCAATGAAAGTGATAGTTGAGACCTCTGTC----ATGGAGGGCATCGACGCCCGGACCTGATCTACG---GAGACGGTTCTGCGGTAGAGCATGCATGTTGGGACCCGAAAGATGGTGAACTATGCCTGAATAGGGTGAAGCCAGAGGAAACTCTG-GTGGAGGCTCGTAGCGATTCTGACGTGCAAATCGATCGTCAAATTTGGG------------------------------------------------------------------------------------------------------------------------------------------------------------------------------------------------------------------------------------------------------------------------------------------------------------------------------------------------------------------------------------------------------------------------------------------------------------------------------------------------------------------------------------------------------------------------------------------------------------------------------------------------------------------------------------------------------------------------------------------------------------------------------------------------------------------------------------------------------------------------------------------------------------------------------------------------TCCGAAAGT-TAACCA-AGGATGTATACCGGTATTTGCAAAAGGTGCGCGGTT-----TCACA-TACACGTTTCAATT-------GAACCAAYCAATATCGTCCGATCTCAGTGCGTAGAAGCACACAAAGAATTCAACCTTYCATTGG-CAGTTAAACATAACACCATCACAAATGGTCTCAAATATTCCCTGGCGACAGGTAATTGGGGCGACCAAAAGAAATCGATGTCGTCAAAAGCTGGTGTATCACAAGTTCTGAATCGTTACACTTACGCGTCAACTCYGTCGCATTTGCGAAGGTGCAACACCCCTCTTGGTCGAGAAGGCAAAATCGCTAAGCCTYGA-CAATTGCACAACACACACTGGGGTAT-GGTRTGTCCYGCCGAAACGCCAGAAGGAC-AAGCATGTGGCTTGGTTAAGAACTTGG-CCCTGATGGCCTGCATCTCTGTTGGATCTTTGTCAGCACCTGT-GATT-GAGTTTTTGGAAGAATGGGGACTGGAGTCTTTGGAAGAAAATGCTCATTCATCAACGCCATGTACAAAAGTTTTCGTCAACGGAGTATGGATGGGTGTTCATCGTGACCCTGCGAACTTGGTCAAGACCATCAAAAAGCTGCGAAGGAAAGATGACATTAGTCCGGAGGTTTCGGTAGTCCGTGACATACGAGAAAGGGAGCTCAGGCTGTATACGGATGCTGGACGTGTTTGTCGGCCTTTGTTTATTGTAGAGAACCAACAGCTAGCTCTACGGAAGAAGCATATCGAGTGGTTGAA---------CAGAGGTCAAGA------------------------------------------------TGAG---------------------------------------------------------------------------------GCAGGAGAAGAGTATAAGT-GGGATCAATTGGTGAAAGGCGGTGTCATCGAGTTGTTGGATGCCGAAGA-AGAAGAGACCGTCATGATTTGTATGACACCTGAGGAATTGGAGAACTCACGGCTTCAGTCTCAAGGCATCGAGCCCCCAGATAATGACAACGAGTTCGATTCATCCGCTCGTCTCAGAGC-TACAAGTGCTGCGCATACTTGGACTCATTGCGAAATCCATCCAAGTATGATTCTCGGG-GTTTGTGCC-AGCATCATCCCCTTCCCGGACCATAATCAGGT
>Thelephora_ganbajun_ZRL20151295
CTAGTATAA--CAGTTTGTACTGTGAAACTGCGAATGGCTCATTAAATCAGTTATAGTTTATTTGATGGTACCTTGCTACATGGATAACTGTGGTAATTCTAGAGCTAATACATGCAATCAAGCCCCAACT-CCTGGAAGGGGTGTATTTATTAGATAAACAACCAACGCGG--TTCGCCGCTCCCTTGGTGATTCATAATAACTTCTCGAATCGCATGG-CCTTGTGCTGGCGATGCTTCATTCAAATATCTGCCCTATCAACTTTCGATGGTAGGATAGAGGCCTACCATGGTTTCAACGGGTAACGGGGAATAAGGGTTCGATTCCGGAGAGGGAGCCTGAGAAACGGCTACCACATCCAAGGAAGGCAGCAGGCGCGCAAATTACCCAATCCCGACAC-GGGGAGGTAGTGACAATAAATAACAATATAGGGCCC-TTTTGGGTCTTATAATTGGAATGAGTACAATTTAAATCCCTTAACGAGGAACAATTGGAGGGCAAGTCTGGTGCCAGCAGCCGCGGTAATTCCAGCTCCAATAGCGTATATTAAAGTTGTTGCAGTTAAAAAGCTCGTAGTTGAACTTCAGACCTGGCTGGATGGTCTGCCTAA-CGGTATGTACT-GTCCGGCTGGGCCTTACC-TCTTGGTGAGCTGGCATGCCCTTCACTGGGTGTGTCGGGGAACCAGGACTTTTACCTTGAGAAAATTAGAGTGTTCAAAGCAGGC-ATTTGCTCGAATACATTAGCATGGAATAATAAAATAGGACGTGCGGTTCTATTTTGTTGGTTTCTA-GAGTCGCCGTAATGATTAATAGGGATAGTTGGGGGCATTAGTATTCAGTTGCTAGAGGTGAAATTCTT-GGATTTACTGAAGACTAACTACTGCGAAAGCATTTGCCAAGGATGTTTTCATTAATCAAGAACGAAGGTTAGGGGATCGAAAACGATCAGATACCGTTGTAGTCTTAACAGTAAACTATGCCGACTAGGGATCGGGCGAACTCAATC-TTATGTGTCGCTCGGCACCTTACGAGAAATCAAAGTCTTTGGGTTCTGGGGGGAGTATGGTCG-CAAGGCTGAAACTTAA------CCAAAT----TGTTGA-----------CATGAGTTGTTGCTGGCCCTCAA------ACGGGGGGCA-T--GTGCACGCT-CTGTTT--------ACACATCC----ACTC----------ACA---CC-TGTGCACC-C---------------------------------------------------TCTGTAGTTCTGTGGT----------------CTG-------GGGG------GCTCTGTCCCTCGGCTGT---------------------------------------------------------------------------------------------------GGTTCTAT-------GTCTT------TACACACACACAG--CAATGAAGT------CTTATGGGATGTAT--GTTA-CGTT-------TG-ACACGATACAATACAACTTTCAGCAACGGATCTCTTGGCTCTCGCATCGATGAAGAACGCAGCGAAATGCGATAA-GTAATGTGAATTGCAGAA-TTCAGTGAATCATCGAATCTTTGAACGCACCTTGCGCCCTTTGG-CCAT-TCCGAAGGGCATGCCTGTTTGAGTATCATGAACACCTC-AACTCTCATGGGTTTGCCAT------A-TGAGCTTGGACTCTTGGGGGTT-------TTGCT---GG---------CC-----------------------------CACCGTCGGCTCCTCTCAAACGAATCAGCTT---------GCCGGCAT---TT--------------GGTGGCATCA-----CAGGTG-TGATA-AC-----TATC-T-------ACGCTTGTG-----GTATTCCACTTGGTAACCTTC-A-----------G--CAATGGAGGTGT-----------GCTGGAGC-TCATAGACGTCTCTCTTCAGC-----------AAGGG---ACATG-------------------------TTTTTGAACGTTTGATCTCTCCCCTAGTAACTGCGAGTGAAGCGGGAAGAGCTCAAATTTAAAATCTGGC-GT--GCC----T-C-CGGTCGTCCGAGTTGTAGTCTGGAGAAGCG-TTTTCTGTGTTGGACC--GTGTATAAGTCTCTTGGAACAGGGCGTCATAGAGGGTGAGAATCCCGTCT-TTGACACGGAC--TACCAATGC-TTTGTGATGCGC-TCTCAAAGAGTCGAGTTGTTTGGGAATGCAGCTCAAAATGGGTGGTAAATTCCATCTAAAGCTAAATATAGGCGAGAGACCGATAGCGAACAAGTACCGTGAGGGAAAGATGAAAAGCACTTTGGAAAGAGAGTTAAACAGTACGTGAAATTGCTGAAAGGGAAACGCTTGAAGTCAGTCATGTCTGCCAGGACTCAGCCTTG------CT--TCT-G---CTTGGTGTACTTTCTGGTTGGATGGGCCAGCATCAATTTTGA-CCGTTGGAGAAA-GGCCTTGGGAATGTGGCACCTTT-----GGGTGTG-TTATAGCCC-TTTG-TCGTACGCAACGGTTGGGATTGAGGACTGCAGCACGCCT-T--T-AT-GG----CCGGGG-T--TTT--GCCCACGT---ATGTGCTTAGGATGTTGGCATAATGGCTTTAAGCGACCCGTCTTGAAACACGGACCAAGGAGTCTAACATGCCTGCGAGTGTTTGGGTGG-AAAACCCATGCGCGTAATGAAAGTGATAGCTGAGATCCTC-TC----ATCAGGAGCACCAGCGCCTGGACCTGATCTACG---GAGACGGTTCTACGGTAGAGCATGTATGTTGGGACCCGAAAGATGGTGAACTATGCCTGAATAGGGTGAAGCCAGAGGAAACTCTG-GTGGAGGCTCGTAGCGATTCTGACGTGCAAATCGATCGTCAAATTTGGG--------------------------------------------------------------------------------------------------------------------------------------------------------------------------------------------------------------------------------------------------------------------------------------------------------------------------------------------------------------------------------------------------------------------------------------------------------------------------------------------------------------------------------------------------------------------------------------------------------------------------------------------------------------------------------------------------------------------------------------------------------------------------------------------------------------------------------------------------------------------------------------------------------------------------------------------------------------------------------------------------------------------------------------------------------------------------------------------------------------------------------------------------------------------------------------------------------------------------------------------------------------------------------------------------------------------------------------------------------------------------------TGGTCTGTCAGACTGG-CACTGATGTCTTGCATCTCCGTCGGCTCGCTGTCTGCCCCCGT-CATCTGAGTTCTTGGAGGAGTGGGGTTTGGAATCGTTGGAAGAGAATGCTCACTCTGCGACGCCGGCGACGAAGGTCTTCGTCAATGGTGTGTGGATGGGCATCCACCGAGATCCTGCTAACTTGGTGAAGACAATAAAGAAGCTGCGGAGGAAGGACGATATCAGCCCTGAAGTATCTGTCGTTAGGGATATTCGAGAGAGGGAATTACGGTTGTACACTGACGCCGGACGGGTGTGTCGGCCTTTGTTCATCGCCGAGAATCAGCAACTCGCTTTGCGGAAAAGGCATATCGAGTGGCTTGTGAAAGGCGAGGATGAC------------------------------------------------------------------------------------------------------------------------------------------CGTGGGGAGCCATTCAAGT-GGGATGAGCTCATTAAAACTGGCATTATCGAGTTGCTGGATGCCGAGGA-GGAGGAGACTGTCATGATTTGCATGACCCCCGATGAACTCGAGAGATCAAGGTTGACGTCTCTTGGCGAGACTCAGGAACC---TGATGTCGAGTTTGACCCCTCGGCTCGGCTGCGTCC-CCCCACAACCGCCCACACCTGGACTCACTGCGAGATTCATCCCAGTATGATCCTCGGT-GTTTGTGCA-AGTATCATTCCTTTCCCCGACCACAATCAGGT
>Fomitopsis_pinicola_AFTOL_770
TAAGTATAAACAAGTTTGTACTGTGAAACTGCGAATGGCTCATTAAATCAGTTATAGTTTATTTGATGGTACCTTGCTACATGGATAACTGTGGTAATTCTAGAGCTAATACATGCAATCAAGCCCCGACT-TCTGGGAGGGGTGTATTTATTAGATAAAAAACCAACGCGG--TTCGCCGCTCCTTTGGTGATTCATAATAACTTCTCGAATCGCATGG-CCTTGTGCCGGCGATGCTTCATTCAAATATCTGCCCTATCAACTTTCGATGGTAGGATAGAGGCCTACCATGGTTTCAACGGGTAACGGGGAATAAGGGTTCGATTCCGGAGAGGGAGCCTGAGAAACGGCTACCACATCCAAGGAAGGCAGCAGGCGCGCAAATTACCCAATCCCGACAC-GGGGAGGTAGTGACAATAAATAACAATATAGGGCTC-TTTTGGGTCTTATAATTGGAATGAGTACAATTTAAATCCCTTAACGAGGAACAATTGGAGGGCAAGTCTGGTGCCAGCAGCCGCGGTAATTCCAGCTCCAATAGCGTATATTAAAGTTGTTGCAGTTAAAAAGCTCGTAGTTGAACTTCAGGCCTGGCCGGGCGGTCTGCCTCA-CGGTATGTACT-GTCTGGCTGGGTCTTACC-TCTTGGTGAGCCGGCATGCCCTTTACTGGGTGTGTCGGGGAACCAGGACTTTTACCTTGAGAAAATTAGAGTGTTCAAAGCAGGC-CTGTGCCCGAATACATTAGCATGGAATAATAAAATAGGACGTGCGGTTCTATTTTGTTGGTTTCTA-GAGTCGCCGTAATGATTAATAGGGATAGTTGGGGGCATTAGTATTCAGTTGCTAGAGGTGAAATTCTT-GGATTTACTGAAGACTAACTATTGCGAAAGCATTTGCCAAGGATGTTTTCATTAATCAAGAACGAAGGTTAGGGGATCGAAAACGATCAGATACCGTTGTAGTCTTAACAGTAAACTATGCCGACTAGGGATCGGGCGACCTCAATT-TTATGTGTCGCTCGGCACCTTACGAGAAATCAAAGTCTTTGGGTTCTGGGGGGAGTATGGTCG-CAAGGCTGAAACTTAAAGGAATATGAAT----TCT-GA-----------AAGGGGTTGTAGCTGGCCGTTTC----GTTTGAGCGGCA-T--GTGCACGCC-CTGCTC---------ATTATCCA---TCTC--------ACACA---CC-TGTGCACA-TA-------------------CTG-----------------TAGGTCGGC---------------------TTTTGATT---------------GGA---------GTGGGGTCTTCATCGACTCT--------------------------------------------------------------------GCTCTTTAGTTG------GGGCCT-----TCCTAT-------GTTTT------ATCACACACTACTT-------------CAGTTTAAAGAATGTCC--TCTTGCGTC-------TA-ACGCATTTAAATACAACTTTCAGCAACGGATCTCTTGGCTCTCGCATCGATGAAGAACGCAGCGAAATGCGATAA-GTAATGTGAATTGCAGAA-TTCAGTGAATCATCGAATCTTTGAACGCACCTTGCGCTCCTTGG--TAT-TCCGAGGAGCATGCCTGTTTGAGTGTCATGGAATTCTC-AACTCTGTTTACTTTTGTGA------T-AGAGCTTGGAC--TTGGAGGTTTA-----TTGCC---GG------------------------------------TACCTGTGATCGGCTCCTCTTGAATGCATTAGCTC---------GAACCTTT---TGTG------------GATCAGCTTA-----TCGGTG-TGATA-AA--A-ATGTC-T-------ACGCCGTTA--------------------------CTGTGAAGCATAT---------TATT-----------------CGGC-TTCCAATCGTCCTTCAC-----------------GGG---ACAAT-------------------------AACTTTGACCTTTGACCTCACCCCTAGTAACTGCGAGTGAAGCGGGAAAAGCTCAAATTTAAAATCTGGC-G---GTC----T-T-TGGCCGTCCGAGTTGTAGTCTGGAGAAGTG-CTTTCCGCGCTGGACC--GTGTACAAGTCTCTTGGAACAGAGCGTCATAGAGGGTGAGAATCCCGTCT-TTGACACGGAC--TACCAGTGC-TTTGTGATGTGC-TCTCAAAGAGTCGAGTTGTTTGGGAATGCAGCTCAAAATGGGTGGTAAATTCCATCTAAAGCTAAATATTGGCGAGAGACCGATAGCGAACAAGTACCGTGAGGGAAAGATGAAAAGCACTTTGGAAAGAGAGTTAAACAGTACGTGAAATTGCTGAAAGGGAAACGCTTGAAGTCAGTCGCGTTGGCCAGGACTCAGCCTTG------CTTATTT-G---CTTGGTGCATTTTCTGG-TTGACGGGCCAGCATCGATTTTGA-CCGCTGGAAAAA-GATTAGGGGAATGTGGCACCTTC-----GGGTGTG-TTATAGCCC-TTAG-TCACATACAGTGGTTGGGATCGAGGACCGCAGCACGCCT-T--T-AT-GG----CCGGGG-T--TCG---CCCACGT---TCGTGCTTAGGATGCTGGCGTAATGGCTTTAAACGACCCGTCTTGAAACACGGACCAAGGAGTCTAACATGCCTGCGAGTGTTTGGGTGG-AAAACCCGAGCGCGTAATGAAAGTGAAAGTTGAGATCCCTGTC----GTGGGGAGCATCGACGCCCGGACCTGAACTTCG---GTGATGGATCTGCGGTAGAGCATGTATGTTGGGACCCGAAAGATGGTGAACTATGCCTGAATAGGGTGAAGCCAGAGGAAACTCTG-GTGGAGGCTCGTAGCGATTCTGACGTGCAAATCGATCGTCAAATTTGGG------------------------------------------------------------------------------------------------------------------------------------------------------------------------------------------------------------------------------------------------------------------------------------------------------------------------------------------------------------------------------------------------------------------------------------------------------------------------------------------------------------------------------------------------------------------------------------------------------------------------------------------------------------------------------------------------------------------------------------------------------------------------------------------------------------------------------------------------------------------------------------------------------------------------------------------------TCCGGAAGC-TCACAA-AGGACGTCTACCGGTACCTGCAGAAGGTGAGCATTTCACAC------TGCAGCAGAGTCAA------CCACATAACTGATGACAAGCATGCTTAGTGCGTGGAGACGCACAAGGAGTTCAACCTTAACCTCG-CGGTGAAGCACAATACCATCACCAACGGGCTGAAGTACTCCTTGGCTACGGGCAACTGGGGAGACCAAAAGAAGTCGATGGCGTCGAAGGCCGGTGTCTCGCAGGTGCTGAACAGGTACACATACGCCTCCACGCTTTCGCACTTGCGTCGTTGCAACACTCCACTCGGACGAGAAGGCAAGATTGCGAAGCCGCGT-CAGCTTCACAACACCCACTGGGGTAT-GGTCTGTCCCGCCGAGACGCCGGAAGGAC-AAGCTTGCGGTCTCGTAAAGAACCTCT-CCCTCATGTCCTGTATATCCGTCGGCTCRCTCTCTGCGCCCGT-CATC-GAGTTCCTGGAGGAGTGGGGTCTGGAATCTTTGGAGGAGAACGCGCACTCTGCGACGCCCTGTACTAAGGTCTTCGTCAACGGTGTCTGGATGGGCGTACATCGCGACCCAGCGAACTTGGTCAAGACGATCAAGAAGCTGCGCCGGAAGGACGACATCAGTCCTGAAGTGTCAGTCGTCCGGGACATTCGTGAACGGGAGCTRCGGCTATACACTGATGCCGGCCGTGTATGCCGACCGCTTTTCATTGTCGATGACCAGTCGCTGCTCCTCACGAAGCAGCACATCCAGTGGCTCAGCAATGGCAAGGACGACGCTGA------------------------------------------------------------------------------------------------------------------------------------------CAACGACTTCAAGT-GGGATTCCCTCGTGAAAAGCGGTGTCGTCGAGCTGCTCGACGCAGAGGA-AGAGGAGACTGTCATGATCTGCATGACACCGGACGACCTCGAGACCTCGAGGTTGCAGTCCCAGGGCGTCGACACCACAGC---TGATGGCGAATTCGACCCCGCTACTCGGTTGAAGGC-ACCKACGAACATCCATACTTGGACGCATTGCGAGATTCACCCCAGCATGATCCTCGGT-GTCTGTGCG-AGTATCATTCCCTTCCCCGATCATAACCAGGT
>Grifola_frondosa_AFTOL_701
TAAGTATAAACAAATTTGTACTGTGAAACTGCGAATGGCTCATTAAATCAGTTATAGTTTATTTGATGGTACCTTGCTACATGGATAACTGTGGTAATTCTAGAGCTAATACATGCAATCAAGCCCCGACT-TCCGGGAGGGGTGTATTTATTAGATAAAAAACCAACGCGG--TTCGCCGCTCCATTGGTGATTCATAATAACTTTTCGAATCGCACGG-CCTTGTGCCGGCGATGCTTCATTCAAATATCTGCCCTATCAACTTTCGATGGTAGGATAGAGGCCTACCATGGTTTCAACGGGTAACGGGGAATAAGGGTTCGATTCCGGAGAGGGAGCCTGAGAAACGGCTACCACATCCAAGGAAGGCAGCAGGCGCGCAAATTACCCAATCCCGACAC-GGGGAGGTAGTGACAATAAATAACAATATAGGGCCC-TTTCGGGTCTTATAATTGGAATGAGTACAATTTAAATCTCTTAACGAGGAACAATTGGAGGGCAAGTCTGGTGCCAGCAGCCGCGGTAATTCCAGCTCCAATAGCGTATATTAAAGTTGTTGCAGTTAAAAAGCTCGTAGTTGAACTTCAGACCTGGCCGGGTGGTCTGCCTAA-CGGCAAGTACT-GTCTGGCCGGGTCTTACC-TCTTGGTGAGCCGGCATGCCCTTTACTGGGTGTGTCGGGGAACCAGGACTTTTACCTTGAGAAAATTAGAGTGTTCAAAGCAGGC-CTATGCCCGAATACATTAGCATGGAATAATAAAATAGGACGTGCGGTTCTATTTTGTTGGTTTCTA-GAGTCGCCGTAATGATTAATAGGGATAGTTGGGGGCATTAGTATTCGGTCGTCAGAGGTGAAATTCTT-GGATTGACCGAAGACTAACTACTGCGAAAGCATTTGCCAAGGATGTTTTCATTAATCAAGAACGAAGGTTAGGGGATCGAAAACGATCAGATACCGTTGTAGTCTTAACAGTAAACTATGCCGACTAGGGATCGGGCGACCTCAAAC-TTATGTGTCGCTCGGCACCTTACGAGAAATCAAAGTCTTTGGGTTCTGGGGGGAGTATGGTCG-CAAGGCTGAAACTTAAAGGAATACGAGT----TCA-GA-----------AAAGGGTTGTAGCTGGCCTCA-------AATCCGGGGCA-T--GTGCACACC-CTGCTC------------ATCC----ACTC--------TCACA---CC-TGTGCACT-T--------------------TCT----------------GTAGGTCGGT----------------------------------TCG-------GGA---------TCTGGTCCCTCGCG--------------------------------------------------------------------------------GGGTCG------GGTTCTGTGCCTTCCTAT------GTACA------ATCACAAACGCTT--------------CAGTATTCAGAATGTCA--TTGC-GATA---ATT-AA-AACGCATCTTATACAACTTTCAGCAACGGATCTCTTGGCTCTCGCATCGATGAAGAACGCAGCGAAATGCGATAA-GTAATGTGAATTGCAGAA-TTCAGTGAATCATCGAATCTTTGAACGCACCTTGCGCTCCTTGG--TAT-TCCGAGGAGCATGCCTGTTTGAGTGTCATGGAATTCTC-AACCCACACGTCCTTGTGA-TGTGG-A-CGGGCTTGGACA-TTGGAGGTTT------CTGCC---GG---------CC-----------CC------------CCATTCGGGTCGGCTCCTCTGGAATGCATTAGCTC---------CATCCCTT---GC--------------GGATCGGCTC-----TCGGTG-TGATA-AT-----TGTC-T-------ACGCCGTGG-TCGTTGAAGCCT---------------------CAGTC---------GGGC-----------------GAGC-TTATAATCGTCCCCTCC-----------------GGG---ACAATCG------------------------AATATGACATCTGACCTCACCCCTAGTAACTGCGAGTGAAGCGGGAAGAGCTCAAATTTAAAATCTGGC-G---GTC----T-C-AGGCCGTCCGAGTTGTAGTCTGGAGAAGTG-CTTTCCGCGCTGGACC--GTGTACAAGTCTCTTGGAACAGAGCGTCATAGAGGGTGAGAATCCCGTCT-TTGACACGGAC--TACCAGTGC-TTTGTGATGCGC-TCTCGAAGAGTCGAGTTGTTTGGGAATGCAGCTCAAAATGGGTGGTAAATTCCATCTAAAGCTAAATATTGGCGAGAGACCGATAGCGAACAAGTACCGTGAGGGAAAGATGAAAAGCACTTTGGAAAGAGAGTTAAACAGTACGTGAAATTGCTGAAAGGGAAACGCTTGAAGTCAGTCGCGTCGTCCGGAACTCAGCCTCG------CC--TTC-G---CTTGGTGCATTTTCCGG-TCGACGGGCCAGCATCGATTTCGA-CTGTCGGATAAA-GGCTGGGGGAATGTGGCACCTTC-----GGGTGTG-TTATAGCCT-CCAG-TCACATACGACGGTTGGGATCGAGGAACTCAGCACGCCT-T--T-AT-GG----TCGGGG-T--TCG---CCCACGT---ACGTGCTTAGGATGCTGGCGTAATGGCTTTAAACGACCCGTCTTGAAACACGGACCAAGGAGTCTAACATGCCCGCGAGTGTTTGGGTGG-TAAACCCGAGCGCGTAATGAAAGTGAAAGTTGAGACTCCTGTC----GTGGGAGGCATCGACGCCCGGACCAGACCTTCT---GTGACGGCTCCGCGGTAGAGCGTGTATGTTGGGACCCGAAAGATGGTGAACTATGCCTGAATAGGGTGAAGCCAGAGGAAACTCTG-GTGGAGGCTCGTAGCGATTCTGACGTGCAAATCGATCGTCAAATTTGGG------------------------------------------------------------------------------------------------------------------------------------------------------------------------------------------------------------------------------------------------------------------------------------------------------------------------------------------------------------------------------------------------------------------------------------------------------------------------------------------------------------------------------------------------------------------------------------------------------------------------------------------------------------------------------------------------------------------------------------------------------------------------------------------------------------------------------------------------------------------------------------------------------------------------------------------------TCCGCAAGT-TAACCA-AAGATGTATACCGGTACTTGCAGAAGGTACGCTACA-----GCTGT-CTCGCTATCGTAGT-------CCACAGCTTACACTGGATGGTCTTCAGTGCGTTGAGACGCATAAAGAGTTCAACCTGTCGCTCG-CTGTTAAACACAACACCATTACTAATGGCCTCAAGTACTCGCTTGCCACTGGTAACTGGGGTGACCAGAAGAAGTCGATGGCGTCGAAGGCTGGCGTGTCTCAGGTGCTGAACAGGTACACGTATGCGTCGACTTTGTCGCATTTGCGTCGGTGTAACACTCCTCTTGGACGTGAGGGCAAGATTGCGAAGCCGCGT-CAGCTGCACAACACACACTGGGGCAT-GGTATGCCCTGCAGAAACACCTGAAGGAC-AGGCTTGTGGTCTTGTCAAAAACTTAT-CCCTCATGTCATGTATCTCCGTTGGTTCGCTGTCTGCCCCTGT-CATC-GAGTTCTTGGAGGAATGGGGTCTGGAGTCCTTGGAGGAGAATGCCCATTCGGCGACACCATGCACAAAGGTGTTCGTGAACGGCGTGTGGATGGGTGTGCATCGGGACCCTGCGAACCTGGTCAAGACGATCAAGAAACTCCGGCGGAAGGACGATATTAGCCCTGAAGTCTCAGTTGTACGAGATATTCGGGAGCGGGAGCTGCGCCTCTACACGGATGCCGGACGTGTATGTCGGCCACTGTTTATTGTTGAGAACCAACAGCTGCTCTTGCAAAAGAAGCACATTGAAAAGTTGGTGAAGGG---TAAAGATGATGA------------------------------------------------------------------------------------------------------------------------------------------ATTGGGGTACAAGT-GGGATAACCTGATCAAGGACGGCGTTATCGAGCTCTTGGATGCTGAGGA-GGAGGAGACCGTGATGATCTGCATGACACCGGACGATCTCGAGAACTCCAGGCTCCAGGCGTCAGGTGTAGATCCGCATGCCAACGAAGGGGAGTTCGACCCCGGTGCACGGCTTAAAGC-GCCCACTAACGCGCATACATGGACACACTGCGAGATTCATCCTAGTATGATTTTGGGT-GTCTGCGCG-AGTATCATCCCATTCCCTGACCACAATCAGGT
>Basidioradulum_radula_LWZ_20201017-62
TAAGTATAAACAAATTTGTACTGTGAAACTGCGAATGGCTCATTAAATCAGTTATAGTTTATTTGATGGTACATTGCTACATGGATAACTGTGGTAATTCTAGAGCTAATACATGCAATCAAGCCCCGACT-TCTGGAAGGGGTGTATTTATTAGATAAAAAACCAACGCGG--TTCGCCGCTCCTTTGGTGATTCATAATAACTTCTCGAATCGCATGG-CCTTGCGCCGGCGATGCTTCATTCAAATATCTGCCCTATCAACTTTCGATGGTAGGATAGTGGCCTACCATGGTTTCAACGGGTAACGGGGAATAAGGGTTCGATTCCGGAGAGGGAGCCTGAGAAACGGCTACCACATCCAAGGAAGGCAGCAGGCGCGCAAATTACCCAATCCCGACAC-GGGGAGGTAGTGACAATAAATAACAATATAGGGCTC-TTTTGGGTCTTATAATTGGAATGAGTACAATTTAAATCCCTTAACGAGGAACAATTGGAGGGCAAGTCTGGTGCCAGCAGCCGCGGTAATTCCAGCTCCAATAGCGTATATTAAAGTTGTTGCAGTTAAAAAGCTCGTAGTTGAACTTCAGACCTGGCCGGGCGGTCTGCCTCG-CGGTATGTACT-GTCTGGCCGGGCCTTACC-TCTTGGTGAGCCGGCATGCCCTTTATTGGGTGTGTCGGGGAACCAGGACCTTTACCTTGAGAAAATTAGAGTGTTCAAAGCAGGC-CTATGCCCGAATACATTAGCATGGAATAATAAAATAGGACGTGCGGTTCTATTTTGTTGGTTTCTA-GAGTCGCCGTAATGATTAATAGGGATAGTTGGGGGCATTAGTATTCAGTTGCTAGAGGTGAAATTCTT-GGATTTACTGAAGACTAACTTCTGCGAAAGCATTTGCCAAGGATGTTTTCATTAATCAAGAACGAAGGTTAGGGGATCGAAAACGATCAGATACCGTTGTAGTCTTAACAGTAAACTATGCCGACTAGGGATCGGGCGACCTCACTA-TTATGTGTCGCTCGGCACCTTACGAGAAATCAAAGTCTTTGGGTTCTGGGGGGAGTATGGTCG-CAAGGCTGAAACTTAAAGGAATTCGAGT----TTT-GAAA--------GTGGGGTTTGTAGCTGGCGTTC-----------ATTCGCACT--GTGCTCGCCTCCGCTC------------ATCC----ACTC---------AACC---CC-TGTGCACT-T--------------------TCA------------------AAG--------TCGTTGGATCCT---------CCGTC-----ATG-------GGA---------GCAGCTCTTT---------------------------------------------------------------------------------ATTGAGTCG------GGATCT----ACACTTTG---------------CTATTATAAACTT-----ATTGATGT------TATGT-GAATGTGT--TTGC-CTTCG------GG-CTGAACTTAAATACAACTTTCAACAACGGATCTCTTGGCTCTCGCATCGATGAAGAACGCAGCGAAATGCGATAA-GTAATGTGAATTGCAGAA-TTCAGTGAATCATCGAATCTTTGAACGCACCTTGCGCTCCTTGG--TAT-TCCGAGGAGCATGCCTGTTTGAGTGTCATGTTAATCTC-ACTCTCCTTGACTTTGTTGT--------GATAAGTGGAC--TTGAAGG---------CTGCC---GG---------CC-----------CC-----------CCTTAGGGGTCAGGCTCCTTTCGAATGTATTAGCTG---------GGCTTTCG---------------------CTCGTCCT-----TTGGTG-TGATA-GT-----TTTA-T-------TCACTATCT------GGACTTGTGAT-----------------------------TTCGGT-----------------CTGC-TTCTAATCGTCTT---------------------CGG---ACACT--------------------------ATTCTTGACTCTGACCTCACCCCTAGTAACTGCGAGTGAAGCGGGATGAGCTCAAATTTAAAATCTGGC-G---GTT----T-T---GCCGTCCGAGTTGTAATCTGGAGAAGCG-TTTTCCGCGTCGGACC--GTGTACAAGTCTCTTGGAACAGAGCTTCATAGAGGGTGAGAATCCCGTCC-ATGACACGGAC--CGCCGATGC-TTTGTGATACGC-TCTCGAAGAGTCGAGTTGTTTGGGAATGCAGCTCAAAATGGGTGGTAAATTCCATCTAAAGCTAAATATTGGCGAGAGACCGATAGCGAACAAGTACCGTGAGGGAAAGATGAAAAGCACTTTGGAAAGAGAGTAAAACAGTACGTGAAATTGTTGAAAGGGAAACGCTTGAAGTCAGTCGCGTTTGCCGGGACTCAGCCTTG------CT--TCT-G---CTTGGTGTACTTCCCGG-TAGACGGGTCAACATCGATTTTGG-CCGACGGATAAA-GGGGTTGGGAATGTGGCACTCTT---CGGAGTGTG-TTATAGCCCTTCTT-CCGCATACGCCGGCCGGGATCGAGGACCGCAGCGCGCCT-T--A-AT-GG----CCGGGG-G--TTC-GCCCCACGTT--ACGCGCTTAGGATGTTGGCATAATGGCTTTAAGCGACCCGTCTTGAAACACGGACCAAGGAGTCTAACATGCTCGCGAGTGTTAGGGTGG-AAAACCCTTGCGCGTAATGAAAGTGAAAGTTGGGACTCTCGC-----GAGGGAGGCACCGACGCCCGGCCCTGAAGTTCT---CTGACGGTGCTGCGGTAGAGCGCGTATGTTGGGACCCGAAAGATGGTGAACTATGCCTGAATAGGGCGAAGCCAGAGGAAACTCTG-GTGGAGGCTCGTAGCGATTCTGACGTGCAAATCGATCGTCAAATTTGGGTTAGTCAATGCTCGAAA--GAGTGAACTAGCTAACTGAAATCCT-TAATGTGTCATTAAGGATAACGTAAGGTGAAAA-TAATGATAACAACTTA-CTAT-TAGTGTCGTCCAAGTGCTCGTGCCAGAAGACTCGGTAAGGCGAGAGACGCAAACGTTAGTCGTCTTGATCAGGCGTAAAGGGTGTGTAGGCGGCTTTAAGAATC-----C-AATTCT--CGATTTACTGTTTAAATATGTTAAAT-------------------------TTTTAAATTTAACTTAATTTTCAATGATAAATTCTATTGTTTTTTTATTTATTTTATATTTATATAAAATAAAGTTTTTATCCAC---------------AA---------------ACAATTGTACCTCTAATCTT-------TAAAACGGAGGTTGAGTTAATAATTTCTCATTTTAAATTTACTCTTTTTGGAGTACAAAAAGG-GGAGAAAAGGATCAATTAAAGCTAGAATCTAGCAGAGGTTA------AAAC---AATACTTAAG---GTAGGGGTACTAACTGTAG-ATATTAA---GCAGAG-TATTTAGGGCGAAGGC-ATTTA-TCCAA-TGAAGATTGACGCTGAGAAACGAAGGTGAGGGCAGAAAAAAGGATTAGAGACCCTTGTATTCCTCACTGTCAACGATGAATGGTAGTTACTAGTTTGAA-----------------------------------------------------------------------------------------TAAATTAGAGACGATGTTAACACG-AAAACCATTCCGCCTTGTGAGTACGACTGCAAAGTTGAAAACAAAAAAATTAGTCGGTTTCGGAGC-AAAC-GAAGTGAAGCATGTTTCCGCAGAC-TGACGAGAGGATGTATATCGTTATCTCCAAAAGGTACGGTACAA----ACAAT-AATTCTTCCCCGAT--------CGTTTTGCTGAAGTTCAAGCAATCAGTGCGTCGAGATGCACAAGGAGTTCAACGTCGGTTTGG-CGGTTAAACCTAACACGATCGCGAATGGGCTGAAGTACTCGCTTGCCACAGGAAATTGGGGAGACCAAAAGAAATCGATGTCAGCGAAAGCGGGTGTTTCACAGGTGTTGAATCGTTATACCTATGCATCGACGCTTTCCCATCTACGGCGCTGTAACACCCCACTAGGTCGTGAGGGAAAGATTGCCAAACCTCGC-CAGCTGCATAACACACATTGGGGTAT-GGTCTGTCCAGCAGAAACACCTGAAGGTC-AAGCCTGTGGCTTGGTAAAAAATCTTG-CTTTAATGGCTACTATCTCCGTTGGTTCGCCTTCTGCACCTGT-CATT-GAGTTCTTGGAAGAATGGGGTCTAGAGAACTTAGAAGAGAACGCACATTCAACGA---ACTTGACAAAAGTCTTCGTCAATGGCGTCTGGATGGGTATACATCGCGACCCTTTTAATCTCGTGAGGACGATGCGGACGCTGAGGCGAAGGGACGACATTAGTCCAGAGGTGTCTATCGTCCGTGATATCCGAGAAAGGGAGTTGCGAATATATACCGATGCGGGTCGTGTTTGCAGGCCATTATTCATCGTCGAGGACCACGAGCTGAAGCTGAAGCGCGAGCATATCAAATGGCTTCAACAAAAACACAAAGACCCTGA------------------------------------------------ACCAGGACCACCAATAATGATTAAGGATCCTCAGACGGGCGAAGAGT------------------------------CGGAGAAAGGGCCTGAGCCGTTCACGT-GGCATTCACTTGTAAAGGCAGGTGCCATTGAATATCTCGACGCTGAAGA-AGAGGAGACCGTCATGATTTGTATGACCCCCGACGATCTCGTAGAATCCCGATTGATGCGACAAGGGTTGGATCCCCGGGC---AGAGTCCGATTTCGACCCAGCGGCAAGATTAAAATC-TGTATCAACGGCTCATACTTGGACGCATTGTGAAATTCATCCTAGCATGATATTGGGT-ATTTGTGCG-AGCATTATTCCATTCCCAGACCATAATCAGGT
>Basidioradulum_mayi_LWZ_20180510-18
TAAGTATAAACAAATTTGTACTGTGAAACTGCGAATGGCTCATTAAATCAGTTATAGTTTATTTGATGGTACATTGCTACATGGATAACTGTGGTAATTCTAGAGCTAATACATGCAATCAAGCCCCGACT-TCTGGAAGGGGTGTATTTATTAGATAAAAAACCAACGCGG--TTCGCCGCTCCTTTGGTGATTCATAATAACTTCTCGAATCGCATGG-CCTTGCGCCGGCGATGCTTCATTCAAATATCTGCCCTATCAACTTTCGATGGTAGGATAGTGGCCTACCATGGTTTCAACGGGTAACGGGGAATAAGGGTTCGATTCCGGAGAGGGAGCCTGAGAAACGGCTACCACATCCAAGGAAGGCAGCAGGCGCGCAAATTACCCAATCCCGACAC-GGGGAGGTAGTGACAATAAATAACAATATAGGGCTC-TTTTGGGTCTTATAATTGGAATGAGTACAATTTAAATCCCTTAACGAGGAACAATTGGAGGGCAAGTCTGGTGCCAGCAGCCGCGGTAATTCCAGCTCCAATAGCGTATATTAAAGTTGTTGCAGTTAAAAAGCTCGTAGTTGAACTTCAGACCTGGCCGGGCGGTCTGCCTAA-CGGTATGTACT-GTCTGGCCGGGCCTTACC-TCTTGGTGAGCCGGCATGCCCTTTACTGGGTGTGTCGGGGAACCAGGACCTTTACCTTGAGAAAATTAGAGTGTTCAAAGCAGGC-CTATGCCCGAATACATTAGCATGGAATAATAAAATAGGACGTGCGGTTCTATTTTGTTGGTTTCTA-GAGTCGCCGTAATGATTAATAGGGATAGTTGGGGGCATTAGTATTCAGTTGCTAGAGGTGAAATTCTT-GGATTTACTGAAGACTAACTTCTGCGAAAGCATTTGCCAAGGATGTTTTCATTAATCAAGAACGAAGGTTAGGGGATCGAAAACGATCAGATACCGTTGTAGTCTTAACAGTAAACTATGCCGACTAGGGATCGGGCGACCTCACTA-TTATGTGTCGCTCGGCACCTTACGAGAAATCAAAGTCTTTGGGTTCTGGGGGGAGTATGGTCG-CAAGGCTGAAACTTAAAGGAATTCGAGT----TTT-GAAA--------GCGAGGTTTGTAGCTGGCGATCTAAC-------AATCGTATT--GTGCTCGCCTCCGCTC-----------AATCC----ACTC---------AACC---AC-TGTGCACT-T--------------------TCG------------------AAG--------TCGTTGGATCCT---------CCGTC-----ATG-------GGA---------GCAGCTCTTT---------------------------------------------------------------------------------ATTGAGTCG------GGATCT----ACACTTT-------GCTAT------ATTATAAACTC-----ATTGATGT------TATGT-GAATGTGT--TTGC-CTTCG------GG-CTGAACTTAAATACAACTTTCAACAACGGATCTCTTGGCTCTCGCATCGATGAAGAACGCAGCGAAATGCGATAA-GTAATGTGAATTGCAGAA-TTCAGTGAATCATCGAATCTTTGAACGCACCTTGCGCTCCTTGG--TAT-TCCGAGGAGCATGCCTGTTTGAGTGTCATGTTAATCTC-ACTCTCCTTGACTTTATTGT--------GGATAGTGGAG--TTGAAGG---------CTGCC---GG---------CC-----------CC--------------TTAGGGTCAGGCTCCTTTCGAATGTATTAGCTG---------GGCTTTTG---------------------CTTGTCCT-----TTGGTG-TGATA-GT-----TTTA-T-------TCACTATTG-------GACTTGTGAT-----------------------------TTCGGT-----------------CTGC-TTCTAATCGTCTT---------------------CGG---ACAAT-------------------------CATTCTTGACTCTGACCTCACCCCTAGTAACTGCGAGTGAAGCGGGATGAGCTCAAATTTAAAATCTGGC-G---GCT----T-T---GTCGTCCGAATTGTAATCTGGAGAAGCG-TTTTCCGCGTCGGACC--GTGTACAAGTCTCTTGGAACAGAGCTTCATAGAGGGTGAGAATCCCGTCC-ATGACACGGAC--CGCCGATGC-TTTGTGATACGC-TCTCGAAGAGTCGAGTTGTTTGGGAATGCAGCTCAAAATGGGTGGTAAATTCCATCTAAAGCTAAATATTGGCGAGAGACCGATAGCGAACAAGTACCGTGAGGGAAAGATGAAAAGCACTTTGGAAAGAGAGTAAAACAGTACGTGAAATTGTTGAAAGGGAAACGCTTGAAGTCAGTCGCGTTTGCCGGGACTCAGCCTTG------CT--TCT-G---CTTGGTGTATTTCCCGG-TAGACGGGTCAACATCGATTTTGG-TCGACGGATAAA-GGGGTTGGGAATGTGGCACCTTC-----GGGTGTG-TTATAGCCC-TCTT-CCGCATACGCCGGCTGGGATCGAGGACCGCAGCGCGCCT-T--T-AT-GG----CCGGGG-G--TTC-GCCCCACGTT--ACGCGCTTAGGATGTTGGCATAATGGCTTTAAGCGACCCGTCTTGAAACACGGACCAAGGAGTCTAACATGCTCGCGAGTGTTAGGGTGG-AAAACCCTTGCGCGTAATGAAAGTGAAAGTTGGGACTCTCGT-----GAGGGAGGCACCGACGCCCGGCCCAGAAGTTCT---CTGACGGTGCTGCGGTAGAGCGCGTATGTTGGGACCCGAAAGATGGTGAACTATGCCTGAATAGGGCGAAGCCAGAGGAAACTCTG-GTGGAGGCTCGTAGCGATTCTGACGTGCAAATCGATCGTCAAATTTGGG----TCAATGCTCGAAA--GAGTGAACTAGCTAACTGAAATCTT-TAATGTGTCATTAAAGATAACGTAAGGTGAAAA-TAATGATAACAACTTA-CTAT-TAGTGTCGTCCAAGTGCTCGTGCCAGAAGACTCGGTAAGGCGAGAGACGCAAACGTTAGTCGTCTTGATCAGGCGTAAAGGGTGTGTAGGCTGCTTTAAGAATC-----T-AATTCT--CGATTTACTGTTTAAATATGTTAAAT-------------------------TTTTAAATTTAACTTAATTTTCAATGATAAATTCTATTGTTTATTTATTTATTTTATATTTATATGAAATAAAGTTTATATCCAA---------------AA---------------ACAATTGTACCTCTAATCTT-------TAATACGGAGGTTGAGTTAATAATTTCTCATTTTAAATTTACTCTTTTTTTTAATAAAAAAGG-GGAGAAAAGGATCAATTAAAGCTAGAATCTAGCAGAGGTTA------AAAC---AATACTTAAG---GTAGGGGTACTAACTGTAG-ATATTAA---GCAGAG-TATTTAGGGCGAAGGC-ATTTA-TCCAA-TGAAGATTGACGCTGAGAAACGAAGGTGAGGGCAGAAAAAAGGATTAGAGACCCTTGTATTCCTCACTGTCAACGATGAATGGTAGTTACTAGTTTGAA-----------------------------------------------------------------------------------------TAAATTAGAGACGATGTTAACACG-AAAACCATTCCGCCTTGTGAGTACGACTGCAAAGTTGAAAACAAAAAAATTAGTCGGTTTCGGAGC-AAAC-GAAGTGAAGCATGTT------------------------------------------------------------------------------------------------------------------------------------------------------------------------------------------------------------------------------------------------------------------------------------------------------------------------------------------------------------------------------------------------TGCAGAAACGCCGGAAGGTC-AGGCTTGTGGCTTAGTGAAAAATCTTG-CATTGATGGCTACTATCTCCGTTGGTTCGCCTTCTGCACCTGTGAATC-GAGTTCTTGGAAGAATGGGGACTAGAAAACTTAGAAGAGAACGCACATTCAACGA---ACTTAACAAAAGTTTTCGTCAACGGTGTATGGATGGGTATACATCGCGACCCTTTCAATCTAGTGAGGACGATGCGAACACTGAGGCGAAGAGACGATATCAGTCCAGAGGTGTCTATCGTTCGTGACATCCGAGAAAGGGAGTTGCGAATATATACCGATGCGGGTCGTGTTTGCAGGCCATTATTTATCGTCGAGGAGCACGAGCTCAAGCTGAAGCGCGAGCATATCAGATGGCTTCAACAAAAGCATAAAGACCCTGA------------------------------------------------ACCAGGACCACCAGTAATACTTAAGGATCCTACGACGGGCGAAGAGT------------------------------CGGTAAAAGGGCCAGAGCCGTTCACGT-GGCATTCACTTGTAAAGGCAGGTGCCATTGAATATCTTGACGCTGAAGA-AGAGGAGACCGTCATGATATGTATGACTCCCGACGATCTAGTAAAATCTCGACTAATGCGGCAAGGTCTGGATCCTCGGGG---AGAGTCCGACTTTGACCCAGCAACAAGATTAAAATC-TGTGACAACGGCTCATACTTGGACACATTGTGAAATTCATCCTAGCATGATATTGGGT-ATTTGTGCC-AGCATCATCCCATTCCCAGACAACAACCAGGT
>Cantharellopsis_prescotii_H6059300
-------------------------------------------------------------------------------------------------------------------------------------------------------------------------------------------------------------------------------------------------------------------------------------------------------------------------------------------------------------------------------------------------------------------------------------------------------------------------------------------------TAACGAGGAACAATTGGAGGGCAAGTCTGGTGCCAGCAGCCGCGGTAATTCCAGCTCCAATAGCGTATATTAAAGTTGTTGCAGTTAAAAAGCTCGTAGTTGAACTTCAGACCTGGCCGGGCGGTCTGCCTAA-CGGTATGTACT-GTCTGGCCGGGCCTTACC-TCTTGGTGAGCCGGCATGCCCTTTACTGGGTGTGTCGGGGAACCAGGACTTTTACCTTGAGAAAATTAGAGTGTTCAAAGCAGGC-CTATGCCCGAATACATTAGCATGGAATAATAAAATAGGACGTGCGGTTCTATTTTGTTGGTTTCTA-GAGTCGCCGTAATGATTAATAGGGATAGTTGGGGGCATTAGTATTCAGTTGCTAGAGGTGAAATTCTT-GGATTTACTGAAGACTAACTTCTGCGAAAGCATTTGCCAAGGATGTTTTCATTAATCAAGAACGAAGGTTAGGGGATCGAAAACGATCAGATACCGTTGTAGTCTTAACAGTAAACTATGCCGACTAGGGATCGGGCGATCTCAATT-TTATGTGTCGCTCGGCACCTTACGAGAAATCAAAGTCTTTGGGTTC----------------------------------------TCGAGT----CTTTGA----------TGTGGGTTTGATGCTGGCCTCCCT-------CGGGGGGCA-T--GTGCTCGCC-CCGCTC-----------AATCC----ACTC---------AACC---CC-TGTGCACC-A--------------------TTGCG----------------AAG--------GAGTGGTTTCCC------CCCGCCTC-----GCG-------GGA---------GTTGTCCCCCCTCGGGA-----------------------------------------------------------------------------GGACTG------GGATATC--GCAACTTT-------GCCTT------TATACAAACAACT-----------A--TTACTATTAGAATGTCA--CCGC-CTTG---ATT-GG-CAAAAACATAATACAACTTTCAACAACGGATCTCTTGGCTCTCGCATCGATGAAGAACGCAGCGAAATGCGATAA-GTAATGTGAATTGCAGAA-TTCAGTGAATCATCGAATCTTTGAACGCACCTTGCGCTCCTTGG--TAT-TCCGAGGAGCATGCCTGTTTGAGTGTCGTGATATTCTC-AACCTCATGCATGTTTGCGCTGCAT-G-ATGGCTTGGAT--GTGGGGGACA------TTGTC---GG---------------------------------------CGCAAGTCGACTCCCCTTGAATGCATTAGCTG---------GATCTTTC---CC-----TCTCGCGGGGGAGCGGTTC-----ATGGTG-TGATA-AT-----TATC-T-------ACGCCATGG-----TAAGGCC-----------------------GTTG---------GATT-----------------GAGC-TTCTAATTGTCTT---------------------CGG---ACACT--------------------------ACTTTACAATCTGACCTCACCCCTAGTAACTGCGAGTGAAGCGGGAAAAGCTCAAATTTAAAATCTGGC-A---GTT----TAG---GCTGTCCGAGTTGTAATCTGGAGAAGTG-TTTTCCGTGTTGGACC--GTGCAAAAGTCTCTTGGAATAGAGCATCATAGAGGGTGAGAATCCCGTCT-TTGGCACGGAC--TACCAATGC-TTTGTGATACGC-TCTCAAAGAGTCGAGTTGTTTGGGAATGCAGCTCAAAATGGGTGGTAAATTCCATCTAAAGCTAAATATTGGCGAGAGACCGATAGCGAACAAGTACCGTGAGGGAAAGATGAAAAGCACTTTGGAAAGAGAGTTAAACAGTACGTGAAATTGTTGAAAGGGAAACGCTTGAAGTCAGTCGCGTCGTCCGGGACTCAGCCTTG------CT--TCT-G---CTTGGTGTATTTCCCGG-TTGACGGGCCAACATCGATTTTTG-CTGGTGGAAAAA-GGTGGGGGGAATGTGGCACCTTT-----TGGTGTG-TTATAGCCC-CTCA-TTGTATGCATCAGCGGGGATCGAGGACCGCAGCACGCCC-T--T-GT-GG----CCGGGG-----TT-CGCCCACGTA--ACGTGCTTAGGATGTTGGCATAATGGCTTTAATCGACCCGTCTTGAAACACGGACCAAGGAGTCTAACATGCCTGCGAGTGTTAGGGTGA-TAAACCCTTGCGCGTAATGAAAGTGAAAGTTGGGATCCTTGTC----ATGGGGAGCACCGACGCCCGGCCTTGAACTTCT---GTGACGGCGCCGCGGTGGAGCATGTATGTTGGGACCCGAAAGATGGTGAACTATGCCTGAATAGGGTGAAGCCAGAGGAAACTCTG-GTGGAGGCTCGTAGCGATTCTGACGTGCAAATCGATCGTCAAATTTGGG--------------------------------------------------------------------------------------------------------------------------------------------------------------------------------------------------------------------------------------------------------------------------------------------------------------------------------------------------------------------------------------------------------------------------------------------------------------------------------------------------------------------------------------------------------------------------------------------------------------------------------------------------------------------------------------------------------------------------------------------------------------------------------------------------------------------------------------------------------------------------------------------------------------------------------------------------------------------------------------------------------------------------------------------------------------------------------------------------------------------------------------------------------------------------------------------------------------------------------------------------------------------------------------------------------------------------------------------------------------------------------------------GTCG-CTCTCATGGCGACTATCTCCGTGGGGTCACTTTCAGCGCCAGT-CATT-GAGTTCTTGGAGGAGTGGGGTCTCGAATCACTGGAGGAGAACGCGCATTCCTCGACGCCGTTAACGAAGGTTTTCGTGAACGGTGTTTGGATGGGTGTTCATCGGGACCCCGCGAATCTAGTAAAGACGATCAAGAAACTTCGGCGGAAAGACGACATCAGTCCAGAAGTTTCCGTTGTCCGTGATATCCGAGAAAAAGAGTTACGCCTGTATACCGATGCTGGTCGTGTCTGCCGACCACTATTCATTGTGGAGAACCAGCAGCTCGCGCTTCAGAAGAAACATGTCAAATGGTTGAACCAAGGATACCGAGATGACGA------------------------------------------------TCCT---------------------------------------------------------------------------------GCACGGGAAGCATATAAGT-GGGAGTCAYTGGTCAAGGGTGGCATTATCGAGTATCTGGACGCCGAGGA-AGAAGAAACGGTAATGATCTGTATGACTCCGGAGGATCTCGAAAATTCYAGATTGCAGCAACAAGGSATCGATCCTCATGCAAATGATGGCGACTTCGATCCTGCGGCGCGACTGAAAGC-CTCTCTTAGCGCACATACGTGGACGCATTGCGAAATTCATCCTAGTATGATTCTTGGG-ATTTGCGCG-AGCATCATCCCATTCCCGGACCATAACCAGGT
>Coltricia_abieticola_Cui_10321
----------------------------CTGCGAATGGCTCATTAAATCAGTTATAGTTTATTTGATGATACCTTACTACATGGATAACTGTGGTAATTCTAGAGCTAATACATGCACTTAAGCCCCAACT-TCTGGAAGGGGTGTATTTATTAGATAAAAAACCAACGCGG--TTCTCCGCTCCCTTGGTGAATCATAATAACTTCTCGAATCGCATGG-CCTTGTGCCGGTGATGCTTCATTCAAATATCTGCCCTATCAACTTTCGATGGTAGGATAGTGGCCTACCATGGTTTCAACGGGTAACGGGGAATAAGGGTTCGATTCCGGAGAGGGAGCCTGAGAAACGGCTACCACATCCAAGGAAGGCAGCAGGCGCGCAAATTACCCAATCCCGACAC-GGGGAGGTAGTGACAATAAATAACAATATGGGGCTC-TTTTGGGTCTCATAATTGGAATGAGTACAATTTAAATCCCTTAACGAGGAACAATTGGAGGGCAAGTCTGGTGCCAGCAGCCGCGGTAATTCCAGCTCCAATAGTATATATTAAAGTTGTTGCAGTTAAAAAGCTCGTAGTTGAATTTCAGGCCTGGCTGGGCGGTCTGCCTAA-CGGTATGTACT-GTCTGGCTGGGTCTTACC-TCTGGGTGGACCTGTATGCCCTTTACTGGGTGTGCTGGAAAACCTGGGCTTTTACCTTGAGAAAATTAGAGTGTTCAAAGCGGGC-TATTGCCTGAATACATTAGCATGGAATAATAAAATAGGATGTGCGGTCCTATTTTGTTGGTTTCTA-GGATCGCCGTAATGATTAATAGGGATAGTTGGGGGCATTAGTATTCAGTTGCTAGAGGTGAAATTCTT-GGATTTACTGAAGACTAACTACTGCGAAAGCATTTGCCAAGGATGTTTTCATTAATCAAGAACGAAGGTTAGGGGATCGAAAACGATTAGATACCGTTGTAGTCTTAACAGTAAACTATGCCGACTAGGGATCGGGTGATCTCATTT-TTATGTGTCACTCGGCACCTT-----------------------------------------------------------------TTGAGTT--CTTT-GAAGG-------CGGGAGTCTGATGCTGGCATCTTT---------AGTTGCA-T--GTGCTCGCCCAAGTTCAAGT--CTGCTCATCTT---GCTTGT-TTTTTTAACA---CC-TGTGCACCATAAGCAAAAGTACTATTCACTTTGGGTCAGCTTTTT---GTGAGTGATAACATGTGCACTGTTGTACACTTCTCTAGTCT---TATAGGCAG-AGGAGTGTATATAGTAATTGTGTGTCCATGCAATG------------ATCTGCTGAGGGATCGACACATCCCAAAGCGGGTAATAGCATTGATTTACATGGTGTATAATGTTTATATCCACACAAAGATGTGCTCTTGAGTGTGTTTT-TGATATATACAAACTCTT---GTATCTGT------CTTGTAGAATGAAAT-----------------GG-GAAAAGTTTATTACAACTTTCAACAATGGATCTCTTGGCTCTTGTATCGATGAAGAACGCAGCGAAATGCGATAA-GTAATGTGAATTGCAGAA-TTCAGTGAATCATCGAATCTTTGAACGCACCTTGCACTCCTTGG-GTCA-CCTATGGAGTATGCCTGTTTGAGTGTTATATTGATATC-AATTCCCTCAGGTTTTTGTATGTTA-G-GTGGATTGGAT--TTGGAGGTT-------TTAGTGCAGG---------------------------------------------TCACCCCCCTCTG-------------------------TTCTA-----------------------------------------TGATA--------------------------------------------------------------------------------------------------------------------------------------------------------------------------------------------------CCCCTAGTAACTGCGAGTGAAGCGGGAAGAGCTCAAATTTGAAATCTGGC-A---GCT----C-T---GCTGTCCGAGTTGTAATCTGTAGAAGTG-TTTTCTGCATTGGACC--GTGTATAAGTCTCTTGGAACAGAGCGTCATAGAGGGTGAGAATCCCGTCC-ATGACACGGAC--TACCAATGC-TTTGTGATACAC-TCTCAAAGAGTCGAGTTGTTTGGGAATGCAGCTCAAAATGGGTGGTAGACTCCATCTAAGGCTAAATACAAGCGAGAGACCGATAGTGAACAAGTACCGTGAGGGAAAGATGAAAAGCACTTTGGAAAGAGAGTTAAACAGTATGTGAAATTGTTGAAAGGGAAACACTTGAAGTCAGTCACATCCTGTAGGACTCAGCCTTG------CC--CTTAGGGACTTGGTGTATTTCTTGC-AGGATGGGTCAACATCAATTTTGG-TCAGTGGATAAA-GGAGAAGGGAATGTAGCACCTTT---GCAGGTGTG-TTATAGCCC-TCCT-TCATATACATTGGCTGGGATTGAGGACTGCAGCATGCCC-C--T-CT-GGG--GCCAGGC-A--ACA-TATCATGTTC--ACATGCTTAGGATGTTGACAAAATGGCTTTAAGTGACCCGTCTTGAAACACGGACCAAGGAGTCTAACATGCCTGCGAGTATTTGGGTGG-AAAACCCTTATGCATAATGAAAGTGAAAATTGGGAACCCTTTATTATGGGGGGTGCACTGATGCCCGGCCCAGATGTTTA---CTGACGGTGCTGCGGTAGAGCATGTATGTTGGGACCCGAAAGATGGTGAACTATGCCTGAATAGGGTGAAGCCAGAGGAAACTCTG-GTGGAAGCTCGTAGCGATTCTGACGTGCAAATCGATCGTCAAATTTGGG------------------------------------------------------------------GTAAGGG-AAAA-TAATGATATTACCTTA-CTAT-GAGTGTCGTCCAAAT-CTCGTGCCAGAAGACTCGGTAAGGCGAGAGACGCAAACGTTAATCGTCTTGATCAGGCGTAAAGGGTAAGTAGGCGGTGTAAATAATT-----A-TATTTA--AAGTTTACTATT---------------------------------------TTATAAATTA------------------------------------------------------------------------------------------------------------------------------------------------------------------------------------------GATATAAAATA-TTTAAATATAATTTAATTAAACTAGAATCTAAAAGAAGTTA------AAAT---TTAGCTTAAA---GTAAGAGTGAAATCTTTAG-ATAATAA---GCGATGTTTCTTACGGCGAAGGC-ATTTA-ACTAA-TAAAGATTGACGCTGAGGAACGAAAGTTTGGGCAGAAAAAAGGATTAGAGACCCTTGTATTCCAAACCGTAAACGATGAATGGCTGTCTCTAAGATTGA------------------------------------------------------------------------------------------ATCTTAGTTTCATAGTTAACACG--TGACCATTCCGCCTTGTAAGTACGATTGCAAAGTTGAAAACAAAAAAATTAGTCGATTTCGGAGC-AAAC-GGAGTGAAGCATGTT-CCGCAAAA-TGACCA-AAGATGTCTACCGCTATCTACAGAAAGTGCGTATAA-----TTA-------CAACAATTTT--------TGTTTCCCGTTTCTCATCGCTAGCAGTGCATTGAGTCGCACCGAGAATTTAACATCAATCTCG-CCGTCAAGACCAATGTTATAACCAACGGTCTCAAATACTCCCTTGCAACTGGTAACTGGGGCGACCAGAAGAAGGCAATGTCTACAAAGGCTGGTGTCTCACAAGTGCTGAACCGATATACATTCGCATCAACGTTGTCCCACCTTCGACGATGTAACACACCTTTGGGCCGCGAAGGCAAGATTGCTAAACCTCGT-CAACTCCATAATACACATTGGGGAAT-GGTTTGCCCGGCCGAAACGCCGGAGGGCC-AAGCTTGCGGTCTCGTCAAGAATCTGT-CTTTAATGGCAAGTATCTCCGTTGGCTCGTCCTCTGCTCTTGT-CATC-GAGTTCTTGGAAGAATGGGGCCTCGAAAGCTTGGAAGAGCATGTCCAATCAACGA---ACCTCACAAAGGTCTTCGTCAACGGGGTTTGGCTTGGTGTTCATCGCGAACCTACGAATCTTGTGCGTACTCTTCGGATGATGAGGCGGAGGGAAGATATTAGTACCGAGGTTTCGATCGTGCATGATATTCGCGAAAGAGAGCTACGAATCCAGACCGATGCTGGTCGGGTCTTGAGACCGATATTCATTGTGGAAAATCATAAACTCAATCTCAAGCCACAACACCTCAGATGGCTGCAGACAGGAAGTCGCATCGAGACTAGACCATTCGTACCTGA------TGATGAAAGAGAGGCGGAATATCAGTCTGACGGCGAGACCGTGGTCGAT------GAGGAGACTGGACAGA------AGGCTATAGATTTCGAAAACAGGGTAAAGAAGAAGGTCAAACCTTATGGTT-TCAAAGGTTTGGTTACAGATGGCGTAATTGAGTATCTAGACGCTGAAGA-GGAGGAAACCGTCATGATATGCATGACGCCAGAAGAGCTTGCAGAATCCCGGCTTCTACGCCAAGGCCTGGATCCTCGGGC---GGATACCGATTTTGACCCAGCAGCGCGTCTCAGATC-TCTTCCAGTTGCTCATTCATTTACCCATTGCGAGATTCATCCAAGTATGATCCTCGGA-ATTTGTGCT-AGTATCATTCCTTTCCCCGATCATAACCAGGT
>Cotylidia_sp_AFTOL-700
TAAGTATAAACAAATTTGTACTGTGAAACTGCGAATGGCTCATTAAATCAGTTATAGTTTATTTGATGGTACATTGCTACATGGATAACTGTGGTAATTCTAGAGCTAATACATGCAATCAAGCCCCGACT-TCTGGGAGGGGTGTATTTATTAGATAAAAAACCAACGCGG--TTCGCCGCTCCTTTGGTGATTCATAATAACTTCTCGAATCGCATGG-CCTTGCGCCGGCGATGCTTCATTCAAATATCTGCCCTATCAACTTTCGATGGTAGGATAGAGGCCTACCATGGTTTTAACGGGTAACGGGGAATAAGGGTTCGATTCCGGAGAGGGAGCCTGAGAAACGGCTACCACATCCAAGGAAGGCAGCAGGCGCGCAAATTACCCAATCCCGACAC-GGGGAGGTAGTGACAATAAATAACAATATAGGGCTC-TTTTGGGTCTTATAATTGGAATGAGTACAATTTAAATCCCTTAACGAGGAACAATTGGAGGGCAAGTCTGGTGCCAGCAGCCGCGGTAATTCCAGCTCCAATAGCGTATATTAAAGTTGTTGCAGTTAAAAAGCTCGTAGTTGAACTTCAGACCTGGCTGGGCGGTCTGCCTAA-CGGTATGTACT-GTCTGGCCGGGCCTTACC-TCTTGGTGATCCGGCATGCCCTTCATTGGGTGTGTCGGGGAACCAGGACCTTTACCTTGAGAAAATTAGAGTGTTCAAAGCAGGC-CTATGCCCGAATACATTAGCATGGAATAATAAAATAGGACGTGCGGTTCTATTTTGTTGGTTTCTA-GAGTCGCCGTAATGATTAATAGGGATAGTTGGGGGCATTAGTATTCAGTTGCTAGAGGTGAAATTCTT-GGATTTACTGAAGACTAACTTCTGCGAAAGCATTTGCCAAGGATGTTTTCATTAATCAAGAACGAAGGTTAGGGGATCGAAAACGATCAGATACCGTTGTAGTCTTAACAGTAAACTATGCCGACTAGGGATCGGGCGAACTCACTT-TTATGTGTCGCTCGGCACCTTACGAGAAATCAAAGTCTTTGGGTTCTGGGGGGAGTATGGTCG-CAAGGCTGAAACTTAAAGGAATCTGAGT----CTT-GA----------TGTGGGTTTGATGCTGGCCCTTC----------GGGGTAA-T--GTGCTCGCC-CCGCTC-----------AATCC----ACTC---------TACA---CC-TGTGCACC-TA-------------------TCGA-----------------AAGTGAGCAGCTTGCGTACTGCCTGA---TCCTTGCGA----AAG-------TGA---------GTTGAGTCCTGTCAGA------------------------------------------------------------------------------AGGTGG------GTATATGCGCTTGTTTCT------CCTTTCGTATCATTACACACACCT---TTGAAAGT------ATAGTAGAATGTAT--CTGC-CTTC--TGGG-CA-ATAAACTTTTGTACAACTTTCAACAACGGATCTCT------------------------------------ATAA-GTAATGTGAATTGCAGAA-TTCAGTGAATCATCGAATCTTTGAACGCACCTTGCGCTCCTTGG--TAT-TCCGAGGAGCATGCCTGTTTGAGTGTCATGAAATCATC-AACCCCCTGATGCATTGTGTCATCC-T-TGGGTTTGGAA--TTGGAGG---------CTGCT---GG---------CT--------------------------TGCAAAGGTCGGCTCCTCTTGAATGCATTAGCTT---------GGGCTCTT---TC-----TGA-------AGTTAGTTC-----ATGGTG-TGATA-AT-----TATC-T-------ACGCCCTGT------------------------CC-C------TTTGG---------ATCC-----------------AAGC-TTACAATTGTCCCTTGT-----------------GGG---ACAGC--------------------------TCTTTCAAATCTGACCTCACCCCTAGTAACTGCGAGTGAAGCGGGAAAAGCTCAAATTTAAAATCTGGC-A---GCC----T-C---GCTGTCCGAGTTGTAATCTGGAGAAGCA-TTTTCCGTGCTGGACC--GTGTACAAGTCTCTTGGAACAGAGCGTCATAGAGGGTGAGAATCCCGTCT-TTGGCACGGAC--TACCAGTGC-TTTGTGATATGC-TCTCAAAGAGTCGAGTTGTTTGGGAATGCAGCTCAAAATGGGTGGTAAATTCCATCTAAAGCTAAATATTGGCGAGAGACCGATAGCGAACAAGTACCGTGAGGGAAAGATGAAAAGCACTTTGGAAAGAGAGTTAAACAGTACGTGAAATTGTTGAAAGGGAAACGCTTGAAGTCAGTCGCGTTGTCCGGGACTCAGCCTTG------CT--TCT-G---CTTGGTGTACTTCCTGG-TTGACGGGCCAACATCAATTTTGA-CCGGTGGATAAA-GGCAGAGGGAATGTGGCACCTCC-----GGGTGTG-TTATAGCCC-TTTG-TCACATGCATCGGTTGGGATTGAGGACCGCAGCACGCC--T--T-TT-GG----CCGGGG-----TT-CGCCCACGTA--CCGTGCTTAGGATGTTGGCATAATGGCTTTAATCGACCCGTCTTGAAACACGGACCAAGGAGTCTAACATGCCCGCAAGTGTTAGGGTGG-TAAACCCTTGCGCGTAATGAAAGTGAAAGTTGGGACCTCTGTC----ATGGAGGGCACCGACGCCCGGCCTGAAACTTCT---GTGACGGAGCCGCGGTAGAGCGTGTATGTTGGGACCCGAAAGATGGTGAACTATGCCTGAATAGGGCGAAGCCAGAGGAAACTCTG-GTGGAGGCTCGTAGCGATTCTGACGTGCAAATCGATCGTCAAATTTGGGTTAGTCAATGCTCGCAA--GAGTGAACTAGCTAACTGAAATCAT-GAGTGTGTCACTCGTGATAAGGTAAGGGAAAAA-CAATGATGTCACCTTA-CTAT-AAGTGTCGTCCAAATTCTGGTGCCAGAAGACTCGGTAAGGCCAGAGACGCGAACGTAAGTGGTCCTAAACAGGCGTAAAGGGTTTGTAGGCAGCTTTAATGAAC-----T-TATTTT----------------------------------------------------------------------------------------------------------------------------------------------------------------------------------------------------------------------------------------------------TAAAATTACTCTGAGA-AAAATTTAAGCCAAATTGAAGCTAGAATCTTGAAGAGGAAGAAGTCCATAG---AATAGAATGT---GTAGGAATGAAATCCATAA-ATACTTT---CTAGAA-TGCTAACGGCGAAGGC-ATTCT-TCCAA-TAATGATTGACGCTGAGAAACTAAGGGGAGGATAGGAAACAGGATTAGAGACCCTGGTACCCCTCTCTGTCAACGATGAATGGTGGTTACTAGATAGTA------------------------------------------------------------------------------------------TATCTAGAGACGATGCTAACGCG-AAAACCATTCCGCCTTGTGAGTACGACTGCAAAGTTGAAAACAAAAAAATTAGTCGGTTTCGGAGC-AAAC-GAAGTGAAGCATGTTTCCGTAAAC-TTACAA-AAGATGTTTATCGGTATCTCCAAAAGGTTACTTTCA-----GCCCT-TATGAATGGAATAC-----------AATACTTATTATCCTGGTCACAGTGTGTTGAAGGACATAAAGCTTTCAATATTTCATTAG-CTGTTAAGCATAATACCATCACAAATGGTCTCAAATATTCCCTGGCAACTGGAAATTGGGGAGATCAAAAAAAGTCGATGACTACGAAAGCAGGTGTATCACAAGTACTCAATCGATACACATATGCATCGACATTATCCCATCTTCGACGGTGCAATACACCTCTGGGTCGCGAGGGCAAGATCGCAAAACCGCGT-CAATTGCATAATACGCACTGGGGTAT-GGTTTGTCCAGCRGAGACCCCAGAAGGTC-AAGCTTGTGGGCTGGTCAAAAATCTTG-CACTCATGGCTACAATTTCCGTTGGTTCCCTATCGGCCCCTGT-TATC-GAGTTCCTGGAGGAATGGGGACTGGAATCTTTAGAAGAGAATGCTCATTCGCCAATACCACTAACGAAGGTGTTCGTCAATGGTGTCTGGATGGGAGTGCATCGTGACCCTGCGAATCTTGTCAAAACTATCAAGAAACTGCGACGAAAGGATGATATCAGTCCCGAGGTGTCTGTTGTACGGGATATTCGAGAGAAGGAACTACGACTTTATACGGATGCTGGTCGAGTGTGTCGACCACTGTTTATTGTCGAAAACCAGCAGTTGGCTCTCCAAAAGAAGCATGTGAAGTGGCTGAATCAAGGTTACCGAGATGACGA------------------------------------------------TCCT---------------------------------------------------------------------------------GCTCAAGATCCGTATAAAT-GGGATTCACTGGTGAAGGGTGGTGTCATCGAATATCTTGATGCTGAGGA-GGAGGAGACCGTAATGATCTGCATGACGCCGGAGGATTTAGAGAATTCAAGATTGCAACAGCAAGGTATCGACCCGCATGCAAATGATGGTGACTTCGACCCCGCTGCACGATTGAAATC-CGTACAAAATGCGCATACATGGACTCATTGTGAGATCCATCCGAGCATGATCCTGGGT-ATCTGTGCG-AGTATCATTCCATTCCCTGACCACAACCAAGT
>Ginnsia_viticola_Wu_0010-29
----------------------------------------------------------------------------------------------------------------------------------------------------------------------------------------------------------------------------------------------------------------------------------------------------------------------------------------------------------------------------------------------------------------------------------------------------------------------------------------------------------------------------------------------------------------------------------------------------------------------------------------------------------------------------------------------------------------------------------------------------------------------------------------------------------------------------------------------------------------------------------------------------------------------------------------------------------------------------------------------------------------------------------------------------------------------------------------------------------------------------------------------AAGAGT----TTT-GA----------CGTGGGTTCGATGCTGGCCCTCC----------AGAGGCA-C--GTGCTCGCC-CCGCTC------------GTCC----ACTC---------AACA---CC-CGTGCACT-T--------------------TCTTGT---------------GAG-----ACGTCGTGGGCCCCC-------------------GAG-------AGAG------------------------------------------------------------------------------------------------------------------GGGTTT---CACGCCCTC--GCAAAATCA------AACACAAACCCTT--TGAAAAAGT------ACAGTAGAACGCCT--------------AAA-CA-AATTTAATAATTACAACTTTCAACAACGGATCTCTTGGCTCTCGCATCGATGAAGAACGCAGCGAAATGCGATAA-GTAATGTGAATTGCAGAA-TTCAGTGAATCATCGAATCTTTGAACGCACCTTGCGCTCCTTGG--TAT-TCCGAGGAGCATGCCTGTTTGAGTGTCATGAAACTCTC-ACTCGAGCCACCCTCATGCTGTGTG-T-GTGGTTTGGAT--TTTGGGGGCCCTTTCTTTGCT---GG---------CC-----------TT---------------TGTTGGTCGGCTCCCCTTGAATGCATTAGCTG---------GACCATCT---GA-------------CTTTGGAGCCC-----TAAGCG-TGATACAT-----TATC-T-------ACGCCTCGA-----TGCGCTTTGAGT----------------CTGGAG---------GGTC-----------------AGGC-TTCTAACCGTCCC---------------------AGG---ACAA---------------------------AAATCATGATCTGACCTCACCCCTAGTAACTGCGAGTGAAGCGGGAAGAGCTCAAATTTAAAATCTGGC-G---GTT----C-T---GCCGTCCGAGTTGTAATCTGGAGAAGCG-TTTTCTGCGTCGGACC--GTGTACAAGTCTCTTGGAACAGAGCGTCATAGAGGGTGAGAATCCCGTCT-TTGACACGGAC--CGCCGATGC-TTTGTGATACGC-TCTCAAAGAGTCGAGTTGTTTGGGAATGCAGCTCAAAACGGGTGGTAAATTCCATCTAAAGCTAAATACTGGCGAGAGACCGATAGCGAACAAGTACCGTGAGGGAAAGATGAAAAGCACTTTGGAAAGAGAGTTAAACAGTACGTGAAATTGTTGAAAGGGAAACGCTTGAAGTCAGTCGCGTCGTCTGGGACTCAGCCTTG------CT--TCT-G---CTCGGTGTACTTCCTGG-TCGACGGGCCAACATCGATTTTGA-TCGGCGGATAAA-GTCAGAGGGAACGTGGCACCTTC-----GGGTGTG-TTATAGCCC-TCTG-TCGGATGCGTCGGTCGGGATCGAGGACCGCAGCACGCCT-T--T-TG-GC----CGGGGG-----TT-AACCCACGTA--ACGTGCTTAGGATGTTGGCGTAATGGCTTTAAGCGACCCGTCTTGAAACACGGACCAAGGAGTCTAACATGCCCGCGAGTGTTAGGGTGG-TAAACCCTTGCGCGTAATGAAAGTGAAAGTTGGGACCCTCGTC----GTGGGGGGCACCGACGCCCGGCCTTGAACTCCT---GTGACGGCGCCGCGGTAGAGCGTGCATGTTGGGACCCGAAAGATGGTGAACTATGCCTGAATAGGGCGAAGCCAGAGGAAACTCTG-GTGGAGGCTCGTAGCGATTCTGACGTGCAAATCGATCGTCAAATTTGGG---------------------------------------------------------------------------------------------------------------------------------------------------------------------------------------------------------------------------------------------------------------------------------------------------------------------------------------------------------------------------------------------------------------------------------------------------------------------------------------------------------------------------------------------------------------------------------------------------------------------------------------------------------------------------------------------------------------------------------------------------------------------------------------------------------------------------------------------------------------------------------------------------------------------------------------------------------------------------------------------------------------------------------------------------------------------------------------------------------------------------------------------------------------------------------------------------------------------------------------------------------------------------------------------------------------------------------------------------------------------------------------------------------------------------------------------------------------------------------------------------------------------------------------------------------------------------------------------------------------------------------------------------------------------------------------------------------------------------------------------------------------------------------------------------------------------------------------------------------------------------------------------------------------------------------------------------------------------------------------------------------------------------------------------------------------------------------------------------------------------------------------------------------------------------------------------------------------------------
>Lyoathelia_laxa_Spirin_8810a
----------------------------------------------------------------------------------------------------------------------------------------------------------------------------------------------------------------------------------------------------------------------------------------------------------------------------------------------------------------------------------------------------------------------------------------------------------------------------------------------------------------------------------------------------------------------------------------------------------------------------------------------------------------------------------------------------------------------------------------------------------------------------------------------------------------------------------------------------------------------------------------------------------------------------------------------------------------------------------------------------------------------------------------------------------------------------------------------------------------------------------------------ATGGAT----TGT--------------TGAGGTTTGATGCTGGCCTCTCC--------GGGGGGCACT--GTGCGCG---CCTCTC------T-----ATCTGAAAACC----------AACCC-ACCCTGTGCACCCTAGAGAT---TTGTTTGGCGGTCGGGAACCCTCTCTCGCGAGAGGTTGA-TCCTGGCTGTCTCGCATCTCTCGTCGGTCG----ACG-------TGAC-------GGTTGTATTTCCTCCCCGGAA------------------------------CCCTCTCTC------------GAGGTTGAGCC----------GGTGTTTG------GTTTGGTCAACTGTCTCTCCTACC----------CTTTACACACACTT---TTAAAAGT-----CTTAGTAGAATGTAA--TCCG-CCTT-------TGCTGGCGAACAAATACAACTTTCAACAACGGATCTCTTGGCTCTCGCATCGATGAAGAACGCAGCGAATTGCGATAACGTAATGTGAATTGCAGAATTCCAGTGAATCATTGAATCTTTGAACGCACTTTGCACCCCTCGGTTTAT-TCCTTGGGGTATGCCTGTTTGAGTGTCATGACATTAAT-CAAATCCTCTTCATT-----------G-AGGCTTTGGAT--CTGGAGG---------CTGCT---GG---------CC-----------CT---------------AGTCGGTCGGCTCCTCTCAAATGCATTAGCTG---------GGACGAGAGGCTT-----CTCGGAG--CTTGTGGTTC-----GCGGTGATGATA-ATTG--CTATC-T-------GCACCCCGG-----TGATTCCCGCCGCTCTCTG-----------TCTG---------CGTC-----------------CTGC-TTCTAAACCCCTTCGCTGGTCCT--------CTCTGG---AC----------------------TGCG---ATTTTGTACTCTGACCTCACCCCTAGTAACTGCGAGTGAAGCGGGAACAGCTCAAATTTAAAATCTGGC-G---GTGCTTGT-T---GCCGTCCGAGTTGTAATTTGGAGAAGCATTTTTCCACGTTGGACC--GTGTATAAGTCTCTTGGAAAAGAGCATCATAGAGGGTGAGAATCCCGTCT-TTGACACGGAC--TGCCAAGGTGTGTAGTATATGC-TCTCAAAGAGTCGAGTTGTTTGGGAATGCAACTCAAATAGGGTGGTAAATTCCATCTAAAGCTAAATATTGGCGAGAGACCGATAGCGCACAAGTACCGTGAGGGAAAGGTGAAAAGCACTTTGGAAAGAGAGTTAAACAGTACGTGAAATTGTTGAAAGGGAAACGATTGAAGTCAGTCGCGTCGTTTGGGATTCAGCCTGG------CCTTCTG-G---CTCGGTGTACTTCCCGT-CCGACGGGCCAACATCAATTTTGG-TCGGCGGATAAA-GGCGGGGGGAATGTGGCACCTTC-----GGGTGTG-TTATAGCCC-CTCGTTCGCATGCGCTGACTGGGATTGAGGATCGCAGTGTGCGC-CTTC-AC-GGGCTGTCGGGGAG-TTTA-CTCTCACGTC--ACACACTTCGGATGTTGGCATAATGGCTTTAACCGACCCGTCTTGAAACACGGACCAAGGAGTCTAACATGCGCGCGAGTGCGAGGGTGTCAAAACCTTTGCGCGAAATGAAAGTGAAAGTTGGGACTCCTGTC----GTGGGAGGCACCGACGCCCGGACTTGAAACTTTACGGTGACGGATCCGCGGTGGAGCGTGTATGTTGGGACCCGAAAGATGGTGAACTATGCCTGAATAGGGCGAAGCCAGAGGAAACTCTG-GTGGAGGCTCGTAGCGATTCTGACGTGCAAATCGATCGTCAAATTTGGG---------------------------------------------------------------------------------------------------------------------------------------------------------------------------------------------------------------------------------------------------------------------------------------------------------------------------------------------------------------------------------------------------------------------------------------------------------------------------------------------------------------------------------------------------------------------------------------------------------------------------------------------------------------------------------------------------------------------------------------------------------------------------------------------------------------------------------------------------------------------------------------------------------------------------------------------------------------------------------------------------------------------------------------------------------------------------------------------------------------------------------------------------------------------------------------------------------------------------------------------------------------------------------------------------------------------------------------------------------------------------------------------------------------------------------------------------------------------------------------------------------------------------------------------------------------------------------------------------------------------------------------------------------------------------------------------------------------------------------------------------------------------------------------------------------------------------------------------------------------------------------------------------------------------------------------------------------------------------------------------------------------------------------------------------------------------------------------------------------------------------------------------------------------------------------------------------------------------------
>Muscinupta_laevis_V_Haikonen_19745
TAAGTATAAACAAATTTGTACTGTGAAACTGCGAATGGCTCATTAAATCASTTATAGTTTATTTGATGGTACCTTGCTACATGGATAACTGTGGTAATTCTAGAGCTAATACATGCAATCAAGCCCCGACT-TCCGGAAGGGGTGTATTTATTAGATAAAAAACCAACGCGG--TTCGCCGCTCCCTTGGTGATTCATAATAACTTCTCGAATCGCATGG-CCTTGTGCCGGCGATGCTTCATTCAAATATCTGCCCTATCAACTTTCGATGGTAGGATAGAGGCCTACCATGGTTTCAACGGGTAACGGGGAATAAGGGTTCGATTCCGGAGAGGGAGCCTGAGAAACGGCTACCACATCCAAGGAAGGCAGCAGGCGCGCAAATTACCCAATCCCGACAC-GGGGAGGTAGTGACAATAAATAACAATATAGGGCYC-TTTCGGGTCTTATAATTGGAATGAGTACAATTTAAATCCCTTAACGAGGAACAATTGGAGGGCAAGTCTGGTGCCAGCAGCCGCGGTAATTCCAGCTCCAATAGCGTATATTAAAGTTGTTGCAGTTAAAAAGCTCGTAGTTGAACTTCAGACCTGGCCGGGCGGTCTGCCTAA-CGGTATGTACT-GTCTGGCCGGGCCTTACC-TCTTGGTGAGCCGGCATGCCCTTTACTGGGTGTGTCGGGGAACCAGGACTTTTACCTTGAGAAAATTAGAGTGTTCAAAGCAGGC-CTATGCCCGAATACATTAGCATGGAATAATAAAATAGGACGTGCGGTTCTATTTTGTTGGTTTCTA-GAGTCGCCGTAATGATTAATAGGGATAGTTGGGGGTATTAGTATTCAGTTGCTAGAGGTGAAATTCTT-GGATTTACTGAAGACTAACTTCTGCGAAAGCATTTGCCAAGGATGTTTTCATTAATCAAGAACGAAGGTTAGGGGATCGAAAACGATCAGATACCGTTGTAGTCTTAACAGTAAACTATGCCGACTAGGGATCGGGCGATCTCACTA-TTATGTGTCGCTCGGCACCTTACGAGAAATCAAAGTCTTTGGGTTCTGGGGGGAGTATGGTCG-CAA-------------------TCGAGT----TTT-GA----------TGTGGGTTTGATGCTGGCCTCC-----------CGAGGCA-T--GTGCTTGCC-CCGCTC------------ATCC----ACTC---------TACA---CC-TGTGCACC-T--------------------CYG------------------AGG--------GCGTGATTCTCC-------CCGCATCC--GTGCG-------GGA---------GCAGCTCCCTTTGGCC--------------------------------------------TTCCGGGGTCAAAGGTC-----------------GAGCCG------GGAGCA-----TGCTCTT------GCTTT-----TATTACACACACCC---TTTGAAGT------TCAGTAGAATGTAA--CCAG-CCTT--TAAC----GGCAAAATAAATACAACTTTCAACAACGGATCTCTTGGCTCTCGCATCGATGAAGAACGCAGCGAAATGCGATAA-GTAATGTGAATTGCAGAA-TTCAGTGAATCATCGAATCTTTGAACGCACCTTGCGCTCCTTGG--TAT-TCCGAGGAGCATGCCTGTTTGAGTGTCATGAAATTCTC-AACCTTGCGCACTTTTGCGAGCTCG-T-GAGGCTTGGAC--TTGGGGGT--------CTGCT---GG---------CC----------------------------GTGAGGTCGGCTCCCCTTGAATGCATTAGCTG---------GACTTTCC---GA-----CTCGG------AGCGGTTC-----ACGGTG-TGATA-CA-----TATC-T-------ACGCCCTGG-----TAATCCCTTCTC--------------TCGAGGCC---------GGAT-----------------CGGC-TTCTAATCGTCTT---------------------CGG---ACACC--------------------------TTTTATTGATCTGACCTCACCCCTAGTAACTGCGAGTGAAGCGGGAAAAGCTCAAATTTAAAATCTGGC-G---GTT----T-C---ACCGTCCGAGTTGTAATCTGGAGAAGYG-TTTTCCGCGTCGGACC--GTGTACAAGTCTCTTGGAACAGAGCGTCATAGAGGGTGAGAATCCCGTCT-TTGACACGGAC--TGCCGATGC-TTTGTGATACGC-TCTCAAAGAGTCGAGTTGTTTGGGAATGCAGCTCAAAATGGGTGGTAAATTCCATCTAAAGCTAAATATTGGCGAGAGACCGATAGCGAACAAGTACCGTGAGGGAAAGATGAAAAGCACTTTGGAAAGAGAGTTAAACAGTACGTGAAATTGTTGAAAGGGAAACGCTTGAAGTCAGTCGCGTTGTCCGGGACTCAGCCTTG------CT--TCT-G---CTTGGTGTACTTCCTGG-TTGACGGGCCAACATCGATTTTGG-TCGGCAGATAAA-GGTGGAGGGAATGTGGCACCTTC-----GGGTGTG-TTATAGCCC-TCTG-TCGGATGTGTCGACTGGGATCGAGGATCGCAGCACGCCT-T--T-TT-GG----CCGGGG-----TT-CGCCCACGTA--CCGTGCTTAGGATGTTGGCATAATGGCTTTAAGCGACCCGTCTTGAAACACGGACCAAGGAGTCTAACATGCCCGCGAGTGTTAGGGTGG-AAAACCCTTGCGCRTAATGAAAGTGAAAGTTGGGACCTCTGTC----GTGGAGGGCACCGACGCCCGGCCTTGAACTTCT---GTGACGGCGCCGCGGTAGAGCGTGTATGTTGGGACCCGAAAGATGGTGAACTATGCCTGAATAGGGCGAAGCCAGAGGAAACTCTG-GTGGAGGCTCGTAGCGATTCTGACGTGCAAATCGATCGTCAAATTTGGG-------------------------------------------------------------------------------------------------------------------------------------------------------------------------------------------------------------------------------------------------------------------------------------------------------------------------------------------------------------------------------------------------------------------------------------------------------------------------------------------------------------------------------------------------------------------------------------------------------------------------------------------------------------------------------------------------------------------------------------------------------------------------------------------------------------------------------------------------------------------------------------------------------------------------------------------------------------------------------------------------------------------------------------------------------------------------------------------------------------------------------------------------------------------------------------------------------------------------------------------------------------------------------------------------------------------------------------------------GCTGAAACCCCCGAGGGCC-AAGCTTGCGGTCTCGTTAAAAACTTGG-CCCTAATGGCAACCATTTCTGTCGGTTCGCTTTCGGCTCCTGT-CATC-GAGTTCTTGGAAGAGTGGGGTCTGGAATCACTGGAGGAGAATGCGCACTCGACKATACCTCTCACTAAAGTATTCGTAAATGGCGTGTGGATGGGTGTTCATCGCGACCCTGCGAACCTGGTTAAAACGATCAAAAAACTCCGGCGGAAAGACGACATTAGCCCAGAAGTCTCGGTGGTTCGGGACATCAGAGAGAAAGAGTTACGCCTCTACACTGATGCTGGCCGTGTTTGTCGACCCCTGTTCATTGTCGAAAACCACCAGCTCGTCTTGCAAAAGAAGCACATTAAGTGGCTAAACCAAGGTTATCGAGATGACGAGGATCC------------------------------------------CGAC---------------------------------------------------------------------------------AAGAAAGAGCCTTACAAAT-GGGATTCATTAGTAAAAGGTGGAATCATCGAATATCTCGACGCCGAGGA-GGAAGAGACAGTCATGATCAGTATGACGCCGGAAGATCTTGAAAACTCGCGGATGCAGCAACAAGGTATTGATCCACAAGCGAATGATAACGAGTTCGATCCAGCAGCGCGCTTAAAGGC-TGTATCCACTGCTCATACGTGGACGCATTGCGAAATCCATCCCAGTATGATTCTCGGG-ATTTGTGCM-AGCATCATTCCATTTCCAGATCACAATCAGGT
>Peniophorella_praetermissa_LWZ_20180903-14
TAAGTATAAACAAATTTGTACTGTGAAACTGCGAATGGCTCATTAAATCAGTTATAGTTTATTTGATGGTACCTTGCTACATGGATAACTGTGGTAATTCTAGAGCTAATACATGCAATCAAGCCCCGACT-TCTGGGAGGGGTGTATTTATTAGATAAAAAACCAACGCGG--TTCGCCGCTCCCTTGGTGATTCATAATAACTTCTCGAATCGCATGG-CCTTGTGCCGGCGATGCTTCATTCAAATATCTGCCCTATCAACTTTCGATGGTAGGATAGAGGCCTACCATGGTTTCAACGGGTAACGGGGAATAAGGGTTCGATTCCGGAGAGGGAGCCTGAGAAACGGCTACCACATCCAAGGAAGGCAGCAGGCGCGCAAATTACCCAATCCCGACAC-GGGGAGGTAGTGACAATAAATAACAATATAGGGCTC-TTTTGGGTCTTATAATTGGAATGAGTACAATTTAAATCCCTTAACGAGGAACAATTGGAGGGCAAGTCTGGTGCCAGCAGCCGCGGTAATTCCAGCTCCAATAGCGTATATTAAAGTTGTTGCAGTTAAAAAGCTCGTAGTTGAACTTCAGACCTGGCTGGGCGGTCTCCCTCA-CGGGTTGTACT-GTCTGGCCGGGTCTTACC-TCTTGGTGAGCCAGCATGCCCTTTACTGGGTGTGTTGAGGAACCAGGACTTTTACCTTGAGAAAATTAGAGTGTTCAAAGCAGGC-CATTGCCCGAATACATTAGCATGGAATAATAAAATAGGACGTGCGGTTCTATTTTGTTGGTTTCTA-GAGTCGCCGTAATGATTAATAGGGATAGTTGGGGGCATTAGTATTCAGTTGCTAGAGGTGAAATTCTT-GGATTTACTGAAGACTAACTATTGCGAAAGCATTTGCCAAGGATGTTTTCATTAATCAAGAACGAAGGTTAGGGGATCGAAAACGATCAGATACCGTTGTAGTCTTAACAGTAAACTATGCCGACTAGGGATCGGGCGATCTCACTT-TCATGTGTCGCTCGGCACCTTACGAGAAATCAAAGTCTTTGGGTTCTGGGGGGAGTATGGTCG-CAAGGCTGAAACTTAAAGGAATACGAGT----TTT-GAA----------GTGGGTTTGATGCTGGCCTTC-----------TCAGGCA-T--GTGCTCGCC-CTACTC----------TCATCC----ACT----------CACA---CC-TGTGCACC-T--------------------ATA------------------AATGTCA-GAAGATTCATCCCCTAGA------CTCTT-----AGG-------GGT---------GTGGTTCAAGGCAA---CTTGG------------------------------------------------------------------ACTGTTGGGTTG------AGTCTTTTGCGTTTACTT-----------------TTCATAAAC-------TCTTGAAT------GTAATAGAATGTCC---ATG-GCCTACGGGC-TT-TATAAATGAAATACAACTTTCAACAACGGATCTCTTGGCTCTCGCATCGATGAAGAACGCAGCGAAATGCGATAA-GTAATGTGAATTGCAGAA-TTCAGTGAATCATCGAATCTTTGAACGCACCTTGCGCTCCTGGG-CTAT-TCCTAGGAGCATGCCTGTTTGAGTGTCGTGAAATCATC-AACCCCAGTTGGATTTGAAATTGACTG-GTGGCTTGGAT--TTGGGGGT--------TTGCT---GG---------TC-----------GT------TTT----GATTCGGTCTGGCTCCCCTTGAATTTATTAGCTT---------GGACTTGT---TC--------------CTAAGGCTTC-----ATGGCG-TGATA-AT-----TATC-T-------ACGCTTTGT-----ACTGTCTGTGGAATATC-------------TATG---------AGTC-----------------TAGC-TTCTAACTGTCCTCT-------------------GGG---ACAAT--------------------------CTTTCAATCTTTGACCTCACCCCTAGTAACTGCGAGTGAAGCGGGAAGAGCTCAAATTTAAAATCTGGC-G---GTT----C-T---GCCGTCCGAGTTGTAATCTGGAGAAGCG-TTTTCTGTGCTGGACC--GTGCATAAGTGTCTTGGAATAGGACGTCATAGAGGGTGAGAATCCCGTCT-TTGGCACGGAC--TACCAGTGC-TCTGTGATACGC-TCTCAAAGAGTCGAGTTGTTTGGGAATGCAGCTCAAAATGGGTGGTAAATTCCATCTAAAGCTAAATATAGGCGAGAGACCGATAGCGAACAAGTACCGTGAGGGAAAGATGAAAAGCACTTTGGAAAGAGAGTTAAACAGTACGTGAAATTGTTGAAAGGGAAACGCTTGAAGTCAGTCGCGTTGTCCAGGACTCAACCTTA------GT--TTT-C---TTTGGTGTATTTCCTGG-TTAACGGGTCAACATCAATTTTGA-TCGGTGGAAAAA-GGCGGCGGGAATGTGGCACCCTC-----GGGTGTG-TTATAGCCT-GTTG-TTGTATACACTGGTTGAGATTGAGGA---TATCACGCCC-T--C-GG-CG------------------------------------GTAGGATGTTGGCATAATGGCTTTAAGCGACCCGTCTTGAAACACGGACCAAGGAGTCTAACATGCCTGCGAGTGTTAGGGTGG-TAAACCCTTGCGCGTAATGAAAGTGAAAGTTGGGACCTCT--------TTGAGGGCACCGACGCCCGGCCTTGAACTCTT---GTGACGGTGCTGCGGTAGAGCATGTGTGTTGGGACCCGAAAGATGGTGAACTATGCCTGAATAGGGCGAAGCCAGAGGAAACTCTG-GTGGAGGCTCGTAGCGATTCTGACGTGCAAATCGATCGTCAAATTTGGGTTAGTCAATGCTCGAAA--GAGTGAACTAGCTAACTGAAATCAT-AGTTGTGTCAACTGTGA-ATAGTGAGAG-AAAA-TAATGATATTATCTTAACTAT-AAGTGTCGTCAAAATACTAGTGCCAGAAGACTCGGTAAGGCTAGAGACACAAACGTTAGTCATCTTTAACAGGCGTAAAGGGTTTGTAGGCTGCTTTAAAAATT-----T-TATAAT--TATTCCTTAG--------------------------------------------------------------------------------------------------TACTATATAGAAC------------------------------------------------------------------------------------------------------------------------------------------AATTATAAAATTGTATTAAAGCTAGAATCAAGAAGAGGTTA------AAAT---AATATTTAGA---TCTAAATTGACAATCGTAA-ATCTTAA---GTAGAA-TACTAATGGCGAAAGC-TTTTT-TCTAT-TACTGATTGACGCTGAGAAACTAAGGGGAGGAAAGAAAAAAGGATTAGAGACCCTCGTATCCCTCTCTGTCAACGATGAATGGTAGTTACTAATTTTAA-----------------------------------------------------------------------------------------AAAATTAGAGGCGATGTTAACACG-AAAACCATTCCGCCTTGTGAGTACGACTGCAAAGTTGAAAACAAAAAAATTAGTCGGTTTTGGAGC-AAAC-GAAGTGAAGCATGTT------------------------------------------------------------------CATATTCGGACC----------CTTCTGTGCTTACTTTGGTTGTAGTGTGTCGAAACACACAAGGACTTCAACATCGCTCTGG-CTGTGAAGCATAACACCATCACCAACGGCCTGAAGTACTCACTCGCCACCGGTAACTGGGGCGATCAGAAGAAGTCTGCGTCCTCGAAAGCTGGTGTATCTCAGGTACTCAACAGATACACCTATGCGTCAACTCTGTCCCACTTGCGGCGATGCAACACCCCGTTGGGTCGTGAGGGGAAGATCGCCAAACCCCGT-CAACTGCATAATACGCATTGGGGCAT-GGTGTGTCCCGCCGAAACGCCGGAAGGGC-AGGCCTGCGGCCTCGTAAAGAACCTCG-CCCTCATGGCCACCATTTCGGTCGGCTCGTTATCAGCCCCTGT-CATC-GAGTTCTTGGAAGAGTGGGGTCTGGAGCCTCTCGAAGAGAACGCACACTCAAGCACTCCGCTTACAAAGGTGTTCGTCAATGGCGTRTGGATGGGTGTCCATCGCGATCCTGCAAATCTCGTGAAGACGATCAAGAAGCTGCGGAGAAAAGATGACATCAGTCCTGAAGTGTCCGTCGTCCGGGATATTCGGGAGAAGGAATTACGTCTATACACGGACGCGGGTCGTGTCTGCCGGCCTCTGTTCATCGTTGAGGACAATCAGCTGGCACTCACGAAAAAGCATATCCGATGGCTCAACCAAAACCGCCGAGATGACGA------------------------------------------------TCCG---------------------------------------------------------------------------------GAAAGCGAAAAGTACAACT-GGGACTCACTCGTGAAGGGCGGAGTAATTGAATACTTGGACGCCGAAGA-AGAAGAGACTGTCATGATCTGCATGTCGCCGGAGGAACTGGATGACAACGTGCAAGAGCAGCCATCCATCAA------------CGATCCAGATTACGATCCCTCCGCTCGCTTAAAGGG-TCCGAGAGTGAGACATAACTGGACGCATTGTGAAATTCACCCCAGCATGATTTTGGGC-ATTTGTGCG-AGTATCATTCCCTTCCCCG-------------
>Peniophorella_pubera_LWZ_20210624-16b
TAAGTATAAACAAATTTGTACTGTGAAACTGCGAATGGCTCATTAAATCAGTTATAGTTTATTTGATGGTACCTTGCTACATGGATAACTGTGGTAATTCTAGAGCTAATACATGCAATCAAGCCCCGACT-TCTGGAAGGGGTGTATTTATTAGATAAAAAACCAACGCGG--TTCGCCGCTCCCTTGGTGATTCATAATAACTTCTCGAATCGCATGG-CCTTGTGCCGGCGATGCTTCATTCAAATATCTGCCCTATCAACTTTCGATGGTAGGATAGAGGCCTACCATGGTTTCAACGGGTAACGGGGAATAAGGGTTCGATTCCGGAGAGGGAGCCTGAGAAACGGCTACCACATCCAAGGAAGGCAGCAGGCGCGCAAATTACCCAATCCCGACAC-GGGGAGGTAGTGACAATAAATAACAATATAGGGCTC-TTTTGGGTCTTATAATTGGAATGAGTACAATTTAAATCCCTTAACGAGGAACAATTGGAGGGCAAGTCTGGTGCCAGCAGCCGCGGTAATTCCAGCTCCAATAGCGTATATTAAAGTTGTTGCAGTTAAAAAGCTCGTAGTTGAACTTCAGACCTGGCCGGGCGGTCTGCCTCA-CGGTATGTACT-GTCTGGCTGGGTCTTACC-TCTTGGTGAGCCGGCATGTCCTTTACTGGGTGTGTCGGGGAACCAGGACTTTTACCTTGAGAAAATTAGAGTGTTCAAAGCAGGC-CTTTGCCCGAATACATTAGCATGGAATAATAAAATAGGACGTGCGGTTCTATTTTGTTGGTTTCTA-GAGTCGCCGTAATGATTAATAGGGATAGTTGGGGGCATTAGTATTCAGTTGCTAGAGGTGAAATTCTT-GGATTTACTGAAGACTAACTATTGCGAAAGCATTTGCCAAGGATGTTTTCATTAATCAAGAACGAAGGTTAGGGGATCGAAAACGATCAGATACCGTTGTAGTCTTAACAGTAAACTATGCCGACTAGGGATCGGGCGATTTCACTTATTATGTATCGCTCGGCACCTTACGAGAAATCAAAGTCTTTGGGTTCTGGGGGGAGTATGGTCG-CAAGGCTGAAACTTAAAGGAATATGAGT---CTTT-GAA----------GTGGGTTTGATGCTGGTCTTT-----------CGAGGCA-T--GTGCTCGCC-CTATTC----------TCATCC----ACT----------CACA---CC-TGTGCACC-T--------------------TAC------------------GTTTAAG-AAGTGGTTGTTGCCTCCC--------TTC---------------GGGTT------GGCTGGTTAGGGAAA------------------------------------------------------------------------------CCTAGCTA------TGGCCC-----TTCTTTG-CGTTA--CTT------TACACAAAC-------TCTTGAAT------GTCATAGAATGTAT--ATTG-GCCTACGGGC----TTTAATTTAAATACAACTTTCAACAACGGATCTCTTGGCTCTCGCATCGATGAAGAACGCAGCGAAATGCGATAA-GTAATGTGAATTGCAGAA-TTCAGTGAATCATCGAATCTTTGAACGCACCTTGCGCTCCTTGG--TAT-TCCGAGGAGCATGCCTGTTTGAGTGTCGTGAACATATC-AACCCCGACGGGATTTTAATTCGAC-G-GTGGCTTGGAC--TTGGGAGC--------CTGCT---GG---------CC-----------GT------TGT-----ACTTCGGTCGGCTCTCCTTGAATGCATTAGCTT---------GGACTTGT---TT--------------CATGGGCTGC-----ATAGCG-TGATA-AC-----TATC-T-------ACGCTTTGT-----ACTGTCTGTGGGATACT-------------CATG---------AGTC-----------------TGGC-TTCTAATCGTCCTCTGG-----------------------AC----------------------AATT---ACTTTACGTTTTGACCTCACCCCTAGTAACTGCGAGTGAAGCGGGATGAGCTCAAATTTAAAATCTGGC-G---GTT----A-T---GCCGTCCGAGTTGTAATCTGGAGAAGCG-TTTTCTGTGCTGGACC--GTACATAAGTTCCTTGGAATAGGACGTCATAGAGGGTGAGAATCCCGTCT-TTGGTATGGAC--TACCAGTAC-TCTGTGATACGC-TCTCAAAGAGTCGAGTTGTTTGGGAATGCAGCTCAAAATGGGTGGTAAATTCCATCTAAAGCTAAATATAGGCGAGAGACCGATAGCGAACAAGTACCGTGAGGGAAAGATGAAAAGCACTTTGGAAAGAGAGTTAAACAGTACGTGAAATTGTTGAAAGGGAAACGCTTGAAGTCAGTCGCGTTGTCCAGGACTCAGCCTTG------GT--TCT-C---CTTGGTGTACTTCCTGG-TTAACGGGTCAACATCAATTTTGA-CCGGTGGACAAA-GGCTTGGGGAATGTGGCACCCTC-----GGGTGTG-TTATAGCCC-CTTG-TCATATACATTGGTTGGGATTGAGGACCGCAGCACGCCC-T--T-GT-GG----CCGGGG-----TT-CGCCCACGTA--ACGTGCTTAGGATGTTGGCATAATGGCTTTAAGCGACCCGTCTTGAAACACGGACCAAGGAGTCTAACATGCCTGCGAGTGTTAGGGTGG-TAAACCCTTGCGCGAAATGAAAGTGAAAGTTGGGACCTCT--------TTGAGGGCACCGACGCCCGGCCCTGAACTCTT---GTGACGGTGCTGCGGTAGAGCATGTATGTTGGGACCCGAAAGATGGTGAACTATGCCTGAATAGGGCGAAGCCAGAGGAAACTCTG-GTGGAGGCTCGTAGCGATTCTGACGTGCAAATCGATCGTCAAATTTGGG----TCAATGCTCGCAA--GAGTGAACTAGCTAACTGAAATCAT-AGTTGTGTCAACTGTGATAAGGTAAGAGTACAA-TAATGATATCATCTTA-CTAT-TAGTGTCGTCCAAATACTAGTGCCAGAAGACTCGGTAAGGCTAGAGACGCAAACGTTAGTCATCTTTAACAGGCGTAAAGGGTTTGTAGGCTGCTTTAAAAATC-----T-AATTAT--TTAACCTTGAGC---------------------------------------TTATAAAATAGGC---------------------------------------------------------------------------------------------------------------------------------------------------------------------------------------------------AAATAATAAGATGAATTAAAGCTAGAATCAAGAAGAGGTTAAA--ACAAAT---AATACTTAGA---GGAGGGTTGACAACTGCAA-ATCCTAA---GTGGAA-TACTCAATGCGAAAGC-TTTTT-TCTAT-TACTGATTGACGCTGATAAACTAAGGGGAGGAAAGAAAAAAGGATTAGAGACCCTCGTATCCCTCTCTGTCAACGATGAATGGTAGTCACTATATTAAA------------------------------------------------------------------------------------------CTAGTAGAGACGATGTTAACACG-AAAACCATTCCGCCTTGTGAGTACGACTGCAAAGTTGAAAACAAAAAAATTAGTCGGTTTCGGAGC-AAAC-GAAGTGAAGCATGTT---------------------------------------------------------------------------------------------------------------------------------------------------------------------------------------------------------------------------------------------------------------------------------------------------------------------------------------------------------------------------------------------------------------------------------------------TAG-CACTGATGTCAACAATATCGGTCGGCTCTTTATCAGCTCCTGT-CATT-GAGTTTTTGGAGGAGTGGGGCTTGGAACCTCTCGAGGAAAATGCTCCTTCAAGTACTCCCTTGACGAAGGTCTTCGTCAATGGTGTCTGGATGGGGGTGCATCGTGATCCCGCGAATCTCGTCAAGACTATCAAGAAACTCCGACGGAAGGACGATATTAGCCCTGAGGTGTCTGTGGTCCGCGATATTCGTGAAAAGGAGCTTCTCTTGTACACCGACGCCGGACGTGTTTGTCGGCCCCTGTTCATTGTCGAAAATGGACAACTCTCCTTGACCAAGAACCATATCCGGTGGCTCAACCAAAATCGCCGTGACGACGA------------------------------------------------CCCT---------------------------------------------------------------------------------GAAAGCGATAAATATAATT-GGGATTCACTAGTCAAGGGCGGTGTTATTGAATATCTTGATGCGGAAGA-GGAAGAGACCGTCATGATCTGCATGTCTCCAGACGAATTGGAAGATAATGCGCAAGAGCAACCCGGCATCAA------------CGATCCTGACTACGATCCTTCCGCCCGTTTGAAGGG-TCCCAGGGTAAAACACAACTGGACACATTGCGAAATTCATCCAAGCATGATACTTGGC-ATTTGCGCG-AGCATTATTCCCTTCCCGGATCACAACCAGGT
>Peniophorella_rude_LWZ_20171026-7
--AGTATAAACAAATTTGTACTGTGAAACTGCGAATGGCTCATTAAATCAGTTATAGTTTATTTGATGGTACCTTGCTACATGGATAACTGTGGTAATTCTAGAGCTAATACATGCAATCAAGCCCCGACT-TCTGGGAGGGGTGTATTTATTAGATAAAAAACCAACGCGG--TTCGCCGCTCCCTTGGTGATTCATAATAACTTCTCGAATCGCATGG-CCTTGCGCCGGCGATGCTTCATTCAAATATCTGCCCTATCAACTTTCGATGGTAGGATAGAGGCCTACCATGGTTTCAACGGGTAACGGGGAATAAGGGTTCGATTCCGGAGAGGGAGCCTGAGAAACGGCTACCACATCCAAGGAAGGCAGCAGGCGCGCAAATTACCCAATCCCGACAC-GGGGAGGTAGTGACAATAAATAACAATATAGGGCTC-TTTTGGGTCTTATAATTGGAATGAGTACAATTTAAATCCCTTAACGAGGAACAATTGGAGGGCAAGTCTGGTGCCAGCAGCCGCGGTAATTCCAGCTCCAATAGCGTATATTAAAGTTGTTGCAGTTAAAAAGCTCGTAGTTGAACTTCAGACCTGGCTGGGCGGTCTGCCTCA-CGGTTTGTACT-GTCTGGCCGGGTCTTACC-TCTTGGTGAGCCAGCATGCCCTTCACTGGGTGTGTTGAGGAACCAGGACTTTTACCTTGAGAAAATTAGAGTGTTCAAAGCAGGC-CATTGCCCGAATACATTAGCATGGAATAATAAAATAGGACGTGCGGTTCTATTTTGTTGGTTTCTA-GAGTCGCCGTAATGATTAATAGGGATAGTTGGGGGCATTAGTATTCAGTTGCTAGAGGTGAAATTCTT-GGATTTACTGAAGACTAACTACTGCGAAAGCATTTGCCAAGGATGTTTTCATTAATCAAGAACGAAGGTTAGGGGATCGAAAACGATCAGATACCGTTGTAGTCTTAACAGTAAACTATGCCGACTAGGGATCGGGCGATCTCACTA-TTATGTGTCGCTCGGCACCTTACGAGAAATCAAAGTCTTTGGGTTCTGGGGGGAGTATGGTCG-CAAGGCTGAAACTTAAAGGAATATGAGT----TTT-GAA----------GTGGGTTTGATGCTGGCCTTA-----------CCAGGCA-T--GTGCTCGCC-CTACTC----------TCATCC----ACT----------CACA---CC-TGTGCACC-T--------------------AAA------------------AGCGTTA-GAAGATTCATCCCCTTGA------CCTTC-----ArG-------GGT---------GCGATCCAGGGAAA---CTTGG-----------------------------------------------------------------TATCGTTGGGTTG------AGTTCTCTGCGTTTTAC---------TCT------TCTATAAAC-------CCTTGTAT------GTTATAGAATGTCT--AATG-GCCTACGGG-----CTTTAATGAAATACAACTTTCAACAACGGATCTCTTGGCTCTCGCATCGATGAAGAACGCAGCGAAATGCGATAA-GTAATGTGAATTGCAGAA-TTCAGTGAATCATCGAATCTTTGAACGCACCTTGCGCTCTTGGG-CTAT-TCCTAAGAGCATGCCTGTTTGAGTGTCTTGAACTCCTC-AACCCCAGTCAGGTTTGAAACTGAC-T-GGTGGCTGGAy--TTGGAGGC--------TTGTG---GG---------CC-----------GT------TTC-----AATTCGGTCTGCTCCTCTTGAATGCATTAGCTT---------GGACTTGT---TC--------------CTAAGGCTTC-----ATGGCG-TGATA-AC-----TATC-T-------ACGCTTTGG-----TCTGTCTGCGGAATCAC-------------CATG---------GGTC-----------------TAGC-TTCTAATCGTCCTTT--------------------GG---ACAAC--------------------------ATTTCAAACTTTGACCTCACCCCTAGTAACTGCGAGTGAAGCGGGAAGAGCTCAAATTTAAAATCTGGC-G---GTT----C-T---GCCGTCCGAGTTGTAATCTGGAGAAGCG-TTTTCTGTGCTGGACC--GTGCATAAGTGTCTTGGAATAGGACGTCATAGAGGGTGAGAATCCCGTCT-TTGGTACGGAC--TACCAGTGC-TCTGTGATACGC-TCTCAAAGAGTCGAGTTGTTTGGGAATGCAGCTCAAAATGGGTGGTAAATTCCATCTAAAGCTAAATATAGGCGAGAGACCGATAGCGAACAAGTACCGTGAGGGAAAGATGAAAAGCACTTTGGAAAGAGAGTTAAACAGTACGTGAAATTGTTGAAAGGGAAACGCTTGAAGTCAGTCGCGTTGTCCAGGACTCAACCTTG------GT--TCT-C---CTTGGTGTATTTCCTGG-TTAACGGGTCAACATCAATTTTGA-TCGGTGGACAAA-GGCAGGGGGAATGTGGCACCCTC-----GGGTGTG-TTATAGCCC-CTTG-TCGTATACACTGGTTGGGATTGAGGA---TATCACGCCC-T--C-GG-CG------------------------------------GTAGGATGTTGACATAATGGCTTTAAGCGACCCGTCTTGAAACACGGACCAAGGAGTCTAACATGCCTGCGAGTGTTAGGGTGG-TAAACCCTTGCGCGTAATGAAAGTGAAAGTTGGGACCTCT--------TTGAGGGCACCGACGCCCGGCCTTGAACTCTT---GTGACGGTGCTGCGGTAGAGCATGTATGTTGGGACCCGAAAGATGGTGAACTATGCCTGAATAGGGCGAAGCCAGAGGAAACTCTG-GTGGAGGCTCGTAGCGATTCTGACGTGCAAATCGATCGTCAAATTTGGG-------------------------------------------T-AGTTGTGTCAACTGTGA-ATAGTAAGAGATAAA-TAATGATATTATCTTACCTAT-AAGTGTCGTCAAAAA-CTAGTGCCAGAAGACTCGGTAAGGCTAGAGACGCAAACGTTATTCATCTTTAACAGGCGTAAAGGGTTTGTAGGCGGCTTTGAAAATT-----T-AAAAAA--TTGTTC---------------------------------------------CTTCAAAATAAT----------------------------------------------------------------------------------------------------------------------------------------------------------------------------------------------------AATTTTTTAGACTAGTCAAAGCTTGAATCAAGAAGAGGTTAAA-TTCAAAT---AATATTTAGATCTTAAGGATTGACAACTGTAA-AACCTAA---GTAGAA-TACTAACGGCGAAAGC-TTTTT-TCTAT-TACTGATTGACGCTGAAAAACTAAGGGGAGGAAAGAAAAAAGGATGTGCGACTTGAAAAGTCCTCTCTATCAACGATGAATGGTAGTTATTAGATTTGA-----------------------------------------------------------------------------------------AAAACTAAGAACGATGTTAACACG-AAAACCATTCCGCCTTGTGAGTACGACTGCAAAGTTGAAAACAAAAAAAT----------------------------------------------------------------CCGATACCTGCAAAAGGTGAGCACTGA----------TGTGTTTTGTGGTC----------GTCCTGTCCTCACTTCGTCATTAGTGTGTGGAAACGCATAAGGACTTCAAGCTTGCGTTGG-CCGTGAAGCACAACACTATCACCAACGGTCTGAAGTACTCACTCGCCACAGGTAACTGGGGCGACCAGAAGAAATCGATGGCGTCCAAAGCCGGTGTCTCACAGGTGCTCAACCGGTACACGTACGCGTCGACGCTCTCCCACTTGCGGCGGTGTAACACGCCCTTGGGTCGTGAGGGCAAGATTGCGAAACCGCGC-CAGTTGCACAACACGCATTGGGGCAT-GGTGTGTCCTGCAGAAACACCCGAAGGAC-AGGCGTGTGGTCTCGTGAAGAATCTCG-CGTTGATGTCCACCATCTCTGTCGGCTCGCTATCTGCCCCCGT-CATC-GAGTTCCTAGAGGAATGGGGTTTGGAACCCCTTGAAGAGAACGCGCACTCGAACACTCCTCTCACCAAGGTCTTCGTCAACGGCGTGTGGATGGGTGTCCATCGTGACCCCGCAAATCTAGTCAAGACGATCAAGAAGTTGCGGAGAAAGGACGACATCAGTCCCGAAGTGTCAGTGGTCCGTGATATTCGGGAGAAGGAACTCCGACTGTACACCGACGCAGGGCGTGTCTGCCGCCCGCTCTTCATCGTCGAAGACCGCCAGTTAGCGATCGGGAAGAAACATATCCGCTGGCTGAGTCAGAAGCACAAAGACGGCGT------------------------------------------------CCCGT---------------------------------------------------------------------------ATGATGAGGACAACGAGTACAACT-TCGATGCGCTGGTCAAGGACGGCGTCATCGAATATTTGGACGCTGAGGA-GGAGGAGACGGTCATGATCTGCATGTCGCTGGATGAACTGGACGATAACGTTGCGGAGCAGCCTACGATCAA------------TGATCCCGAATACGACCCTTCTGCTCGCCTGAAGGG-TGTGAGGGTGAAACACGATTGGACCCATTGCGAGATTCATCCCAGCATGATTCTTGGT-ATTTGTGCG-AGTATTATTCCCTTCCCCGATCATAACCAGGT
>Peniophorella_subpraetermissa_LWZ_20190816-3b
TAAGTATAAACAAATTTGTACTGTGAAACTGCGAATGGCTCATTAAATCAGTTATAGTTTATTTGATGGTACCTTGCTACATGGATAACTGTGGTAATTCTAGAGCTAATACATGCAATCAAGCCCCGACT-TCTGGGAGGGGTGTATTTATTAGATAAAAAACCAACGCGG--TTCGCCGCTCCCTTGGTGATTCATAATAACTTCTCGAATCGCATGG-CCTTGCGCCGGCGATGCTTCATTCAAATATCTGCCCTATCAACTTTCGATGGTAGGATAGAGGCCTACCATGGTTTCAACGGGTAACGGGGAATAAGGGTTCGATTCCGGAGAGGGAGCCTGAGAAACGGCTACCACATCCAAGGAAGGCAGCAGGCGCGCAAATTACCCAATCCCGACAC-GGGGAGGTAGTGACAATAAATAACAATATAGGGCTC-TTTTGGGTCTTATAATTGGAATGAGTACAATTTAAATCCCTTAACGAGGAACAATTGGAGGGCAAGTCTGGTGCCAGCAGCCGCGGTAATTCCAGCTCCAATAGCGTATATTAAAGTTGTTGCAGTTAAAAAGCTCGTAGTTGAACTTCAGACCTGGCTGGGCGGTCTGCCTCA-CGGTTTGTACT-GTCTGGCCGGGTCTTACC-TCTTGGTGAGCCAGCATGCCCTTTACTGGGTGTGTTGAGGAACCAGGACTTTTACCTTGAGAAAATTAGAGTGTTCAAAGCAGGC-CAATGCCCGAATACATTAGCATGGAATAATAAAATAGGACGTGCGGTTCTATTTTGTTGGTTTCTA-GAGTCGCCGTAATGATTAATAGGGATAGTTGGGGGCATTAGTATTCAGTTGCTAGAGGTGAAATTCTT-GGATTTACTGAAGACTAACTATTGCGAAAGCATTTGCCAAGGATGTTTTCATTAATCAAGAACGAAGGTTAGGGGATCGAAAACGATCAGATACCGTTGTAGTCTTAACAGTAAACTATGCCGACTAGGGATCGGGCGATCTCACAT-TCATGTGTCGCTCGGCACCTTACGAGAAATCAAAGTCTTTGGGTTCTGGGGGGAGTATGGTCG-CAAGGCTGAAACTTAAAGGAATACGAGT----TTT-GAA----------GTGGGTTTGATGCTGGCCTTC-----------CCAGGCA-T--GTGCTCGCC-CTACTC---------TTCATCC----ACT----------CACA---CC-TGTGCACC-T--------------------ATA------------------AATGCTT-GAAGATTCATCCCCTAGA---CTTCGTTC-----AGG-------GGT---------GCGGTTGAGGGAAA---CCTTA------------------------------------------------------------------ATCGTTGGGTTG------AATCTTTGGTGTTTACT---------CTT------CTTATAAAC-------TCTTGAAT------GTAATAGAATGTCC--TATG-GCCTACGGGC-TT-TTAAATTGAAATACAACTTTCAACAACGGATCTCTTGGCTCTCGCATCGATGAAGAACGCAGCGAAATGCGATAA-GTAATGTGAATTGCAGAA-TTCAGTGAATCATCGAATCTTTGAACGCACCTTGCGCTCTTGGG-CCAT-TCCTAAGAGCATGCCTGTTTGAGTGTCGTGAACTCCTC-AACCCCAGTTGGATTTTGAACCGACTG-GTGGCTTGGAT--TTGGGGGC--------TTGCT---GG---------CC-----------GT------TTC-----AATTCGGTCTGCTCCCCTTGAATGTATTAGCTT---------GGACTTGT---TA--------------CTGAGACTGC-----ATGGCG-TGATA-AC-----TATC-T-------ACGCTTTGG------TTGTCTTTGAAACTTC-----------------------TCTGGTC-----------------TGGC-TTCTAATCGTCCTCT--------------------GG---ACACA--------------------------TATTCAATCTTTGACCTCACCCCTAGTAACTGCGAGTGAAGCGGGAAGAGCTCAAATTTAAAATCTGGC-G---GTT----C-T---GCCGTCCGAGTTGTAATCTGGAGAAGCG-TTTTCTGTGCTGGACC--GTGCATAAGTGTCTTGGAATAGGACGTCATAGAGGGTGAGAATCCCGTCT-TTGGCACGGAC--TACCAGTGC-TCTGTGATACGC-TCTCAAAGAGTCGAGTTGTTTGGGAATGCAGCTCAAAATGGGTGGTAAATTCCATCTAAAGCTAAATATAGGCGAGAGACCGATAGCGAACAAGTACCGTGAGGGAAAGATGAAAAGCACTTTGGAAAGAGAGTTAAACAGTACGTGAAATTGTTGAAAGGGAAACGCTTGAAGTCAGTCGCGTTGTCCAGGACTCAACCTTA------GT--TTT-C---TTTGGTGTATTTCCTGG-TTAACGGGTCAACATCAATTTTGA-TCGGTGGACAAA-GGCAGGGGAAATGTGGCACCCTC-----GGGTGTG-TTATAGTCT-CTTG-TCATATACACTGGTTGGGATTGAGGA---TATCACGCCC-T--C-GG-CG------------------------------------GTAGGATGTTGGCATAATGGCTTTAAGCGACCCGTCTTGAAACACGGACCAAGGAGTCTAACATGCCTGCGAGTGTTAGGGTGG-TAAACCCTTGCGCGTAATGAAAGTGAAAGTTGGGACCTCT--------TTGAGGGCACCGACGCCCGGCCTTGAACTCTT---GTGACGGTGCTGCGGTAGAGCATGTATGTTGGGACCCGAAAGATGGTGAACTATGCCTGAATAGGGCGAAGCCAGAGGAAACTCTG-GTGGAGGCTCGTAGCGATTCTGACGTGCAAATCGATCGTCAAATTTGGGTTAGTCAATGCTCGAAA--GAGTGAACTAGCTAACTGATATCAT-TGTCTCATCAACTCTGAATAGTAAGAGT-AAAA-TAATGATATTATCTTACCTAT-TAGTGTCGTCCAAATACTAGTGCCAGAAGACTCGGTAATGCCAGAGACGCAAACGTTAGTCATCTTTAACAGGCGTAAAGGGTTTGTAGGCTGCTTTAAAATAT-----T-TTTTAA--TTATTCTTTAGT---------------------------------------CTTTTTAAAGAGTC-----------------------------------------ATCTTTTTAAAGAACA-----------------------------------------------------------------------------------------------------------------------------------------ATTATTAAAATTGAATTAGAGCTAGAATCAAGAAGAGGTTAAA-TTTAAAT---AATACTAGCT---AGGGGATTGATAACTGCAT-AACCTAA---GTAGAA-TATTAATGGCGAAAGC-TTTTT-TCTAT-TACTGATTGACGCTGATAAACTAAGGGGAGGAAAGAAAAAAGGATTTGAGACCCTCGTATCCCTCTCTGTCAACGATGAATGGTAGTTATTAATTAAAA---------------------------------------------------------------------------------------------TTAAAGGCGATGTTAACACG-AAAACCATTCCGCCTTGTGAGTACGACTGCAAAGTTGAAAACAAAAAAATTAGTCGGTTTTGGAGT-AAAC-GAAGTGAAGCATGTTTCAGGAAGT-TGACCA-AAGACGTGTACCGTTACCTGCAGAAAGTGAGTGTGGCG---------TATATTTCCATGCA--------GGCCCTGTTCTCATTCTGTCTCATAGTGCGTGGAAACACACAAGGAGTTCAACATCGCTTTGGCCTGTGAAGCATAACACCATTACCAACGGTCTGAAGTACTCACTCGCCACCGGCAATTGGGGAGACCAAAAGAAGTCGGCGGCGTCGAAAGCTGGTGTCTCTCAAGTGCTTAATCGATACACTTACGCGTCGACACTTTCCCATTTGCGGCGGTGTAACACTCCCTTGGGCCGTGAAGGCAAGATCGCCAAGCCCCGT-CAACTACATAACACACATTGGGGAAT-GGTCTGTCCCGCCGAGACGCCTGAAGGGC-AGGCCTGCGGACTGGTGAAGAACCTCG-CCCTCATGGCTACTATTTCGGTCGGATCGCTATCAGCCCCAGT-TATC-GAGTTCTTGGAGGAGTGGGGCCTGGAACCTCTGGAAGAGAATGCGCACTCAACCACTCCTCTCACGAAGGTGTTCGTCAACGGCGTGTGGATGGGTGTACATCGCGACCCTGCAAATCTCGTCAAGACGATCAAGAAACTGCGGAGGAAGGACGACATCAGCCCCGAGGTGTCCGTGGTCCGCGATATTCGTGAAAAGGAGCTGCGTCTATACACCGATGCCGGTCGTGTCTGTCGGCCGCTGTTTATCGTCGAAGATAACCAACTGGCGCTCACGAAGAAGCACATCCGATGGCTGAACCAGAACCGACGGGACGACGA------------------------------------------------CCCA---------------------------------------------------------------------------------GAGAGCGAGAAGTACAACTGGGGATTCTCTGGTCAAGGGCGGTGTGATTGAATATTTGGACGCCGAGGAGGGAAGAGACTGTTATGATTTGCATGTCTCCGGAGGATTTGGACGACAATGTTCAGGACCAACCATCCATTAA------------CGACCCGGATTATGACCCTTCAGCTCGTTTGAAAGG-ACCGAGGATCAAACATAACTGGACACATTGCGAAATTCATCCAAGCATGATCCTCGGC-ATTTGCGCATAGCATTATCCCCTTCCCCGATCATAATCAAAG
>Resinicium_austroasianum_LWZ_20191208-11
TAAGTATAAACAAATTTGTACTGTGAAACTGCGAATGGCTCATTAAATCAGTTATAGTTTATTTGATGGTATCTTGCTACATGGATAACTGTGGTAATTCTAGAGCTAATACATGCAATCAAGCCCCGACT-TCTGGAAGGGGTGTATTTATTAGATAAAAAACCAACGCGG--TTCGCCGCTCTCTTGGTGATTCATAATAACTTCTCGAATCGCATGG-CCTTGCGCCGGCGATGCTTCATTCAAATATCTGCCCTATCAACTTTCGATGGTAGGATAGAGGCCTACCATGGTTTCAACGGGTAACGGGGAATAAGGGTTCGATTCCGGAGAGGGAGCCTGAGAAACGGCTACCACATCCAAGGAAGGCAGCAGGCGCGCAAATTACCCAATCCCGACAC-GGGGAGGTAGTGACAATAAATAACAATATAGGGCCC-TTTCGGGTCTTATAATTGGAATGAGTACAATTTAAATCCCTTAACGAGGAACAATTGGAGGGCAAGTCTGGTGCCAGCAGCCGCGGTAATTCCAGCTCCAATAGCGTATATTAAAGTTGTTGCAGTTAAAAAGCTCGTAGTTGAACTTCAGATCTGGCTGGGCGGTCTGCCTAA-CGGTATGTACT-GTCCGGCTGGGTCTTACC-TCTTGGTGAGCCGGCATGCTCTTAACTGGGTGTGTCGGGGAACCAGGACTTTTACCTTGAGAAAATTAGAGTGTTCAAAGCAGGC-CTATGCCCGAATACATTAGCATGGAATAATAAAATAGGATGTGCGGTTCTATTTTGTTGGTTTCTA-GAGTCGCCGTAATGATTAATAGGGATAGTTGGGGGCATTAGTATTCAGTTGCTAGAGGTGAAATTCTT-GGATTTACTGAAGACTAACTATTGCGAAAGCATTTGCCAAGGATGTTTTCATTAATCAAGAACGAAGGTTAGGGGATCGAAAACGATCAGATACCGTTGTAGTCTTAACAGTAAACTATGCCGACTAGGGATCGGGCGAACTCACTT-CTATGTGTCGCTCGGCACCTTACGAGAAATCAAAGTCTTTGGGTTCTGGGGGGAGTATGGTCG-CAAGGCTGAAACTTAAAGGAATACGAGTTT-GTTT-GA-----------AATGAGTTGATGCTGACTATTCC-------CAATAGTAA-T--GTGCTCACT-CGGCTCA-------ACAAGTCC----ACTCA--TAACCTCACA---CC-TGTGAACT-T-------------------------------------------------------------------------------------------------------------------------------------------------------------------------------------------------------------------------------------------AATTA-----ATTTATAAACACTA---TTGATTGT-------TATTGGAACGAGT--AATG-CCTT----GA-CT-GGCAAATTTAATACAACTTTCAACAACGGATCTCTTGGCTCTCGCATCGATGAAGAACGCAGCGAAATGCGATAA-GTAATGTGAATTGCAGAA-TTCAGTGAATCATCGAATCTTTGAACGCACCTTGCGCTCCCTGG--TAT-TCCGGGGAGCATGCCTGTTTGAGTGTCGTGAATATCTC-ATCTCTACAACTTTGTTAATCAAAT-T-GTAGGGTGGATG-TTGGGGGCT-------TTGCT---GG---------TT-----------AT--------------CTATTAATCGGCTCCTCTTGAATATATTAGCTC---------GGGCTTAC---CT-----TT-------AGAGCGGTTC-----ACGGTG-TGATACAT-----TATC-T-------ACACCCTGG-----TAAATCCAATGCTCTCTAGTG--------------------TGTTAC-----------------CGGC-TTCTAATTGGTCATTGTT----------------------ACCAA--------------------------CTTTTGACATCTGACCTCACCCCTAGTAACTGCGAGTGAAGCGGGAAAAGCTCAAATTTAAAATCTGGC-T---GCT----T-T---GCTGTCCGAGTTGTAATCTGGAGAAGCG-TTTTCGGTGCAGGACC--GTGTACAAGTCTCTTGGAATGGAGCATCATAGAGGGTGAGAATCCCGTCT-TTGACATGGAC--TACCTGTGC-TTTGTGATACGC-TCTCAAAGAGTCGAGTTGTTTGGGAATGCAGCTCAAAATGGGTGGTAAATTCCATCTAAAGCTAAATATTGGCGAGAGACCGATAGCGAACAAGTACCGTGAGGGAAAGATGAAAAGCACTTTGGAAAGAGAGTTAAACAGTACGTGAAATTGTTGAAAGGGAAACGCTTGAAGTCAGCCGCGTTGTCTAGGACTCAGCCTTG------CT--TTT-G---CTTGGTGTACTTCCTAG-TTAACGGGTCAACATCGATTTCAG-TCAGTGGATAAG-GGTAAGGGGAAGGTGGCACCCTC-----GGGTGTG-TTATAGCCT-CTTA-CCGTATACACTTACCGGGATCGAGGACTGCAGCAC---------------------------------------------TTGTGCTTAGGATGTTGGCATAATGGCTTTAAGCGACCCGTCTTGAAACACGGACCAAGGAGTCTAACATGCCTGCGAGTGTTAGGGTGG-AAAACCCTTGCGCGTAATGAAAGTGAAAGTTGGGACCTCTGTC----ATGGGGGGCACCGACGCCCGGTCCTGAACTTCT---GTGACGGTACTGCGGTAGAGCATGTATGTTGGGACCCGAAAGATGGTGAACTATGCCTGAATAGGGTGAAGCCAGAGGAAACTCTG-GTGGAGGCTCGTAGCGATTCTGACGTGCAAATCGATCGTCAAATTTGGGTTAGTCAATGCTCGCAA--GAGTGAACTAGCTAACTGAAATCAT-TGGTGTGTCATCAATGATAATGTAAAGA-AAAA-TAATGATATTACTTTA-CTAT-TAGTGTCGTCCAAATACTCGTGCCAGAAGACTCGGTAAGGCGAGAGACGCAAACGTTATTCGTCTTGATCAGGCGTAAAGGGTGTGTAGGCTGCTTTAAGAATA-----T-TTGTT---AGGTTTACCTTTAT-------------------------------------CTATAAATTAATTTAAAT-----------------------------TATGTTTTAATATTATTTATAATATATTATT-------------------------------------------------------------------TATAATATGTTATTTATAATTTTTTTT--------TACACGTACAATTTTTAAGTAGATTCT-GCTAGCAAATATCAATTAAAGCTAGAATCTAAAGGAGGTTA------AAAC---AATACTTAAG---GTAGGAGTACTAACCGTAA-ATATTAA---GTAGAG-TGCTAACGGCGAAGGC-ATTTA-TCCAC-TAAAGATTGACGCTGAGAAACGAAAGTGAGGGCAGAAAAAAGGATTAGAGACCCTTGTATTCCTCACTGTCAACGATGAATGGTAGTTACTAGTTAGAA----------------------------------------------------------------------------------------ATTAACTAGAGACGATGTTAACACG-AAAACCATTCCGCCTTGTGAGTACAACTGCAAAGTTGAAAACAAAAAAATTAGTCGGTTTCGGAGC-AAAC-GAAGTGAAGCATGTTTCCGAAAAC-TCACGA-AGGATGTATACCGATACTTGCAAAAGGTACGTATGCAAA--ATGAG-CTAATTTGAACTGT-------GTTCTTCAACATACCTTTGATATACAGTGCGTTGAAACTCACAAAGACTTCAACATTGCACTCG-CGGTTAAACACAACACAATCACAAACGGTTTGAAATACTCCCTTGCCACAGGGAACTGGGGAGATCAAAAGAAATCAATGTCTTCTAAAGCTGGTGTTTCTCAAGTGCTTAACCGTTATACGTATGCTTCTACTTTATCCCATCTTCGACGTTGCAACACCCCGTTAGGTCGTGAAGGTAAAATTGCAAAACCTCGT-CAGCTTCACAACACACACTGGGGAAT-GGTCTGCCCTGCGGAAACTCCAGAAGGCC-AAGCTTGCGGTTTGGTCAAAAACTTGG-CTCTGATGTCAACGATCTCTGTTGGCTCTCTCTCTGCGCCGGT-CATC-GAATTCTTGGAAGAGTGGGGCTTAGAGTCCCTCGAAGAAAACGCTCATTCCACGGTGCCGCTTACGAAGGTGTTCGTTAACGGTATTTGGATGGGTGTTCACCGTGACCCCGGCAATCTTGTTCGAACTCTGAAAAAGCTTCGTCGAAAGGACGACATCAGTCCCGAAGTATCCGTGGTCCGCGATATCCGAGAAAAGGAATTACGTTTATATACCGATGCAGGCCGTGTTTGTCGCCCACTTTTCATTGTCGAAGATCAGCAATTGGCGCTGAAGAAGAAACATATCAGGTGGTTGAACCAGGGATACCAAGACGATGA------------------------------------------------CGCT---------------------------------------------------------------------------------GACAAAGCCCCATATAAAT-GGGAATCCTTAGTCAAGGGCGGTGTCATTGAGTATCTGGATGCAGAGGA-AGAAGAAACAGTCATGATCTGTATGACTCCTGAGGATCTGGAGAATTCGCGTCTACAAGCTCATGGCATAGATCCTCATACCAACGATGGAGATTTTGACCCTGCTGCACGCCTAAAAGC-CGTTCAGCATGCCCACGCTTTCACTCACTGTGAGATTCATCCTAGCATGATCTTAGGA-ATTTGCGCC-AGTATCATCCCCTTCCCCGATCACAATCAAGT
>Resinicium_bicolor_AFTOL-810
----------------------------------------------------------------------------------------------------------------------------------------------------------------------------------------------------------------------------------------------------------------------------------------------------------------------------------------------------------------------------------------------------------------------------------------------------------------------------------------------------------------------------------------------------------------------------------------------------------------------------------------------------------------------------------------------------------------------------------------------------------------------------------------------------------------------------------------------------------------------------------------------------------------------------------------------------------------------------------------------------------------------------------------------------------------------------------------------------------------------------------------------ACGAGT----TTTTAATT--------GTTAGATGTTGAGCTGGTTACTTT---------GTTAACA-TCAGTGCTCGCT-TTAGTTGA-----TACAAGTCC----ACTCA--TCATTTAACA---CT-TGTGAACT-T---------------------------------------------------------------------------------------------------------------------------------------------------------------------------------------------------------------------------------------------ATT-----CATTATAAACATTA---TCATTTGT-------TATTGGAACGTTTG-------------AAT-TA-TAACAAGTTAATACAACTTTCAACAACGGATCTCTTGGTTCTCGCATCGATGAAGAACGCAGCGAAATGCGATAA-GTAATGTGAATTGCAGAA-TTCAGTGAATCATCGAATCTTTGAACGCACCTTGCGCTCCCTGG--TAT-TCCGGGGAGCATGCCTGTTTGAGTGTCGTGAAATCATC-ATGGTCATGATCTTTAATTA------C-ATGGCTTGGTT--TTGGAGGTT-------ATGTT---GG---------CT-----------TT-------------TTATTAAGTTGACTCCTCTTAAATACATTAGCTC---------AGTGTTTAATGCT-----T--------AGAGCGGTTC-----ACGGTG-TGATA-AT-----TATC-T-------ACACTTCAA-----CCAATTTA--------------------------------AGTTAGC-----------------TGGC-TTCTAATCGATCCTTAGTG----------------------------------------------ATC--ACTTTGTGTAT---------CCCCTAGTAACTGCGAGTGAAGAGGGAAAAGCTCAAATTTAAAATCTGGC-A---TCT----T-C--GGNTGTCCGAGTTGTAATCTGGAGAAGTG-TTTTCAGTGCAGGACC--GTGTACAAGTCTCTTGGAATGGAGCATCATAGAGGGTGAGAATCCCGTCT-TTGACACGGAC--TACCTGTGC-TTTGTGATACAC-TCTCAAAGAGTCGAGTTGTTTGGGAATGCAGCTCAAAATGGGTGGTAAATTCCATCTAAAGCTAAATATTGGCGAGAGACCGATAGCGAACAAGTACCGTGAGGGAAAGATGAAAAGCACTTTGGAAAGAGAGTTAAACAGTACGTGAAATTGTTGAAAGGGAAACGCTTGGMGTCAGTCGCGTTTGTTAGAACTCAGCTTGG------CT--TCT-G---CTNAGTGTACTTTCTNA-TGAACGGGCCAACATCGATTTCAR-TCANCGGATAAG-GGTAAGAGGAATGTGGCACCTTC-----GGGTGTG-TTATAGCTT-CTNA-TCTTATACATCTACTGGGATGGAGGTCTCCAACAC---------------------------------------------TTGTGCTTAGGATGTTGGCATAATGGCTTTAATCGACCCGTCTTGAAACACGGACCAAGGAGTCTAACATGCCCGCGAGTGTTAGGGTGG-TAAACCCTTGCGCGTAATGAAAGTGAAAGTTGGGACCTCTGTC----ATGGGGGGCACCGACGCCCGGTCCAGAACTTCT---GTGACGGTACTGCGGTAGAGCGTGTATGTTGGGACCCGAAAGATGGTGAACTATGCCTGAATAGGGTGAAGCCAGAGGAAACTCTG-GTGGAGGCTCGTAGCGATTCTGACGTGCAAATCGATCGTCAAATTTGGG------------------------------------------------------------------------------------------------------------------------------------------------------------------------------------------------------------------------------------------------------------------------------------------------------------------------------------------------------------------------------------------------------------------------------------------------------------------------------------------------------------------------------------------------------------------------------------------------------------------------------------------------------------------------------------------------------------------------------------------------------------------------------------------------------------------------------------------------------------------------------------------------------------------------------------------------------------------------------------------------------------------------------------------------------------------------------------------------------------------------------------------------------------------------------------------------------------------------------------------------------------------------------------------------------------------------------------------------------------------------------GGCTGGTCAAAAACTTGG-CGCTCATGTCAACAATTTCCGTTGGCTCTCTCTCTGCTCCAGT-GATT-GAGTTCTTGGAGGAGTGGGGCTTGGAGTCTCTGGAAGAAAATGCTCACTCTACTGTACCGCTGACAAAAGTATTTGTCAACGGTATCTGGATGGGTGTGCATCGCGACCCTGGAAATCTTGTCCGAACTCTCAAGAAACTTCGTAGAAAAGACGATGTCAGCTCTGAAGTCTCAATTGTTCGTGATATTCGAGAAAAGGAGTTGCGACTTTATACTGACGCCGGTCGAGTCTGCCGCCCGCTGTTTATTGTTGAAGATCAACAACTGGCTTTACAAAAGAAGCATATTCGATGGTTGAACCAGGGACATCGGGACGATGA------------------------------------------------CCCT---------------------------------------------------------------------------------GATAAAGCTCCGTACAAAT-GGGAGTCTTTGGTCAAAGGCGGAGTGATCGAATATCTAGATGCAGAGGA-GGAAGAGACTGTTATGATCTGCATGACTCCCGAGGATTTAGAAAACTCAAGGTTACAGGCTCAAGGCATCGACCCTCATGCACATGATGGTGATTTTGACCCTGCTGCTCGTCTTAAAGC-TGTTCAGAACGCACACTCTTTCACCCATTGTGAGATTCATCCAAGTATGATTCTCGGA-AGCAG-GCT-ATGGGTATCTATTTAACGAATTTCCAACGGAT
>Resinicium_luteosulphureum_20210923-23a
TAAGTATAAACAAATTTGTACTGTGAAACTGCGAATGGCTCATTAAATCAGTTATAGTTTATTTGATGGTATCTTGCTACATGGATAACTGTGGTAATTCTAGAGCTAATACATGCAATCAAGCCCCGACT-TCTGGAAGGGGTGTATTTATTAGATAAAAAACCAACGCGG--TTCGCCGCTCTCTTGGTGATTCATAATAACTTCTCGAATCGCATGG-CCTTGCGCCGGCGATGCTTCATTCAAATATCTGCCCTATCAACTTTCGATGGTAGGATAGAGGCCTACCATGGTTTCAACGGGTAACGGGGAATAAGGGTTCGATTCCGGAGAGGGAGCCTGAGAAACGGCTACCACATCCAAGGAAGGCAGCAGGCGCGCAAATTACCCAATCCCGACAC-GGGGAGGTAGTGACAATAAATAACAATATAGGGCCC-TTTCGGGTCTTATAATTGGAATGAGTACAATTTAAATCCCTTAACGAGGAACAATTGGAGGGCAAGTCTGGTGCCAGCAGCCGCGGTAATTCCAGCTCCAATAGCGTATATTAAAGTTGTTGCAGTTAAAAAGCTCGTAGTTGAACTTCAGATCCGGCTGGGCGGTCTGCCTAA-CGGTATGTACT-GTCCGGCTGGGTCTTACC-TCTTGGTGAGCCGGCATGCCCTTTACTGGGTGTGTCGGGGAACCAGGACTTTTACCTTGAGAAAATTAGAGTGTTCAAAGCAGGC-CTATGCCCGAATACATTAGCATGGAATAATAAAATAGGATGTGCGGTTCTATTTTGTTGGTTTCTA-GAGTCGCCGTAATGATTAATAGGGATAGTTGGGGGCATTAGTATTCAGTTGCTAGAGGTGAAATTCTT-GGATTTACTGAAGACTAACTATTGCGAAAGCATTTGCCAAGGATGTTTTCATTAATCAAGAACGAAGGTTAGGGGATCGAAAACGATCAGATACCGTTGTAGTCTTAACAGTAAACTATGCCGACTAGGGATCGGGCGAACTCACTT-CTATGTGTCGCTCGGCACCTTACGAGAAATCAAAGTCTTTGGGTTCTGGGGGGAGTATGGTCG-CAAGGCTGAAACTTAAAGGAATATGAAT----TTT-------------GCATGATGTTGAGCTGGTTATCTA---------ATTAACA---AGTGCTCATT-CTAATC-------TACAAATCC----ACTCA--TTACTTAACA---CC-TGTGAACT-T---------------------------------------------------------------------------------------------------------------------------------------------------------------------------------------------------------------------------------------------ATC-----TATTATAAACATTA---TAACATGT-------CATTGGAACGTTT--------------GAT-TA-TAATAAGTTAATACAACTTTCAACAACGGATCTCTTGGCTCTCGCATCGATGAAGAACGCAGCGAAATGCGATAA-GTAATGTGAATTGCAGAA-TTCAGTGAATCATCGAATCTTTGAACGCACCTTGCGCTCCCTGG--TAT-TCCGGGGAGCATGCCTGTTTGAGTGTCGTGAAGTCATC-AGGGTCATGATCTTTAATTA------C-ATGGCTTGGAT--TTGGAGGTT-------ATGTT---GG---------CT-----------TT------------------CAGTCGACTCCTCTTAAATGTATTAGCTC---------AGTGTTTAATGCT-------------TAGAGCGGTTC-----ACGGTG-TGATAAAT-----TATC-T-------ACACTTCAA-----CTAATCTA--------------------------------AGTTAGC-----------------TGGC-TTCTAATAGATCCTTTGTG----------------------------------------------ATC--ACTTTGTGTATTTGACCTCACCCCTAGTAACTGCGAGTGAAGAGGGAAAAGCTCAAATTTAAAATCTGGC-A---GCT----T-T--GGTTGTCCGAGTTGTAATCTGGAGAAGTG-TTTTCAGTGCAGGACC--GTGTACAAGTCTCTTGGAATGGAGCATCATAGAGGGTGAGAATCCCGTCT-TTGACATGGAC--TACCTGTGC-TTTGTGATACAC-TCTCAAAGAGTCGAGTTGTTTGGGAATGCAGCTCAAAATGGGTGGTAAATTCCATCTAAAGCTAAATATTGGCGAGAGACCGATAGCGAACAAGTACCGTGAGGGAAAGATGAAAAGCACTTTGGAAAGAGAGTTAAACAGTACGTGAAATTGTTGAAAGGGAAACGCTTGAAGTCAGTCGCGTTTGTTAGAACTCAGCTTGG------CT--TTT-G---CTTAGTGTACTTTCTAA-TGAACGGGCCAACATCGATTTCAG-TCAGTGGATAAG-GGTAAGGGGAATGTGGCACCCTC-----GGGTGTG-TTATAGCCT-CTTA-TCGTATACATTTACTGGGATCGAGGTCTGCAGCAC---------------------------------------------TTGTGCTTAGGATGTTGGCATAATGGCTTTAATCGACCCGTCTTGAAACACGGACCAAGGAGTCTAACATGCCCGCGAGTGTTAGGGTGG-TAAACCCTTGCGCGTAATGAAAGTGAAAGTTGGGACCTCTGTC----ATGGGGGGCACCGACGCCCGGTCCTGAACTTCT---GTGACGGTACTGCGGTAGAGCGTGTATGTTGGGACCCGAAAGATGGTGAACTATGCCTGAATAGGGTGAAGCCAGAGGAAACTCTG-GTGGAGGCTCGTAGCGATTCTGACGTGCAAATCGATCGTCAAATTTGGGTTAGTCAATGCTCGCAA--GAGTGAACCAGCTAACTGAAATCAA-AGGTGTGTCACTTTTGATAACGTAAGGG-AAAA-TAATGATATTACCTTA-CTAT-TAGTGTCGTCCAAATACTGGTGCCAGAAGACTCGGTAAGGCCAGAGACGCGAACGTTAGTAGTCTTTATCAGGCGTAAAGGGTAAGTAGGCGGCTTTAAAT-------------------------------------------------------------------------------------------------------------------------------------------------------------------------------------------------------------------------------------------------------------------------------------------GGAAACAAATTAAAGCTAGAATCTAAAAGAGGTTGTA--GTGAAG---AATGCTTAGT---GTAAGTGTGACAACTATAA-ATATTAA---GCAGAC-TGTTAGAGGCGAAGGC-TTCCT-TCCAA-TAAAGATTGACGCTGAGGAACGAAGGTGGGGATCAGGAAAAGGATTAGAGACCCTTGTACCCCCCACAGTAAACGATGAATGGTGGTTGCTAGTATGAC----------------------------------------------------------------------------------------CAATACTGGTGGCGATGCTAACGCG-TTAACCATTCCGCCTTGTGAGTATAACTGCAAAGTCGAAAACAAAAAAATTAGTCGGTCTTGAAGC-AAAC-GGAGTGAAGCATGTT-------------------------------------------------------------------------------------------------------------------------------------------------------------------------------------------------------------------------------------------------------------------------------------------------------------------------------------------------------------------------------------------TGTCCCGCAGAGACTCCGGAAGGCC-AGGCTTGTGGCTTGGTCAAAAACTTGG-CACTCATGTCTACGATATCTGTTGGATCTCTCTCTGCTCCAGT-AATT-GAATTCTTGGAGGAGTGGGGATTGGAGTCTCTGGAAGAAAATGCTCATTCTACTGTACCGCTCACGAAAGTGTTTGTCAATGGTATCTGGATGGGTGTGCATCGTGACCCTGGAAATCTGGTTCGGACTCTCAAGAAACTTCGTAGAAAAGACGATGTCAGCTCCGAAGTTTCGATTGTTCGCGATATTCGAGAAAAAGAGTTACGACTCTACACTGACGCAGGCCGAGTTTGCCGCCCACTGTTCATTGTCGAAGATCAACAGCTGTCTTTACAGAAGAAGCACATTCGGTGGTTAAACCAGGGACATCGAGATGATGA------------------------------------------------TCCT---------------------------------------------------------------------------------GATAAAGCTCCCTACAAAT-GGGAATCGTTGGTCAAAGGTGGTGTTATTGAATATCTAGATGCAGAGGA-GGAAGAGACTGTCATGATTTGCATGACTCCTGAGGATTTAGAGAACTCAAGGTTACAGGCTCAAGGCATTGACCCCCATGCACATGATGGCGATTTTGACCCTGCTGCTCGGCTTAAAGC-AGTACAGAATGCACACTCCTTCACCCATTGCGAGATTCATCCAAGTATGATACTCGGG-ATTTGCGCT-AGTATCATACCTTTCCCGGATCATAATCAGGT
>Repetobasidium_mirificum_FP-133558-sp
TAAGTATAAATGACTTTGTACAGTGAAACTGCGAATGGCTCATTAAATCAGTTATAGTTTATTTGATGGTGCTTTGCTACATGGATAACTGTGGTAATTCTAGAGCTAATACATGCGATCAAGCCCCGACT-TCTGGAAGGGGTGTATTTATTAGATAAAAAACCGACGCGG--TTCGCCGCTCGTCTGGTGATTCATAATAACTTCTCGAATCGCACGG-CCTTGCGCCGGCGATGCTTCATTCAAATATCTGCCCTATCAACTTTCGATGGTAGGATAGAGGCCTACCATGGTTTCAACGGGTAACGGGGAATAAGGGTTCGATTCCGGAGAGGGAGCCTGAGAAACGGCTACCACATCCAAGGAAGGCAGCAGGCGCGCAAATTACCCAATCCCGACAC-GGGGAGGTAGTGACAATAAATAACAATATAGGGCTC-TTTTGGGTCTTATAATTGGAATGAGTACAATTTAAATCCCTTAACGAGGAACAATTGGAGGGCAAGTCTGGTGCCAGCAGCCGCGGTAATTCCAGCTCCAATAGCGTATATTAAAGTTGTTGCAGTTAAAAAGCTCGTAGTTGAACTTCAGGCCTTGACGGGCGGTCCGCTTAA-CGGCGTGTACT-GCCTGACGGGGTCTTACC-TCTCGGTGAATCGGCATGTTCTTCATTGAGTGTGTCGAGGAACCGGGACCTTTACCTTGAGAAAATTAGAGTGTTCAAAGCAGGC-ATTTGCCCGAATACATTAGCATGGAATAATAAAATAGGACGTGCGGTTCTATTTTGTTGGTTTCTA-GAGTCGCCGTAATGATTAATAGGGATGGTTGGGGGCATTAGTATTTGGTCGCTAGAGGTGAAATTCTT-GGATTGACCAAAGACTAACTTCTGCGAAAGCATTTGCCAAGGATGTTTTCATTAATCAAGAACGAAGGTTAGGGGATCGAAAACGATTAGATACCGTTGTAGTCTTAACAGTAAACGATGCCGACTAGGGATCGGGCGAACTCACAA-TCATGTGTCGCTCGGCACCTTACGAGAAATCAAAGTCTTTGGGTTCTGGGGGGAGTATGGTCG-CAAGGCTGAAACTTAAAGGAAT---------------------------------------------------------------------------------------------------------------------------------------------------------------------------------------------------------------------------------------------------------------------------------------------------------------------------------------------------------------------------------------------------------------------------------------------------------------------------------------------------------------------------------------------------------------------------------------------------------------------------------------------------------------------------------------------------------------------------------------------------------------------------------------------------------------------------------------------------------------------------------------------------------------------------------------------------------------------------------------------------------------------------------------------------------------------CCCCTAGTAACTGCGAGTGAAGCGGGAAGAGCTCAAATTTAAAATCTGGC-G---TCC----T-T-CGGGCGTCCGAGTTGTAATCTGGAGAAGCG-TTTTCCGCGCCGGACC--GTGTAAAAGTCTCCTGGAACGGAGCGTCATAGAGGGTGAGAATCCCGTCT-TTGACACGGAC--TGCCGGTGC-TTTGTGATACGC-TCTCAACGAGTCGAGTTGTTTGGGAATGCAGCTCAAAATGGGTGGTAAATTCCATCTAAAGCTAAATATTGGCGAGAGACCGATAGCGCACAAGTACCGTGAGGGAAAGATGAAAAGAACTTTGGAAAGAGAGTTAAACAGTACGTGAAATTGTTGAAAGGGAAACGCTTGAAGTCAGTCGCGTTTGCCGGGATTCAGCTCCG------CT--CTT-G---CGGGGTGTACTTTCCGG-CCGACGGGTCAACGTCGGTTTCGA-TCGGTGGATAAA-GGTGAGGGGAATGTGGCACCTCC-----GGGTGTG-TTATAGCCT-CTTG-CCGGATGCATCGGACGGGACCGAGGACCGCAGCGC---------------------------------------------TTGCGCTAAGGATGTTGGCATAATGGCTTTAAGCGACCCGTCTTGAAACACGGACCAAGGAGTCTAACGTGCATGCGAGTGTTAGGGTGG-TAAACCCGGACGCGTAATGAAAGTGAAAGTTGGGATCCTCGC-----GAGGGGTGCACCGACGCCCGGCCTTGAACTTCT---GTGACGGTGCTGCGGTAGAGCATGTGCGTTGGGACCCGAAAGATGGTGAACTATGCCTGAATAGGGCGAAGCCAGAGGAAACTCTG-GTGGAGGCTCGTAGCGATTCTGACGTGCAAATCGATCGTCGAATTTGGGTTAGTCAATGCTCGAAA--GAGTGAACTAGCTAACTGAAATCTT-CAGTGTGTCACTGGAGATAACGTAAAGT-ATAA-TAATGATATTACTTTA-CTAT-TAGTGTTGTCAAAGTACTCGTGCCAGAAGACTCGGTAAGGCGGGAGACACAAACGTTAGTAGTCTTAAACAGGCGTAAAGGATTTGTAGGCGGCTTTTTTAAATA-------------------------------------------------------------------------------------------------------------------------------------------------------------------------------------------------------------------------------------------------------------------------------------------------AAAAGCTAGAATCAAGAAGAGGTTATA--TTATATACGAATTTATAGA---GTAAGTTTGATAGCTGTAG-ATCCTAT---AAAGAG-TGTTAGCGGCGAAGGC-ATTTT-TCCAA-TACTGATTGACGCTGAGAAATGAAGGTAAGGATAGAAAAAAGGATTAGAGACCCTTGTATCCCTTACTGTCAACTATGAATGGTAATTACTAGAATTAA---------------------------------------------------------------------------------------CATTTTCTAGAAATAAGGTTAACGCGTAGAACCATTCCGCCTTGTGAGTACGGTTGCAAAACTGAAAACAAAATAATTAGTCGGTTTCGGAGC-AAAC-GGAGTGAAGCATGTT---------------------------------------------------------------------------------------------------------------------------------------------------------------------------------------------------------------------------------------------------------------------------------------------------------------------------------------------------------------------------------------------------------------------------------------------------------------------------------------------------------------------------------------------------------------------------------------------------------------------------------------------------------------------------------------------------------------------------------------------------------------------------------------------------------------------------------------------------------------------------------------------------------------------------------------------------------------------------------------------------------------------------------------------------------------------------------------------------------------------------------------------------------------------------------------------------------------------------------------------------------------------------
>Repetobasidium_conicum_KHL_12338
TAAGTATAAATGACTTTGTACAGTGAAACTGCGAATGGCTCATTAAATCAGTTATAGTTTATTTGATGGTGCTTTGCTACATGGATAACTGTGGTAATTCTAGAGCTAATACATGCAATCAAGCCCCGACT-TCTGGGAGGGGTGTATTTATTAGATAAAAAACCGACGCGG--TTCGCCGCTCGTCTGGTGATTCATGATAACTTCTCGAATCGCATGG-CCTTGTGCCGGCGATGCTTCATTCAAATATCTGCCCTATCAACTTTCGATGGTAGGTTAGTGGCCTACCATGGTTTCAACGGGTAACGGGGAATAAGGGTTCGATTCCGGAGAGGGAGCCTGAGAAACGGCTACCACATCCAAGGAAGGCAGCAGGCGCGCAAATTACCCAATCCCGACAC-GGGGAGGTAGTGACAATAAATAACAATATAGGGCTC-TTTTGGGTCTTATAATTGGAATGAGTACAATTTAAATCCCTTAACGAGGAACAATTGGAGGGCAAGTCTGGTGCCAGCAGCCGCGGTAATTCCAGCTCCAATAGCGTATATTAAAGTTGTTGCAGTTAAAAAGCTCGTAGTTGAACTTCAGGCCTTGACGGGTGGTCCGCTTAA-CGGCGTGTACT-GCCTGACGAGGTCTTACC-TCTTGGTGAACCGGCATGTTCTTAACTGAGTGTGTCGGGGAACCAGGACTTTTACCTTGAGAAAATTAGAGTGTTCAAAGCAGGC-ATTTGCCCGAATACATTAGCATGGAATAATAAAATAGGACGTGCGGTTCTATTTTGTTGGTTTCTA-GAGTCGCCGTAATGATTAATAGGGATGGTTGGGGGCATTAGTATTTGGTCGCTAGAGGTGAAATTCTT-GGATTGACCAAAGACTAACTTCTGCGAAAGCATTTGCCAAGGATGTTTTCATTAATCAAGAACGAAGGTTAGGGGATCGAAAACGATTAGATACCGTTGTAGTCTTAACAGTAAACGATGCCGACTAGGGATCGGGCGAACTCACAT-TCATGTGTCGCTCGGCACCTTACGAGAAATCAAAGTCTTTGGGTTCTGGGGGGAGTATGGTCGTCAAGGCTGAAACTTAAAGGAATGTATATA-------GAGGA-------AGTAAAATCGTAACAAGGTTTCCGT--------AGGTGAA-C--CTGCGGATCATTATTG----------ATGTCC----ACACACATCTTCAAACC---AC-TGTGAACC--------A-------------CCG----------------------------------------------------------------------GGAGC-----------------------------------------------------------------------------------------------------------------GCGTAAAAACCTCCCTC---------CTT-----CATAACACACCCTG---TTAATTGTAATAT-------GAACATGTT--------------------AAAAATTTGAAAACAACTTTCAACAACGGATCTCTTGGCTCTCGCATCGATGAAGAACGCAGCGAAATGCGATAA-GTAATGTGAATTGCAGAA-TTCAGTGAATCATCGAATCTTTGAACGCACCTTGCGCTCCTTGG--TAT-TCCGAGGAGCATGCCTGTTTGAGTGTCTTGTTAACCATCAACCTCTCTTCGCTTCTGC-GGAAA-A-GAGGCTTGGAC--TTGGGGT---------TCGCC---GG---------TG-----------CT--------------TCTGTCGCCGACCTCCCTCGAATGCATTAGTGT---------CGGATCCA---CC-----AAGGTCG-G--------------ACGGGTG-TAATA-AA-----TTTTGT-------TCACTCCGA------AGCCTCTTGAA-------------------------------AATC---------------CGACGC-TTCTAACTGTGAGAGAGA----------------------GCGTCGC-----------TCTCTCTCTC---TCTTGACGCATCGACCTCACCCCTAGTAACTGCGAGTGAAGCGGGATGAGCTCAAATTTAAAATCTGAC-G---GTC----T-TTCGGTCGTCCGAGTTGTAATCTGGAGAAGCG-TTTTCTGTGTCGGGCC--GTGTATAAGTTCCCTGGAACGGGGCGTCATAGAGGGTGAGAATCCCGTCTGTTGACACGGAC--TTCCGATGC-TATGTGATACGC-TCTCGACGAGTCGAGTTGTTTGGGAATGCAGCTCAAAATGGGTGGTAAATTCCATCTAAAGCTAAATATTGGCGAGAGACCGATAGCGCACAAGTACCGTGAGGGAAAGGTGAAAAGAACTTTGGAAAGAGAGTTAAACAGTACGTGAAATTGTTGAAAGGGAAACGCTTGAAGTCAGTCGCGTCTGCCGGGATTCAGCTCGA------CT--CTT-G---TCGGGTGCACTTTCCGG-TCGACGGGTCAACGTCGGTTTTGG-TCGGTGGATAAA-GGCGGAAGGAATGTGGCACCCTC-----GGGTGTG-TTATAGCCT-TCCG-TCGCATGCATCGGCGGGGACCGAGGACCGCAAGCGCTTC-G--T-GC-GC-----------------------------------TTTAGGATGTTGGCATAATGGCTTTAAGCGACCCGTCTTGAAACACGGACCAAGGAGTCTAACGTGCATGCGAGTGTTAGGGTGG-AAAACCCGGACGCGCAATGAAAGTGAAAGTTGGGATCTCTGTC----ATGGAGTGCACCGACGCCCGGCCTTGAACTTCT---GTGACGGTGCTGCGGTGGAGCATGTGCGTTGGGACCCGAAAGATGGTGAACTATGCCTGAATAGGGTGAAGCCAGAGGAAACTCTG-GTGGAGGCTCGTAGCGATTCTGACGTGCAAATCGATCGTCGAATTTGGG---------------------------------------------------------------------------------------------------------------------------------------------------------------------------------------------------------------------------------------------------------------------------------------------------------------------------------------------------------------------------------------------------------------------------------------------------------------------------------------------------------------------------------------------------------------------------------------------------------------------------------------------------------------------------------------------------------------------------------------------------------------------------------------------------------------------------------------------------------------------------------------------------------------------------------------------------------------------------------------------------------------------------------------------------------------------------------------------------------------------------------------------------------------------------------------------------------------------------------------------------------------------------------------------------------------------------------------------------------------------------------------------------------------------------------------------------------------------------------------------------------------------------------------------------------------------------------------------------------------------------------------------------------------------------------------------------------------------------------------------------------------------------------------------------------------------------------------------------------------------------------------------------------------------------------------------------------------------------------------------------------------------------------------------------------------------------------------------------------------------------------------------------------------------------------------------------------------------------
>Rickenella_fibula_PBM_2503
TAAGTATAAACAAATTTGTACTGTGAAACTGCGAATGGCTCATTAAATCAGTTATAGTTTATTTGATGGTACTTTGCTACATGGATAACTGTGGTAATTCTAGAGCTAATACATGCAATCAAGCCCCGACT-TCTGGAAGGGGTGTATTTATTAGATAAAAAACCAACGCGG--TTCGCCGCTCCCTTGGTGATTCATAATAACTTCTCGAATCGCATGG-CCTTGCGCCGGCGATGCTTCATTCAAATATCTGCCCTATCAACTTTCGATGGTAGGATAGAGGCCTACCATGGTTTCAACGGGTAACGGGGAATAAGGGTTCGATTCCGGAGAGGGAGCCTGAGAAACGGCTACCACATCCAAGGAAGGCAGCAGGCGCGCAAATTACCCAATCCCGACAC-GGGGAGGTAGTGACAATAAATAACAATATAGGGCTC-TTTTGGGCCTTATAATTGGAATGAGTACAATTTAAATCCCTTAACGAGGAACAATTGGAGGGCAAGTCTGGTGCCAGCAGCCGCGGTAATTCCAGCTCCAATAGCGTATATTAAAGTTGTTGCAGTTAAAAAGCTCGTAGTTGAACTTCAGACCTGGCTGGGCGGTCTGCCTAA-CGGCATGTACT-GTCTGGCYGGGCCTTACC-TCTTGGTGAGCCGGCATGCCCTTTACTGGGTGTGTCGGGGAACCAGGACTTTTACCTTGAGAAAATTAGAGTGTTCAAAGCAGGC-CTATGCCCGAATACATTAGCATGGAATAATAAAATAGGACGTGCGGTTCTATTTTGTTGGTTTCTA-GAGTCGCCGTAATGATTAATAGGGATAGTTGGGGGCATTAGTATTCAGTTGCTAGAGGTGAAATTCTT-GGATTTACTGAAGACTAACTTCTGCGAAAGCATTTGCCAAGGATGTTTTCATTAATCAAGAACGAAGGTTAGGGGATCGAAAACGATCAGATACCGTTGTAGTCTTAACAGTAAACTATGCCGACTAGGGATCGGGCGATCTCACTT-TTATGTGTCGCTCGGCACCTTACGAGAAATCAAAGTCTTTGGGTTCTGGGGGGAGTATGGTCG-CAAGGCTGAAACTTAAAGGAATACGAGT----TTG------------AAGTGGGTTTGATGCTGGCCTGCGT-----AACACCAGGCA-T--GTGCTCGCC-CCGCTC------------ATCC----ACTC---------AACA---CC-TGTGCACC-T--------------------TTG------------------AGG-------CAATTTGCCCTCCATTAA--------------CTT-------GGA---------GCCGTTCCCTTTGCT---------------------------------------------TTCACGAGCTAGAGGTT-----------------GAGCCR------GGGCAAAT---TGTTTC-------ACTTT-----ACACATACACCA-----TTAAAAGT------TTAGTAGAATGTAA--CCGC-CGTT----AA-GG-CAAAAACTTAATACAACTTTCAACAACGGATCTCTTGGCTCTCGCATCGATGAAGAACGCAGCGAAATGCGATAA-GTAATGTGAATTGCAGAA-TTCAGTGAATCATCGAATCTTTGAACGCACCTTGCGCTCCTTGG--TAT-TCCGAGGAGCATGCCTGTTTGAGTGTCATGAAATTCTC-AACCTCTTCTTGCTTTGCGGTTGAA-G-TAGGCTTGGAT--TTGGGAGCT-------TTGCT---GG----------------------TT---------------TCACAATCGGCTCTCCTTGAATGTATTAGCTG---------GACTTTCC---GA-----TTTAA-----TAGCGGTTC-----ACGGTG-TGATA-AC-----TATC-T-------ACGCCTGAT------AAATCCGTCTT---------------TGAGTCT---------GGTC-----------------GAGC-TTCTAATCAGTTCGTCCATCGC------------TGG---GCAAA------------------------CACTTTTAAGAT---------CCCCTAGTAACTGCGAGTGAAGCGGGAAAAGCTCAAATTTAAAATCTGGC-G---GTT----A-T---GCCGTCCGAGTTGTAATCTGGAGAAGCG-TTTTCCGTGTTGGACC--GTGTACAAGTCTCTTGGAACAGAGCGTCATAGAGGGTGAGAATCCCGTCT-TTGACACGGAC--TACCAATGC-TTTGTGATACGC-TCTCAAAGAGTCGAGTTGTTTGGGAATGCAGCTCAAAATGGGTGGTAAATGCCATCTAAAGCTAAATATTGGCGAGAGACCGATAGCGAACAAGTACCGTGAGGGAAAGATGAAAAGCACTTTGGAAAGAGAGTTAAACAGTACGTRAAATTGTTGAAAGGGAAACGCTTGAAGTCAGTCGCGTTGTCTGGGACTCAGCCTTG------CT--TCT-G---CATGGTGTATTTCCTGG-TTAACGGGCCAACATCGATTTTGG-TCGGTRGATAAA-GTCGAGAGGAATGTGGCACCTTC-----GGGTGTG-TTATAGCCT-CTTG-TCGGATGCATCGACTGGGATCGAGGATCGCAGCACGCCT-T--T-TT-GG----CCGGGG-----TT-CGCCCACGTA--ACGTGCTTAGGATGTTGGCATAATGGCTTTAATCGACCCGTCTTGAAACACGGACCAAGGAGTCTAACATGCCCGCGAGTGTTAGGGTGG-AAAACCCTTGCGCGTAATGAAAGTGAAAGTTGGGACCTCTGTC----ATGGGGGGCACCGACGCCCGGCCTTGAACTTCT---GTGACGGCGCCGCGGTAGAGCGTGTATGTTGGGACCCGAAAGATGGTGAACTATGCCTGAATAGGGCGAAGCCAGAGGAAACTCTG-GTGGAGGCTCGTAGCGATTCTGACGTGCAAATCGATCGTCAAATTTGGG-------------------------------------------------------------------------------------------------------------------------------------------------------------------------------------------------------------------------------------------------------------------------------------------------------------------------------------------------------------------------------------------------------------------------------------------------------------------------------------------------------------------------------------------------------------------------------------------------------------------------------------------------------------------------------------------------------------------------------------------------------------------------------------------------------------------------------------------------------------------------------------------------------------------------------------------------------------------------------------CAGAARGTCTGTAACA-----TTCAT-AACTCTTGCCAWGT-----------TGCAAGTGTTCACAGTCATGCAGTGTGTCGAAGCCCACAAGGATTTCAACATTGCTCTAG-CTGTGAAGCACAACACCATTACCAATGGTTTGAAATACTCTTTAGCTACAGGTAACTGGGGAGACCAAAAGAAGTCCATGTCGTCCAAAGCTGGGGTGTCACAGGTTTTGAACAGATATACCTACGCATCGACACTTTCTCATTTGCGACGGTGTAACACGCCGTTGGGTCGTGAGGGTAAAATCGCCAAGCCTCGT-CAGTTACATAACACACATTGGGGTAT-GGTATGTCCAGCCGAGACCCCGGAAGGGC-AGGCTTGCGGACTTGTCAAGAACCTGG-CACTCATGGCTACGATCTCTGTCGGTTCCCTATCTGCACCAGT-CATC-GAATTCTTGGAAGAATGGGGTTTAGAATCCCTAGAAGAAAATGCGCATTCAGCTATCCCTCTTACAAAAGTGTTTGTGAACGGCGTGTGGATGGGCGTTCATCGCGACCCAGCAAATTTGGTCAAGACAATCAAAAAGCTTCGCAGGAAGGACGACATCAGTCCAGAAGTATCCGTGGTTCGCGACATTCGCGAGAAGGAACTGCGCTTGTACACCGACGCCGGTCGCGTTTGTCGCCCACTTTTTATTGTTGAAAACCAACAATTAGTTCTAACGAAGAAGCACATCAAGTGGCTCAATCTAGGATACCGTGACGACGA------------------------------------------------TCCT---------------------------------------------------------------------------------GAACAAAAGCCGTACAAGT-GGGAACAACTTGTTCATGGCGGAGTGATTGAGTATCTGGACGCTGAGGA-GGAGGAAACTGTCATGATCTGCATGATGCCTGAGGATTTGGAGAATTCGCGGTTGATGGCTCAGGGTATCGATCCGCATGCGAACGATGGTGAGTTCGACCCTGCGGCAAGACTGAAGGC-TCCAACGACTGCACATATATGGACCCACTGTGAAATTCATCCTAGCATGATCCTTGGC-ATTTGCGCC-AGTATTATTCCGTTCCCAGATCACAATCAGGT
>Rickenella_danxiashanensis_GDGM45513
-------------------ACTGTGAAACTGCGAATGGCTCATTAAATCAGTTATAGTTTATTTGATGGTACTTTGCTACATGGATAACTGTGGTAATTCTAGAGCTAATACATGCAATCAAGCCCCGACT-TCTGGGAGGGGTGTATTTATTAGATAAAAAACCAACGCGG--TTCGCCGCTCCCTTGGTGATTCATAATAACTTCTCGAATCGCATGG-CCTTGCGCCGGCGATGCTTCATTCAAATATCTGCCCTATCAACTTTCGATGGTAGGATAGAGGCCTACCATGGTTTCAACGGGTAACGGGGAATAAGGGTTCGATTCCGGAGAGGGAGCCTGAGAAACGGCTACCACATCCAAGGAAGGCAGCAGGCGCGCAAATTACCCAATCCCGACAC-GGGGAGGTAGTGACAATAAATAACAATATAGGGCTC-TTTTGGGCCTTATAATTGGAATGAGTACAATTTAAATCCCTTAACGAGGAACAATTGGAGGGCAAGTCTGGTGCCAGCAGCCGCGGTAATTCCAGCTCCAATAGCGTATATTAAAGTTGTTGCAGTTAAAAAGCTCGTAGTTGAACTTCAGACCTGGCCGGGCGGTCTGCCTAC-CGGCATGTACT-GTCTGGCCGGGCCTTACC-TCTTGGTGAGCCGGCATGCCCTTTACTGGGTGTGTCGGGGAACCAGGACTTTTACCTTGAGAAAATTAGAGTGTTCAAAGCAGGC-CTATGCCCGAATACATTAGCATGGAATAATAAAATAGGACGTGCGGTTCTATTTTGTTGGTTTCTA-GAGTCGCCGTAATGATTAATAGGGATAGTTGGGGGCATTAGTATTCAGTTGCTAGAGGTGAAATTCTT-GGATTTACTGAAGACTAACTTCTGCGAAAGCATTTGCCAAGGATGTTTTCATTAATCAAGAACGAAGGTTAGGGGATCGAAAACGATCAGATACCGTTGTAGTCTTAACAGTAAACTATGCCGACTAGGGATCGGGCGAACTCACTT-TTATGTGTCGCTCGGCACCTTACGAGAAATCAAAGTCTTTGGGTTCTGGGGGGAGTATGGTCG-CAAGGCTGAAACTTAAAGGA-----------------------------AGTGGGTTGATGCTGGCCTGCGT-----AACACCAGGCA-T--GTGCTCG---CCGCTC------------ATC-----ATTC---------AACA---CC-TGTGCACC-T--------------------TGA---------------------------TTCAATTACCCTCCATTAA--------------CTT-------GGA---------GCCGTTCCCACTTGG---------------------------------------------CGAAAGCAGAGTTGGTT-----------------GAGCCG------GGGTAGAT---TGTTTC-------ACTTT-----ACACATACACCA-----TTACAAGT------TTAGTAGAAGGTAA--CCGC-CGTT----AA-GG-CAAAAACTTAATACAATTTTCAACAACGGATTTCTTGGCTCTGGCATGGAGGAGGAAGGCAGGGAAATGCGATAA-GTAATGTGAATTGCCGAA-TTCAGTGATTCATGGAATCTTTGAACGCACCTTGCGGTCCTTGG--TAT-TCCGAGGAGCATGCCTGTTTGAGCGTCATGAAATTATC-CACCTCTTCTTGCTTTTGCGTGGAA-G-TAGGCTTGGAT--TTGGGAGTT-------TTGCT---GG----------------------TT---------------TAACAATCGGCTCTCCTTGAATGCATTAGCTG---------GACTTTCC---GA-----TTTAA----TAAACGGTTC-----ACGGTG-TGATA-AC-----TATC-T-------ACGCCTGAT------AAATCCGTC-T---------------TAAGTCT---------GGTC-----------------AAGC-TTCTAATTTGTTTGTCCTTT--------------TGG---ACTAA-------------------CACT---TTCTTAAGATCTGACCTCA--------------------------------------------------------------------------------------------------------------------------------------------------------------------------------------------------------------------------------------------------------------------------------------------------------------------------------------------------------------------------------------------------------------------------------------------------------------------------------------------------------------------------------------------------------------------------------------------------------------------------------------------------------------------------------------------------------------------------------------------------------------------------------------------------------------------------------------------------------------------------------------------------------------------------------------------------------TTAGTCAATGCTCGCAA--GAGTGAACTAGCTAACTGAGATCAT-GGGTGTGTCATCTATGATAAGATAGGGG-AAAA-CAATGATATTACCTTA-TTAT-TAGTGTCGTCCAAATACTGGTGCCAGAAGACTCGGTAAGGCCAGAGACGCAAACGTTAGTGGTCTTGAAAAGGCGTAAAGGGTTTGTAGGCAGCTTTTAATACAC----T-TATTTTTATAATTTATAGTAACAGTAATTTTTATA------------------------CTTTAAATTAAATT-----------------------------------------------------------------------------------------------------------------------------------------------------------------------TTTAGTATTATAAAACTACTATTACA-TAAAAATAAACTAAATTAAAGCTAGAATCGTAAAGAGGTCATAGTCCATTT---AATATTCCGA---GTAGGAATGAAATCTTTAG-ATACGGA---ATAGAA-TACTAACGGCGAAGGC-ATTTG-GCCAA-TAATGATTGACGCTCAGAAACTAAGGGGAGGATAGGAAATAGGATTAGATACCCTAGTACCCCTCTCTGTCAACGATGAATGGTAGTTACTAGAATTGC---------------------------------------------------------------------------------------ATTAATCTAGAGACGATGTTAACGCG-AAAACCATTCCGCCTTGTGAGTACGACTGCAAAGTTGAAAACAAAAAAATTAGTCGGTTTTGGAGC-AAAC-GAATTGAAGCATGTT-------------------------------------------------------------------------------------------------------------------------------------------------------------------------------------------------------------------------------------------------------------------------------------------------------------------------------------------------------------------------------------------------------------------------TTGCGGACTGGTCAAGAACTTGG-CGCTCATGGCCACGATCTCCGTCGGTTCCTTATCTGCACCAGT-CATC-GAATTTTTGGAAGAATGGGGCCTAGAATCCCTAGAGGAAAATGCGCATTCAGCTATCCCGCTCACAAAGGTGTTTGTAAATGGCGTATGGATGGGTGTTCATCGTGACCCAGCGAATTTGGTCAGGACGATCAAAAAGCTTCGGAGGAAGGACGACATCAGTCCAGAAGTCTCTGTGGTTCGCGACATTCGCGAAAAGGAGCTGCGCTTGTACACCGACGCCGGTCGTGTTTGTCGCCCTCTCTTTATTGTGGAAAACCAACAATTAGTACTAACGAAGAAGAACATCAAGTGGCTCAATCTGGGATACCGTGACGACGA------------------------------------------------TGAG---------------------------------------------------------------------------------AAACAAGAGTCATACAAGT-GGGACGCACTCGTGAAAGGCGGAGTCATTGAGTATCTGGACGCGGAGGA-GGAGGAGACGGTTATGATCTGCATGATGCCTGAGGATTTGGAGAATTCGCGGTTGATGGCGCAGGGTATCGATCCGCATGCGAACGATGGAGAGTTCGACCCCGCGGCCAGGCTGAAGGC-GCCAACTACTGCGCATATATGGACGCATTGTGAGATTCACCCTAGCATGATTCTTGGC-ATATGTGCC-AGTATTATTCCTTTCCCAGACCACAATCAGGT
>Skvortzovia_qilianensis_LWZ_20180904-20
TAAGTATAAACAAATTTGTACTGTGAAACTGCGAATGGCTCATTAAATCAGTTATAGTTTATTTGATGGTACCTTGCTACATGGATAACTGTGGTAATTCTAGAGCTAATACATGCAATCAAGCCCCGACT-TTTGGAAGGGGTGTATTTATTAGATAAAAAACCAACGCGG--TTCGCCGCTCCCTTGGTGATTCATAATAACTTCTCGAATCGCATGG-CCTTGTGCCGGCGATGCTTCATTCAAATATCTGCCCTATCAACTTTCGATGGTAGGATAGAGGCCTACCATGGTTTCAACGGGTAACGGGGAATAAGGGTTCGATTCCGGAGAGGGAGCCTGAGAAACGGCTACCACATCCAAGGAAGGCAGCAGGCGCGCAAATTACCCAATCCCGACAC-GGGGAGGTAGTGACAATAAATAACAATATAGGGCTC-TTTTGGGTCTTATAATTGGAATGAGTACAATTTAAATCCCTTAACGAGGAACAATTGGAGGGCAAGTCTGGTGCCAGCAGCCGCGGTAATTCCAGCTCCAATAGCGTATATTAAAGTTGTTGCAGTTAAAAAGCTCGTAGTTGAACTTCAGGCCTGGCCGGGCGGTCTGCCTCA-CGGTATGTACT-GTCTGGCTGGGTCTTACC-TCTTGGTGAGCCGGCATGCCCTTTACTGGGTGTGTCGGGGAACCAGGACCTTTACCTTGAGAAAATTAGAGTGTTCAAAGCAGGC-CTACGCCCGAATACATTAGCATGGAATAATAAAATAGGACGTGCGGTTCTATTTTGTTGGTTTCTA-GAGTCGCCGTAATGATTAATAGGGATAGTTGGGGGCATTAGTATTCAGTTGCTAGAGGTGAAATTCTT-GGATTTACTGAAGACTAACTTCTGCGAAAGCATTTGCCAAGGATGTTTTCATTAATCAAGAACGAAGGTTAGGGGATCGAAAACGATCAGATACCGTTGTAGTCTTAACAGTAAACTATGCCGACTAGGGATCGGGCGACCTCACTT-TTATGTGTCGCTCGGCACCTTACGAGAAATCAAAGTCTTTGGGTTCTGGGGGGAGTATGGTCG-CAAGGCTGAAACTTAAAGGAATTCGAGT----TTG-------------AAAGGGGTTGACGCTGGCCTTC-----------CGAGGCA-T--GTGCTCGCT-CCTGTC----------AGATCC----ATTC---------AACA---CC-TGTGCACA-T--------------------CAG------------------AGGGTGC-AAGTGATCTTCTCTCTCCCC--------------------------------------------------------------------------------------------------------------------------------CCGGGGAG------AGGTTGGTCCTGGCAAC---CTCC--TTT-----CATCATAAACTCTG-----------A--AAGTATCTAGAACGTGT--AGTA-GCCTGAAACA-TG-GCGATTGTAAATACAACTTTCAACAACGGATCTCTTGGCTCTCGCATCGATGAAGAACGCAGCGAAATGCGATAA-GTAATGTGAATTGCAGAA-TTCAGTGAATCATCGAATCTTTGAACGCACCTTGCGCTCCTTGG--TAT-TCCGAGGAGCATGCCTGTTTGAGTGTCGTGAAATTCTC-AACTTCCTTTGCTTTGAAAACAAAG-T-GAGGCTTGGAT--GTGGGGGT--------TTGCT---GG---------CT-----------TT------GCCTTTGAGCACGCGTCAGCTTCCCTGGAATGCATTAGCTC---------GAGGTTGG---CTC-------------TGAGCGGTTC-----ACGGCG-TGATA-AG-----TTTGTT-------ACGTCCTGG-----CAATCCCGTGCGGAACCATA---------------------TGGCTT-----------------CGGC-TTCTAATCGTCTTTTGG-----------------------ACACT--------------------------CATCATGAATCTGACCTCACCCCTAGTAACTGCGAGTGAAGCGGGAAAAGCTCAAATTTAAAATCTGGC-G---GCT----T-T---GCCGTCCGAGTTGTAATCTGGAGAAGCG-TTTTCTGTGTCGGACC--GTGTACAAGTCTCTTGGAACAGAGCGTCATAGAGGGTGAGAATCCCGTCT-TTGACACGGAC--TACCGATGC-TTTGTGATGCGC-TCTCGAAGAGTCGAGTTGTTTGGGAATGCAGCTCAAAATGGGTGGTAAATTCCATCTAAAGCTAAATATTGGCGAGAGACCGATAGCGAACAAGTACCGTGAGGGAAAGATGAAAAGCACTTTGGAAAGAGAGTTAAACAGTACGTGAAATTGTTGAAAGGGAAACGCTTGAAGTCAGTCGCGTCGTCCGGGACTCAGCCTTG------CT--TTT-G---CTTGGTGTACTTTCCGG-TTGACGGGCCAACATCGATTTTGG-CTGGTGGATAAA-GGCAAGGGGAATGTGGCACCCTC-----GGGTGTG-TTATAGCCT-CTTG-TTGCATACGCTGGCTGGGATCGAGGACCGCAGCATGCCT-T--T-TT-GG----CCGGGG-----TT-CGCCCACGTA--ACATGCTTAGGATGTTGGCGTAATGGCTTTAAACGACCCGTCTTGAAACACGGACCAAGGAGTCTAACATGCCCGCGAGTGTTAGGGTGG-AAAACCCTTGCGCGTAATGAAAGTGAAAGTTGGGACCTCTGTC----GCGGAGGGCACCGACGCCCGGCCTTGAACTTCT---GTGACGGTGCCGCGGTGGAGCGTGTATGTTGGGACCCGAAAGATGGTGAACTATGCCTGAATAGGGTGAAGCCAGAGGAAACTCTG-GTGGAGGCTCGTAGCGATTCTGACGTGCAAaTCGATCGTCAAATTTGGG-------------ACGG--TGAGTGACTAGCTA--CTGAATCAT-ATGTGTGTCACATATGATAACGTAAGGG-AAAA-TAATGATTGTACCTTA-CTAT-AAGTGTCGTCCAAATACTGGTGCCAGAAGACTCGGTAAGGCCAGAGACGCGAACGTTAATCGTCTTAAAAAGGCGTAAAGGGTTTGTAGGCTGCTTTAAACCTC-----T-TATAGG--------------------------------------------------------CAAAATGAAC-------------------------------------------------------------------------------------------------------------------------------------------------------------------------------------------TAATTAA-TGTCAATAAGAAAAATTAAAGCTAGAATCAAGAAGAGGTTAAG--CTAAAT---AATGCTTAAA---GTAAGGGTAAAATCTGTAG-ATATTAA---GTAGAA-TACTAAAGGCGAAGGC-ATTTT-TCCAT-TAATGATTGACGCTGAGAAACGAAGGTAAGGATAGGAAACAGGATTAGAGACCCAGGTACCCCTTACTGTCAACGATGAATGGTAGTTACTATTTTAGA--------------------------------------------------------------------------------------ATAATCAGTAGTAGCAATGTTAACACG-TTAACCATTCCGCCTTGTGAGTACGACTGCAAAGTTGAAAACAAAAAAATTAGTCG--TCTCGAGC-AATC-GAATGACC-------TTCGACAAC-TACTAA-AGGATGTCTACCGTTATCTGCAGAAAGTCAGTACTCTCC--CTAAT-TGCATTCTGGCAGC--------CAACCAACTATTTCGTCATTTGTCAGTGCGTTGAGGGTCACAAGGACTTCAATGTCAATCTTG-CCATAAAGCACAATAATATTACGAACGGTTTGAAGTATTCTTTAGCTACTGGGAATTGGGGTGACCAGAAGAAGTCCATGGCAGCGAAGGCGGGGGTCTCACAAGTGTTGAATCGGTATACATATGCTTCTACATTATCTCACTTGAGGCGTTGCAATACGCCTCTAGGTCGTGATGGAAAGATTGCTAAGCCTCGT-CAACTTCATAATAGTCATTGGGGAAT-GGTTTGTCCAGCGGAAACCCCCGAAGGGC-AAGCTTGTGGATTGGTGAAGAATTTGG-CCTTGATGGCAACCATTTCAGTCGGCTCTCTGTCTGCACCGGT-GATC-GAGTTCCTGGAAGAATGGGGGCTGGAATCATTGGAAGACAACGCGCATTCTGCTCTCCCCTTGACGAAGGTATTTGTTAATGGGATTTGGATGGGTGTTCATCGCGATGCGGGCAATCTCGTCAAGACACTACGGAAGCTTCGGAGGAAGGATGACATAAGCGCTGAAGTGTCGGTCGTCCGGGATATCCGAGAGAAGGAGTTGCGTCTATACACCGATGCGGGACGCGCTTGTAGGCCGCTCTTCATCGTCGAGCATCAGCAGCTTGTCTTGCAGAAAAAGCACGTGAAATGGTTAAGTCTTGGATACACGGAGGATGA------------------------------------------------TAAA---------------------------------------------------------------------------------TTGAGCAGAGCGTACAAGT-GGGATGACCTAATCAAAGGAGGTGTCATCGAATATCTTGACGCAGAAGA-AGAGGAAACAGTCATGATAGCTATGATGCCCGAAGATTTAGATACTGCTCGGTTGAAGCAGCAAGGGCAAGATCTTCGGGCGAATTATTCTGATCACGGCCCCGCGACGCGCCTGAAGTC-TATGATGGAAGCTCATGCGTGGACGCATTGCGAGATCCATCCGAGTATGATCCTTGGA-ATTTGCGCT-AGTATCATTCCATTCCCTGATCACAATCAAGT
>Skvortzovia_dabieshanensis_LWZ_20210918-15b
TAAGTATAAACAAATTTGTACTGTGAAACTGCGAATGGCTCATTAAATCAGTCATAGTTTATTTGATGGTACCTTGCTACATGGATAACTGTGGTAATTCTAGAGCTAATACATGCAATCAAGCCCCGACT-TCCGGAAGGGGTGTATTTATTAGATAAAAAGCCAACGCGG--TCTTCCGCTCCCTTGGTGATTCATAATAACTTCTCGAATCGCATGG-CCTTGCGCCGGCGATGCTTCATTCAAATATCTGCCCTATCAACTTTCGATGGTAGGATAGAGGCCTACCATGGTTTCAACGGGTAACGGGGAATAAGGGTTCGATTCCGGAGAGGGAGCCTGAGAAACGGCTACCACATCCAAGGAAGGCAGCAGGCGCGCAAATTACCCAATCCCGACAC-GGGGAGGTAGTGACAATAAATAACAATATAGGGCTC-TTTTGGGTCTTATAATTGGAATGAGTACAATTTAAATCCCTTAACGAGGAACAATTGGAGGGCAAGTCTGGTGCCAGCAGCCGCGGTAATTCCAGCTCCAATAGCGTATATTAAAGTTGTTGCAGTTAAAAAGCTCGTAGTTGAACTTCAGGCCTGGCCGGGCGGTCTGCCTCG-CGGTATGTACT-GTCTGGCCGGGTCTTACC-TCTTGGTGAGCCGGCATGCCCTTCGTTGGGTGTGCCGGGGAACCAGGACCTTTACCTTGAGAAAATTAGAGTGTTCAAAGCAGGC-CTATGCCCGAATACATTAGCATGGAATAATAGAATAGGACGTGCGGTTCTATTTTGTTGGTTTCTA-GAGTCGCCGTAATGATTAATAGGGATAGTTGGGGGCATTAGTATTCAGTCGCTAGAGGTGAAATTCTT-GGATTGACTGAAGACTAACTTTTGCGAAAGCATTTGCCAAGGATGTTTTCATTAATCAAGAACGAAGGTTAGGGGATCGAAAACGATCAGATACCGTTGTAGTCTTAACAGTAAACTATGCCGACTAGGGATCGGGCGACCTCACTT-TTATGTGTCGCTCGGCACCTTACGAGAAATCAAAGTCTTTGGGTTCTGGGGGGAGTATGGTCG-CAAGGCTGAAACTTAAAGGAATACGAAT----CTC-GA-----------AGGGGACTGAAGCTGGCCTCT-----------CGGGGCA-A--GTGCTCGTC-TCCGTC----------GGATCC----ATCA---------CACA---CC-TGTGCACG-T--------------------CCG------------------AAGGGAG--------------------------------------------GGGAG------------------------------------------------------------------------------------------------------AGGTCGGA--CGAGGAGACTCGTCCCTCTGATCCTC--TTTCTTCAGTTCATCGACTCTG------AATGT------CACTTAGAAAGTAG--AAGT-CTGT-CTCAG-TG-ACAGTTATAAATACAACTTTCAACAACGGATCTCTTGGCTCTCGCATCGATGAAGAACGCAGCGAAATGCGATAA-GTAATGTGAATTGCAGAA-TTCAGTGAATCATCGAATCTTTGAACGCACCTTGCGCTCCTTGG--TAT-TCCGAGGAGCATGCCTGTTTGAGTGTCGCGAATCTTTC-AAGTCTCCCCTCTTCTTTGG------T-GGGGCTTGGCC--TTGGGGGTTG------ATGTC---GT---------CT--------------------------CATCTGGGATGGCTCCCCTGGAATGCATTAGTTC---------GAGGTCGG---CCTG------------TCGGCGGTTC-----ACGGCG-TGATA-AGAAA-ATGTCCTTCACGTTACGTCCTGG-----TAATGCCGTCGCGTGCCCTG---------------------TGGCCT-----------------TGGC-TCCTAAATGTCTCTTTT-----------------GGG---ACGTC--------------------------GCTTTTGAATCTGACCTCACCCCTAGTAACTGCGAGTGAAGCGGGAAGAGCTCAAATTTGAAATCTGGC-G---GCC----T-T---GCCGTCCGAGTTGTAATCTGGAGAAGCG-TCTTCTGTGTCGGACC--GTGTACAAGTCTCTTGGAACAGAGCGTCGTAGAGGGTGAGAATCCCGTCT-TTGACACGGAC--TGCCGATGC-TCCACGAGGCGC-TCTCGAAGAGTCGAGTTGTTTGGGAATGCAGCTCAAAGTGGGTGGTAAATTCCATCTAAAGCTAAATATTGGCGAGAGACCGATAGCGAACAAGTACCGTGAGGGAAAGATGAAAAGCACTTTGGAAAGAGAGTTAAACAGTACGTGAAATTGTTGAAAGGGAAGCGCTTGAAGTCAGTCGCGTTGTCCGGAACTCAGCCTCG------CT--CTT-G---CCTGGCGTACTTTCCGG-TCGACGGGCCAACGTCGATTTTGG-CCGACGGATAAA-GGCAGGTGGAAGGTGGCACCTCC-----GGGTGTG-TTATAGCCT-CCTG-TCGCATGCGTCGGCTGGGATCGAGGATCGCAGCACGCCT-T--T-TT-GG----CCGGGG-----TT-CGCCCACGTA--ACGTGCTTAGGATGTTGGCGTAATGGCTTCAAACGACCCGTCTTGAAACACGGACCAAGGAGTCTAACATGCCCGCGAGTGTTAGGGTGG-AAAACCCTTGCGCGTAATGAAAGTGAAAGTCGAGACCTCTGTC----GTGGAGGGCACCGACGCCCGGCCTTGAACTACT---GTGACGGTGCCGCGGTGGAGCGTGTATGTTGGGACCCGAAAGATGGTGAACTATGCCTGAATAGGGTGAAGCCAGAGGAAACTCTG-GTGGAGGCTCGTAGCGATTCTGACGTGCAAATCGATCGTCGAATTTGGGTTAGTCAATGCTCGCAA--GAGTGAACTAGCTAACTGAAATCTT-TTATGTGTCATAAAGGATAAAGTAAGAA-AAAA-TAATGATATTATCTTA-CTAT-TAGTGTCGTCCAAATACTGGTGCCAGAAGACTCGGTAAGGCCAGAGACGCAAACGTTAATCGTCTTAAAAAGGCGTAAAGGGTGTGTAGGCTGCTTTAAACATG-----A-AAGAAA-------------------------------------------------------ACATAATGAAC-------------------------------------------------------------------------------------------------------------------------------------------------------------------------------------------TAATCTA-TGTCTTCATCATTTATTAAAGCTAGAATCAAAAAGAGGTTATA--TTAAAG---AATACTTATA---GTAAGGGTAAAATCTGTAG-AGAATAA---GTAGAA-TATTAAAGGCGAAGGC-ATTTT-ACCAC-TAATGATTGACGCTGAGAAACGAAGGTAAGGATAGGAAACAGGATTAGAGACCCAGGTACCCCTTACTGTCAACGATGAATGGTAGTCACTATTTTAAT---------------------------------------------------------------------------------------AGATCAGTAGTGGCAATGTTAACACG-TTAACCATTCCGCCTTGTGAGTACGACTGCAAAGTTGAAAACAAAAAAATTAGTCGGTCTCGGAGC-AAAC-GAATTGAAGCATGTT-----------------------------------------------------------------------------------------------------------------------------------------------------------------------------------------------------------------------------------------------------------------------------------------------------------------------------------------------------------------------------TTGGGGTATGGGTGTGTCCCGCGGAGACACCGGAAGGTC-AGGCATGTGGACTGGTGAAGAATTTGG-CCTTGATGGCAGCTATTTCGGTTGGCTCGCTTTCAGCTCCTCT-CATT-GAATTCCTTGAAGAATGGGGCTTGGAGTCACTGGAGGAGAATGCTCATTCGTCAGTTCCTCTGACTAAGGTATTCGTCAACGGCATTTGGATGGGCGTGCATCGTAACCCCGGAAACTTGGTGACAACAATTCGTAAGTTACGAAGAAAAGATGATATCAGCTATGAGGTATCAGTTGTCCGCGACATTCGGGAAAAGGAGCTGCGCCTTTACACAGATGCCGGTCGTGTCTGTCGGCCTTTATTCATTGTTGAACATGGACAGCTTGTCCTGAAGAAAGACCATATAAACTGGTTAGGAGTTGGGTACAATGATGATGA------------------------------------------------TTGC---------------------------------------------------------------------------------CTGCGCAAACCATTCAAAT-GGGACAATCTGGTCAAGCTGGGAATTATTGAATATGTAGATGCGGAAGA-AGAGGAGACAGTGCTGATTGCCATGTCTCCGGAGGATATTGAAAGCACGAATTTGCGCATGGCTAAGACTGGCTTGCATTCCTTTGAGCGTAGCAACGACTCTACGGCTCGTCTCAAATT-CGTCATGACACCACATACATGGACACATTGCGAGATCCATCCCAGTATGATTCTCGGC-GTTTGCGCC-AGCATAATTCCCTTTCCTGACCATAATCAGGT
>Skvortzovia_pinicola_LWZ_20210623-18b
---------------------------------------TCATTAAATCAGTTATAGTTTATTTGATGGTACCTTGCTACATGGATAACTGTGGTAATTCTAGAGCTAATACATGCAATCAAGCCCCGACT-TCCGGAAGGGGTGTATTTATTAGATAAAAAACCAACGCGG--TTCGCCGCTCCCTTGGTGATTCATAATAACTTCTCGAATCGCATGG-CCTTGCGCCGGCGATGCTTCATTCAAATATCTGCCCTATCAACTTTCGATGGTAGGATAGAGGCCTACCATGGTTTCAACGGGTAACGGGGAATAAGGGTTCGATTCCGGAGAGGGAGCCTGAGAAACGGCTACCACATCCAAGGAAGGCAGCAGGCGCGCAAATTACCCAATCCCGACAC-GGGGAGGTAGTGACAATAAATAACAATATAGGGCTC-TTTTGGGTCTTATAATTGGAATGAGTACAATTTAAATCCCTTAACGAGGAACAATTGGAGGGCAAGTCTGGTGCCAGCAGCCGCGGTAATTCCAGCTCCAATAGCGTATATTAAAGTTGTTGCAGTTAAAAAGCTCGTAGTTGAACTTCAGGCCTGGCCGGGCGGTCTGCCTCG-CGGTATGTACT-GTCTGGCTGGGTCTTACC-TCTTGGTGAGCCGGCATGCCCTTCATTGGGTGTGTCGGGGAACCAGGACCTTTACCTTGAGAAAATTAGAGTGTTCAAAGCAGGC-CTACGCCCGAATACATTAGCATGGAATAATAAAATAGGACGTGCGGTTCTATTTTGTTGGTTTCTA-GAGTCGCCGTAATGATTAATAGGGATAGTTGGGGGCATTAGTATTCAGTTGCTAGAGGTGAAATTCTT-GGATTTACTGAAGACTAACTTCTGCGAAAGCATTTGCCAAGGATGTTTTCATTAATCAAGAACGAAGGTTAGGGGATCGAAAACGATCAGATACCGTTGTAGTCTTAACAGTAAACTATGCCGACTAGGGATCGGGCGACCTCACTT-TTATGTGTCGCTCGGCACCTTACGAGAAATCAAAGTCTTTGGGTTCTGGGGGGAGTATGGTCG-CAAGGCTGAAACTTAAAG----ACGAAT----TTG-AA-----------GGGGATGCTGAGCTGGCCCTC-----------CGGGGCA-T--GTGCCCGCTCCCCGTC----------AGATCC----ATTG--------CAACA---CC-TGTGCACT-T--------------------CAG------------------AGGGA-----------------------------------------------GGG---------GTCGGTCCTG----------------------------------------------------------------------------------CCTAACCG----CGGGGCCTTCCCCTTCCTCC------ACTAC------ATCACAAACTCTTG------------ACAGTACCTAGAACGTTG--AGTC-GCCTGAGACA-TG-GCACAACCTAATACAACTTTCAACAACGGATCTCTCGGCTCTCGCATCGATGAAGAACGCAGCGAAATGCGATAA-GTAATGTGAATTGCAGAA-TTCAGTGAATCATCGAATCTTTGAACGCACCTTGCGCTCCTTGG--TAT-TCCGAGGAGCATGCCTGTTTGAGTGTCTTGAAATTCTC-AACCTCGGGGGTGCTCTTGTCCCGC-C-GGGGCTTGGAT--GTGGGGACC-------TTGCC---GG---------CC--------------------------GTTGCAGGCCGACTTCCCTGAAATGCATTAGCTC---------GAGGTTGA---CTC-------------GGAGCGGTTC-----ACGGCG-TGATA-AG-----TAAA-TGAACATTACGTCCTGG-----TAAATCCCGCCTCCGCTGTCT--------TATTG---------GCCT-----------------CGGC-TTCCAGACGTCTT---------------------TGG---ACAAA-------------------ATCA---AACTATGAATATGGCCTCACCCCTAGTAACTGCGAGTGAAGCGGGAAAAGCTCAAATTTAAAATCTGGC-G---GCT----T-T---GCCGTCCGAGTTGTAATCTGGAGAAGTG-CTTTCTGTGCCGGACC--GTGTACAAGTCTCTTGGAACAGAGCGTCATAGAGGGTGAGAATCCCGTCT-TTGACACGGAC--TGCCGGTGC-TATGTGATGCGC-TCTCGAAGAGTCGAGTTGTTTGGGAATGCAGCTCAAAATGGGTGGTGAATTCCATCTAAAGCTAAATATTGGCGAGAGACCGATAGCGAACAAGTACCGTGAGGGAAAGATGAAAAGCACTTTGGAAAGAGAGTTAAACAGTACGTGAAATTGTTGAAAGGGAAACGCTTGAAGTCAGTCGCGTCGTCCGGAACTCAGCCTTG------CT--CTT-G---CTTGGTGTACTTTCCGG-TTGACGGGCCAACATCGATTTTGG-CTGGCGGATAAA-GGCAGTTGGAATGTGGCACCCTC-----GGGTGTG-TTATAGCCT-CCTG-TTGAACACGCTGGCCGGGATCGAGGACCGCAGCGCGCCT-T--T-TG-GC----CGGGGC-----TT-TGCCCACGTA--ACGCGCTTAGGATGTTGGCGTAATGGCTTTAAACGACCCGTCTTGAAACACGGACCAAGGAGTCTAACATGCCCGCGAGTGTTAGGGTGG-AAAACCCTTCCGCGTAATGAAAGTGAAAGTTGGGACCTCTGTC----ATGGAGGGCACCGACGCCCGGCCTTGAACTTCT---GTGACGGTGCTGCGGTGGAGCGTGCATGTTGGGACCCGAAAGATGGTGAACTATGCCTGAATAGGGTGAAGCCAGAGGAAACTCTG-GTGGAGGCTCGTAGCGATTCTGACGTGCAAATCGATCGTCAAATTTGGG----TCAATGCTCGAAA--GAG-GAACTAGCTAACTGAAATCATGGTGTGTGTCACATATGATGGAATAAAGG-AAAA-TAATGATTGTACTTTA-TTAT-TAGTGTCGTCCAAATACTGGTGCCAGAAGACTCGGTAAGGCCAGAGACGCAAACGTTAATCGTCTTAAAAAGGCGTAAAGGGTTAGTAGGCTGCTTTAAACCTC-----T-TATAAA-------------------------------------------------------TAAAAATGAAC-------------------------------------------------------------------------------------------------------------------------------------------------------------------------------------------TAA--CA-TATTTATAAGAATAATTAAAGCTAGAATCAAAAAGAGGTTATG--TTAAAT---AATGCTTAGA---GTAAGGGTGATATCTATAG-ATACTAA---GTAGAA-TATTAAAGGCGAAAGC-ATTTT-TCCAA-CAATGATTGACGCTGAGGAACGAAGGTAAGGATAGGAAACAGGATTAGAGACCCAGGTACCCCTTACTGTCAACGATGAATGGTAGTTACTATATTAGA---------------------------------------------------------------------------------------ACATTAGTAGTAGCAATGTTAACACG-TTAACCATTCCGCCTTGTGAGTACGACTGCAAAGTTGAAAACAAAAAAATTAGTCGGTCTCGGAGC-AA-----------------------------------------------------------------------------------------------------------------------------------------------------------------------------------------------------------------------------------------------------------------------------------------------------------------------------------------------------------------------------------------------------------GTTGTCCTGCAGAAACACCTGAGGGCC-AAGCTTGTGGTTTGGTTAAGAACTTAG-CACTAATGGCTGCGATATCCGTCGGTTCGCTTTCGGCTCCCTT-AGTT-GAATTTCTCGAAGAATGGGGATTGGAACCTCTGGAGGACCTGTCAAGTGCTTTTCCGATGTTAACAAAGGTGTTTGTGAACGGTATTTGGATGGGCAGTCATCGAGATCCAGGGAATTTGGTGAAAACGTTGAAGAAGCTTCGTCGCAAGGATGACATAAGTTCCGAAGTCTCCATTGTACGTGACATAAGAGAGCGAGAATTGAGGTTGTACACTGATGCTGGTCGTGTTTGCCGACCCCTTTTCATTGTTGAGGGGGAACGGCTCAATCTGCAAAAGCATCACATTGATTGGTTATCGTCTGGACTGATGTCCGAAGA------------------------------------------------TTCG---------------------------------------------------------------------------------GAGAAGAGACCATTCAAGT-GGGATCATCTAATGAAAGAGGGCGTGGTTGAATATCTGGATGCTGAAGA-AGAAGAAACAGCAATGATTGCAATGACTCCCGATGATTTGAGAAGTGGAACGTCATCGCATTCTGGCGGCGAGCATTACTTGATGGATGGTGTCCCAGACCCCGCAGCAAGACTGAAGTT-TATCACTGTTGCACATTCGTGGACCCACTGCGAAATTCACCCAAGCATGATTCTGGGT-ATTTGTGCC-AGTATAATACCATTTCCGGATCATAATCAGGT
>Skvortzovia_yunnanensis_CLZhao_16084
----------------------------------------------------------------------------------------------------------------------------------------------------------------------------------------------------------------------------------------------------------------------------------------------------------------------------------------------------------------------------------------------------------------------------------------------------------------------------------------------------------------------------------------------------------------------------------------------------------------------------------------------------------------------------------------------------------------------------------------------------------------------------------------------------------------------------------------------------------------------------------------------------------------------------------------------------------------------------------------------------------------------------------------------------------------------------------------------------------------------------------------------ACGAGT----TTT-GA-----------AGGAAAGCTGAGCTGGCCTCT-----------CGGGGCA-C--GTGCTCGCT-TCCGTC----------AGATCC----ACTC---------AACA---CC-TGTGCACG-T--------------------CCG------------------AGGGAGA--------------------------------------------AGGAG------------------------------------------------------------------------------------------------------AAGGGA------GGATCCGTCCTCCCCCCC-TCCTCCCTCT------CTCACAAACCCTG------AATGT------AACTAGGAAAGTGAA------GTCT-------TG-ATGATAATAAATACAACTTTCAACAACGGATCTCTTGGCTCTCGCATCGATGAAGAACGCAGCGAAATGCGATAA-GTAATGTGAATTGCAGAA-TTCAGTGAATCATCGAATCTTTGAACGCACCTTGCGCTCCTTGG--TAT-TCCGAGGAGCATGCCTGTTTGAGTGTCGTGAAATTCTC-AAGCCGTCCCGGTTTTTCCG------G-CTGGCTTGGAT--TTGGAAGC--------AGGCC---GT---------CT-----------CT--------------CTCGGAGCTGGCTCTTCTGGAATGCATTAGCTC---------GAGGTTGG---CTC-------------GTGGCGGTTC-----ACGGCG-TGATA-AG-----AATCAC---AGTTACGTCCTGG-----TAATGCCGCTCGATCCGAT----------------------GACCCT-----------------CGGC-TTCCAATAGCCTT---------------------------GCGCA--------------------------CCCTCTGAATCTGACCTCACCCCTAGTAACTGCGAGTGAAGCGGGAAGAGCTCAAATTTAAAATCTGGC-G---GTC----C-T---GCCGTCCGAGTTGTAATCTGGAGAAGCG-TTTTCTGCGTCGGACC--GTGTACAAGTCTCTTGGAACAGAGCGTCATAGAGGGTGAGAATCCCGTCT-TTGACACGGAC--CGCCGATGC-TTTGTGAGGCGC-TCTCGAAGAGTCGAGTTGTTTGGGAATGCAGCTCAAAATGGGTGGTAAATTCCATCTAAAGCTAAATATTGGCGAGAGACCGATAGCGAACAAGTACCGTGAGGGAAAGATGAAAAGCACTTTGGAAAGAGAGTTAAACAGTACGTGAAATTGTTGAAAGGGAAACGCTTGAAGTCAGTCGCGTCGTCCGGAACTCAGCCTTG------CT--CCT-G---CCTGGCGTATTTTCTGG-TTGACGGGCCAACGTCGATTTTGG-TCGACGGATAAG-GGCGAGGGGAATGTGGCACCTCC-----GGGTGTG-TTATAGCCT-CTCG-TCGCATACGTCGGCCGGGATCGAGGATCGCAGCACGCC--T--T-TT-GG----CCGGGG-----TT-CGCCCACGTA--ACGTGCTTAGGATGTTGGCGTAATGGCTTTAAACGACCCGTCTTGAAACACGGACCAAGGAGTCTAACATGCCCGCGAGTGTTAGGGTGG-AAAACCCTTGCGCGCAACGAAAGTGAAAGTTGGGACCTCTGTC----GTGGAGGGCACCGACGCCCGGCCTTGAACTACT---GTGACGGTGCCGCGGTGGAGCGTGTATGTTGGGACCCGAAAGATGGTGAACTATGCCTGAATAGGGTGAAGCCAGAGGAAACTCTG-GTGGAGGCTCGTAGCGATTCTGACGTGCAAATCGATCGTCAAATTTGGGTTAGTCAATGCTCGCAA--GAGTGAACTAGCTAACTGAAATCAT-ATGTGTGTCATATATGATAATGTAAGAG-AAAA-TAATGATATTATCTTA-CTAT-TAGTGTCGTCCAAATACTGGTGCCAGAAGACTCGGTAAGGCCAGAGACGCAAACGTTAATCGTCTTAAAAAGGCGTAAAGGGTGTGTAGGCTGCTTTAAACATT-----T-TATATT-------------------------------------------------------ATAGAATGAACAT-----------------------------------------------------------------------------------------------------------------------------------------------------------------------------------------TGAATAA-TATAATAAAAATTAATTAAAGCTAGAATCTAAAAGAGGTTATA--TTAAAG---AATACTTATA---GTAAGGGTAAAATCTGTAG-ATAATAA---GTAGAA-TATTAAAGGCGCAAGC-ATTTT-ACCAC-TAAAGATTGACGCTGAGAAACGAAGGTAAGGATAGGAAACAGGATTAGAGACCCAGGTACCCCTTACTGTCAACGATGAATGGTAGTCACTATATTACT---------------------------------------------------------------------------------------AGATTAGTAGTGGCGAGGTTAACACG-TTAACCATTCCGCCTTGTGAGTACGACTGCAAAGTTGAAAACAAAAAAATTAGTCGGTCTCGGAGC-AAAC-GAATTGAAGCATGTT--------------------------------------------------------------------------------------------------------------------------------------------------------------------------------------------------------------------------------------------------------------------------------------------------------------------------------------------------------------------------------------------------CGGAAACGCCGGAGGGAC-AAGCATGCGGATTGGTCAAGAACTTGG-CTTTGATGGCAGCCATTTCTGTGGGATCGCTCTCAGCTCCCCT-CATA-GAGTTTCTTGAGGAATGGGGTTTGGAGTCACTGGAAGAGAATGCCCATTCTTCATTGCCCATGACCAAAATATTTGTGAACGGCATCTGGATGGGGGTGCATCGAGACCCTGGAAATCTTGTGAAAACACTACGGAAGTTACGAAGGAAAGATGACATCAGTTTTGAGGTATCAGTTGTCAGAGACATTCGAGAGAAGGAGCTACGTCTTTATACCGATGCGGGACGTGTCTGTAGGCCTTTATTTATTGTCGACGACGGACAGCTCGTTTTGCACAAAAGGCACATCGACTGGCTGATTTCAGGGTTCAAAGAGGATGA------------------------------------------------CTCA---------------------------------------------------------------------------------TCACGGAAGCCATTTAAGT-GGGATAATCTAGTGAAAAGTGGCGTCGTTGAGTACCTGGACGCTGAGGA-AGAGGAGACGGTGCTTATCGCTATGTCGCCGGAAGACGTAGACAGTTCTCGTCTTCGTGGGATAAGTACGGGTTTCAA------CGGCTGTGGAAGTGACCCTACTGCGCGTCTCAAATC-CGTCATTGCACCACGGTCATGGACACATTGTGAAATCCACCCAAGCATGATTTTGGGC-GTTTGTGCA-AGCATCATCCCATTTCCTGATCACAATCAGGT
>Schizocorticium_lenis_LWZ_20180922-61
TAAGTATAAACAAATTTATACCGTGAAACTGCGAATGGCTCATTAAATCAGTTATAGTTTATTTGATGGTACCTTGCTACATGGATAACTGTGGTAATTCTAGAGCTAATACATGCAATCAAGCCCCGACT-TCTGGAAGGGGTGTATTTATTAGATAAAAAACCAACGCGG--TTCGCCGCTCCCTTGGTGATTCATAATAACTTCTCGAATCGCATGG-CCTTGTGCCGGCGATGCTTCATTCAAATATCTGCCCTATCAACTTTCGATGGTAGGATAGTGGCCTACCATGGTTTCAACGGGTAACGGGGAATAAGGGTTCGATTCCGGAGAGGGAGCCTGAGAAACGGCTACCACATCCAAGGAAGGCAGCAGGCGCGCAAATTACCCAATCCCGACAC-GGGGAGGTAGTGACAATAAATAACAATATAGGGCTC-TTTTGGGTCTTATAATTGGAATGAGTACAATTTAAATCCCTTAACGAGGAACAATTGGAGGGCAAGTCTGGTGCCAGCAGCCGCGGTAATTCCAGCTCCAATAGCGTATATTAAAGTTGTTGCAGTTAAAAAGCTCGTAGTTGAACTTCAGGCCTGGCTGGGCGGTCCGCCTCA-CGGTGTGTACT-GTCTGGCTGGGTCTTACC-TCTTGGTGAGCTTGCATGCCCTTCACTGGGTGTGTAAGGGAACCAGGACTTTTACCTTGAGAAAATTAGAGTGTTCAAAGCAGGC-CTATGCCCGAATACATTAGCATGGAATAATAGAATAGGACGTGCGGTTCTATTTTGTTGGTTTCTA-GAGTCGCCGTAATGATTAATAGGGATAGTTGGGGGCATTAGTATTCAGTTGCTAGAGGTGAAATTCTT-GGATTTACTGAAGACTAACTACTGCGAAAGCATTTGCCAAGGATGTTTTCATTAATCAAGAACGAAGGTTAGGGGATCGAAAACGATTAGATACCGTTGTAGTCTTAACAGTAAACTATGCCGACTAGGGATCGGGCGACCTCACTA-TCATGTGTCGCTCGGCACCTTACGAGAAATCAAAGTCTTTGGGTTCTGGGGGGAGTATGGTCG-CAAGGCTGAAACTTAAAGGAATATGAAA----TGTTGA----------AAGGAGTCTGATGCTGGCGCCT-----------CGGCGCACT--GTGCTCGCT----------------CTGATCC----ATTC--------ACACA---CACTGTGCACA-T------G------------------------------------------------------------------------------------------------------------------------------------------------------------------------------------------------------------------------------------CTTTT------TTTACCAACGCATG----------------------AACCGTCA--TACCATTCTA---------TTCGAATGTAATACAACTTTCAACAACGGATCTCTTGGCTCTCGCATCGATGAAGAACGCAGCGAAATGCGATAA-GTAATGTGAATTGCAGAA-TTCAGTGAATCATCGAATCTTTGAACGCACCTTGCGCTCCTTGG--TAT-TCCGAGGAGCATGCCTGTTTGAGTGTCGTGAAATCATC-AACTCT--------------------T-CAGAGTTGGAA--TTGAGGGTT-------CTGCT---GG---------CT-----------CC-------------TCGCGGGGTCGGCTCCCTTTGAATGCATTTCAAA---------AGATTGAA-------------------GCTCCGTCAA-----TTGGCG-TGATA-AG-----TGTC---------TCGTCTTGA----------------------------------GGCGT------------------------------GAGC-ATTTCAT---------------------------------TCATT--------------------------CATGACTC-TTTGACCTCACCCCTAGTAACTGCGAGTGAAGCGGGAAAAGCTCAAATTTAAAATCTGGT-G---GCT----T-C---GCCATCCGAGTTGTAATCTGGAGAAGCG-TTTTCTGTGTTGGACC--GTGTACAAGTCTCTTGGAATAGAGCGTCATAGAGGGTGAGAATCCCGTCT-TTGACACGGAC--TGCCAATGC-TTTGTGATACGC-TCTCGAAGAGTCGAGTTGTTTGGGAATGCAGCTCTAAATGGGTGGTAAATTCCATCTAAAGCTAAATATTGGCGAGAGACCGATAGCGAACAAGTACCGTGAGGGAAAGATGAAAAGCACTTTGGAAAGAGAGTTAAACAGTACGTGAAATTGTTGAAAGGGAAACGCTTGAAGTCAGTCGTGTCTCGTGAGACTCAGCCTTG------CT--TCT-G---CTTGGTGTACTTCTTAC-TTGACAGGCCAACATCAATTTTGG-TCGGTGGATAAA-GGCTTGAGGAATGTGGCATCTTC-----GGGTGTG-TTATAGCCT-CTTG-TTGTATGCATCGGCTGGGATTGAGGACCGCA-----------------------------------------------------TCTTAGGATGTTGGCATAATGGCTTTAAGCGACCCGTCTTGAAACACGGACCAAGGAGTCTAACATGCCTGCGAGTGTTAGGGTGG-AAAACCCTTGCGCGTAATGAAAGTGAAAATTGGGACCTCTGTC----ATGGAGGGCACCGATGCCCGGCCTTGAGCTTCT---GTGACGGTGCCGCGGTAGAGCATGTATGTTGGGACCCGAAAGATGGTGAACTATGCCTGAATAGGGTGAAGCCAGAGGAAACTCTG-GTGGAGGCTCGTAGCGATTCTGACGTGCAAATCGATCGTCAAATTTGGG----------------------CCATACCTGTATACGATCTCCG-CCTCACTTTAGCAGAGATAACGTAAGGG-AAAA-TAATGATATTACCTTA-CTAT-AAGTGTTGTCCAAAT-CTGGTGCCAGAAAACTCGGTAAGGCCAGGAACGCGAACGTTAGTCATCTTAAACAGGCGTAAAGGGTGAGTAGGCAACTTTAAAATTC-----T-AATTT------------------------------------------------------TTTA-AAATA-----------------------------------------------------------------------------------------------------------------------------------------------------------------------------------------------GCAAAT-AAAAAAGAGGAAAAGTAGAAGATAGAATCTAGTATAGGAAA------AAAT---AAAATCGAGA--ATAAAGGTTAAAATCTGCAGTAAACTCG---ATAGAA-TACTAAAGGCGAAGGC-ATTTT-TCCAA-TAAAGATTGACGCTGAGGAACGAAGGATAGGGCAAGAATCAGGATTAGATACCCTGGTACTCCTTTCTGTCAACAATGAATGGTAGTCACTAAAA---------------------------------------------------------------------------------------------AATATTAGTGTCAATGTTAACACG-TTAACCATTCCGCCTTGTGAGTACGATTGCAAAATTGAAAACAAAAAAACTA-TTAGCAGTCAAGC-AAAC-GCTGTA---------TCAAGAAGC-TCACCA-AAGACGTTTACCGGTACTTGCAGAAGGTAAGACACG-----AGATT----------------GAGATGCCCAAGCGTCGACTAACACATATCTAGTGTGTGGAGTCTCACAAGGAGTTCAACATCAAACTGG-CTGTCAAGCATAGCACAATCACTAACGGTCTCAAGTACTCGTTAGCAACAGGGAACTGGGGTGACCAGAAGAAGTCGATGTCATCCAAAGCGGGTGTGTCACAAGTCCTGAACAGGTATACATACGCTTCCACGCTTTCACATTTGCGTCGTTGCAATACGCCCTTGGGACGTGAGGGCAAGATCGCAAAACCTCGT-CAACTTCATAACACTCATTGGGGCAT-GGTTTGCCCTGCAGAGACTCCTGAAGGCC-AGGCTTGTGGACTCGTTAAGAATCTTT-CACTAATGGCTACTATCTCCGTCGGTTCTCTGTCGGCGACTGT-CATT-GAGTTCTTGGAGGAGTGGGGTCTTGATCCTGTCGAAGAGCATCAGCACTCCGCTATCCCTCTGACGAAAGTCTTCGTGAATGGAGTATGGATGGGCGTCCACCGTGATCCTGCTAATCTTGTGAAGACTCTGAGGAAGCTCCGCCGGAAGGACGATATCCACCCAGAAGTGTCTATTGTTCGTGACATCCGTGAGCGTGAGCTTCGGTTGTACACAGACAGTGGTCGAGTCTGCCGCCCTCTCTTCGTCGTCGAAAACCAGGCTCTCGTCATCGAGAAAAAGCATATCATGTGGCTGAACCGAGGTTATGACGACGACGCGGATCCGAATAA------------------------------------CCCC---------------------------------------------------------------------------------GAGAGAGAAGACTTCAAAT-GGCAGTCTCTGGTCAAGACAGGTGTCGTTGAGTATCTCGATGCTGAGGA-AGAGGAGACCGTCATGATCTGTATGACTCCTGAAGATTTGGAAAATTCTCGTCTGCAGTCGCGTGGTATGGCCCCTCAGCCTCAGGGAGCCGACTATGATCCCGCCGCTCGCTTAAAGGC-GGCAACCACCGCTCATACATGGACACATTGTGAGATTCATCCGAGTATGATTCTTGGC-ATTTGTGCC-AGCATCATTCCTTTCCCTGACCACAACCAGGT
>Schizocorticium_lenis_LWZ_20180921-7
TAAGTATAAACAAATTTATACCGTGAAACTGCGAATGGCTCATTAAATCAGTTATAGTTTATTTGATGGTACCTTGCTACATGGATAACTGTGGTAATTCTAGAGCTAATACATGCAATCAAGCCCCGACT-TCTGGAAGGGGTGTATTTATTAGATAAAAAACCAACGCGG--TTCGCCGCTCCCTTGGTGATTCATAATAACTTCTCGAATCGCATGG-CCTTGTGCCGGCGATGCTTCATTCAAATATCTGCCCTATCAACTTTCGATGGTAGGATAGTGGCCTACCATGGTTTCAACGGGTAACGGGGAATAAGGGTTCGATTCCGGAGAGGGAGCCTGAGAAACGGCTACCACATCCAAGGAAGGCAGCAGGCGCGCAAATTACCCAATCCCGACAC-GGGGAGGTAGTGACAATAAATAACAATATAGGGCTC-TTTTGGGTCTTATAATTGGAATGAGTACAATTTAAATCCCTTAACGAGGAACAATTGGAGGGCAAGTCTGGTGCCAGCAGCCGCGGTAATTCCAGCTCCAATAGCGTATATTAAAGTTGTTGCAGTTAAAAAGCTCGTAGTTGAACTTCAGGCCTGGCTGGGCGGTCCGCCTCA-CGGCGTGTACT-GTCTGGCTGGGTCTTACC-TCTTGGTGAGCTTGCATGCCCTTTACTGGGTGTGTAAGGGAACCAGGACTTTTACCTTGAGAAAATTAGAGTGTTCAAAGCAGGC-CTATGCCCGAATACATTAGCATGGAATAATAGAATAGGACGTGCGGTTCTATTTTGTTGGTTTCTA-GAGTCGCCGTAATGATTAATAGGGATAGTTGGGGGCATTAGTATTCAGTTGCTAGAGGTGAAATTCTT-GGATTTACTGAAGACTAACTACTGCGAAAGCATTTGCCAAGGATGTTTTCATTAATCAAGAACGAAGGTTAGGGGATCGAAAACGATTAGATACCGTTGTAGTCTTAACAGTAAACTATGCCGACTAGGGATCGGGCGACCTCACTA-TCATGTGTCGCTCGGCACCTTACGAGAAATCAAAGTCTTTGGGTTCTGGGGGGAGTATGGTCG-CAAGGCTGAAACTTAAAGGAATATGAAA----TGTTGA----------AAGGAGTCTGATGCTGGCGCCT-----------CGGCGCACT--GTGCTCGCT----------------CTGATCC----ATTC--------ACACA---CACTGTGCACA-T------G------------------------------------------------------------------------------------------------------------------------------------------------------------------------------------------------------------------------------------CTTTT-----ATTTACCAACGCATG----------------------AACCGTCA--TACCATTCT-------AT-TCAAATGTAAATACAACTTTCAACAACGGATCTCTTGGCTCTCGCATCGATGAAGAACGCAGCGAAATGCGATAA-GTAATGTGAATTGCAGAA-TTCAGTGAATCATCGAATCTTTGAACGCACCTTGCGCTCCTTGG--TAT-TCCGAGGAGCATGCCTGTTTGAGTGTCGTGAAATCATC-AACTCG--------------------A-CAGAGTTGGAA--TTGAGGGTTY------CTGCT---GG---------CT-----------CC-------------TCGCGGGGTCGGCTCCCTTTGAATGCATTTCAAA---------AGATTGAA-------------------GCTCCGTCGA-----TTGGCG-TGATA-AG-----TGTC---------TCGTCTTGA----------------------------------GGCGT------------------------------GAGCAATTTCAT---------------------------------TCTAT--------------------------CATGACTCTTTTGACCTCACCCCTAGTAACTGCGAGTGAACCGGGAAAAGCTCAAATTTAAAATCTGGT-G---GCT----T-C---GCCATCCGAGTTGTAATCTGGAGAAGCG-TTTTCTGTGTTGGACC--GTGTACAAGTCTCTTGGAATAGAGCGTCATAGAGGGTGAGAATCCCGTCT-TTGACACGGAC--TGCCAATGC-TTTGTGATACGC-TCTCGAAGAGTCGAGTTGTTTGGGAATGCAGCTCTAAATGGGTGGTAAATTCCATCTAAAGCTAAATATTGGCGAGAGACCGATAGCGAACAAGTACCGTGAGGGAAAGATGAAAAGCACTTTGGAAAGAGAGTTAAACAGTACGTGAAATTGTTGAAAGGGAAACGCTTGAAGTCAGTCGTGTCTTGTGAGACTCAGCCTTG------CT--TCT-G---CTTGGTGTACTTCTTAC-TCGACAGGCCAACATCAATTTTGG-TCGGTGGATAAA-GGCTYGAGGAATGTGGCATCTTC-----GGGTGTG-TTATAGCCT-CTTG-TTGTATGCATCGGCTGGGATTGAGGACCGCA-----------------------------------------------------TCTTAGGATGTTGGCATAATGGCTTTAAGCGACCCGTCTTGAAACACGGACCAAGGAGTCTAACATGCCTGCGAGTGTTAGGGTGG-AAAACCCTTGCGCGTAATGAAAGTGAAAATTGGGACCTCTGTC----ATGGAGGGCACCGATGCCCGGCCTTGAGCTTCT---GTGACGGTGCCGCGGTAGAGCATGTATGTTGGGACCCGAAAGATGGTGAACTATGCCTGAATAGGGTGAAGCCAGAGGAAACTCTG-GTGGAGGCTCGTAGCGATTCTGACGTGCAAATCGATCGTCAAATTTGGGCACGCAAACGTACGATA--TAGTACGGTCATTTAACAATAGGTA-GATTGTGTCAATCGTGATGTCATAAGGGAAAAA-AAATGATGTTACCTTA-TTAT-TAGTGCCGTCCAAAG-CTGGTGCCAGAAGACTCGGTAAGGCCAGAGGCGCAAACGTTAACCATCTTTAACAGGCGTAAAGGGTTCGTAGGCTGCTTTATATTTAATCT-T-TATATTT-TTGTTAACTAT----------------------------------------TTTTATAATTATA---------------------------------ATAAATATTAATACCACGTAGAAATAATTTT---------------------------------------------------------------------------------------------------------TTATTAACTTGTAATAATTTAGCTTTGTAAAGTGAAATTTATTAAAGATAGAATCAGACAGAGGTTGAA--ACATAC---AATATTTAGT---GGAGGAGTGAAATCCTTAG-ATATTAG---ATGGAG-TTCTAAAGGTGAAAGC-TTTTCAACTAC-TAATGATTGACGCTGAGGAACGAAGGTGAGGGCCTAAAACAGGATTAGAGACCCTGGTATTCCTCACAGTCAACTATGAATGGTAGCTCTAATACATTT------------------------------------------------------------------------------------TAAACTGAATGTAGTGCAATGCTAACGCG--TAACCATTCCGCCTTGTGAGTACGGTTGCAAAACTGAAAACAAAAAAATTAGTCGGTCT--GAGC-AATC-GAATGGC--------TCAAGAAAC-TAACGA-AGGACGTGTACCGGTACCTGCAGAAGGTAAGATAATG----AGTTC----------------GGACCACCACTGCGTTGACTAACGCATATTTAGTGTGTGGAGTCTCATAAGGAGTTCAATATTAAATTGG-CCGTAAAACATAGCACAATCACCAATGGTCTCAAATACTCACTAGCAACAGGAAACTGGGGTGACCAGAAGAAGTCTATGTCATCTAAGGCCGGCGTATCTCAAGTGTTGAACAGGTATACATATGCGTCCACGCTTTCTCATTTGCGTCGTTGTAATACACCCTTGGGACGTGAAGGCAAGATCGCAAAGCCTCGT-CA-CTTCACAATACGCATTGGGGCAT-GGTATGTCCTGC-GGAACACCCGAAGGGC-AGGCCTGTGGACTTGTCAAAAATCTTT-CTCTGATGGCTACGATCTCCGTTGGCTCCCTGTCGGCGACCGT-CATA-GAATTCTTGGAGGAGTGGGGTCTGGATCCCGTCGAAGAGCATCAACACTCAGCCATTCCTCTGACGAAAGTCTCTGTGAACGGAGTCTGGATGGGCGTTCACCGTGACCCTGCTAATCTCGTGAAGACTTTGAGAAAGCTCCGTCGTAAGGACGATATCCACCCAGAAGTATCTATTGTACGTGACATCCGCGAGCGCGAAATACGCTTGTACACGGACAGTGGTCGTGTCTGCCGACCTCTCTTCGTCGTTGAGAATCAGGCTCTCGTCATCGAGAAAAAGCACATCATGTGGCTTAACAGAGGGTACGACGACGACGCAGATCTTAATGA------------------------------------TCTG---------------------------------------------------------------------------------AAGAGACCAGATTTCAAAT-GGCAATCTCTAGTCAAGTCCGGTGTCATTGAGTATCTAGATGCCGAAGA-AGAGGAGACTGTCATGATTTGCATGACTCTTGAAGACCTGGAAAACTCTCGCCCGCAATCGCGTGGCATGGCTCCTCAGCCCCAGGGTGCTGACTACGATCCCGCAGATCGTCTGAAAGC-CGCAACTACTGCTCATACGTGGACACATTGCGAAATCCATCTGAGTATGATACTTGGG-ATATGCGCC-AGCATAATTCCCTTCCCTGACCACAATCAGGT
>Schizocorticium_magnosporum_Wu_1510-34
---------------------------------------------------------------------------------------------------------------------------------------------------------------------------------------------------------------------------------------------------------------------------------------------------------------------------------------------------------------------------------------------------------------------------------------------------------------------------------------------------------------------------------------------------------------------------------------------------------------------------------------------------------------------------------------------------------------------------------------------------------------------------------------------------------------------------------------------------------------------------------------------------------------------------------------------------------------------------------------------------------------------------------------------------------------------------------------------------------------------------------------------------------------------------------------GGCTTTC-----------AATAGCA-T--GTGCTCGCT----------------CTGATCC----ATTC--------ACACA---CACTGTGCACA-C------A--------------------------------------------------------------------------------------------------------------------------------------------------------------------------------------------------------------------------------------TCT------TTTACCAACGCATG---------------------TAAATGTAA--CAAT-CATA-------TT-GATAATCTTAATACAACTTTCAACAACGGATCTCTTGGCTCTCGCATCGATGAAGAACGCAGCGAAATGCGATAA-GTAATGTGAATTGCAGAA-TTCAGTGAATCATCGAATCTTTGAACGCACCTTGCGCTCCTTGG--TAT-TCCGAGGAGCATGCCTGTTTGAGTGTCGTGAAATCATC-AACTCT--------------------A-ACAAGTTGGAT--TTGAGGGT--------CTGCT---GG---------CA-----------TT---------------GATTTGCCGGCTCCCTTTGAAAGCATTTCAAAGT-------GAACTCTG---------------------TCTCATAT-----TTGACG-TGATA-AT-----TGTC---------TCGTCTGAT----------------------------------TGTGA---------------------------------------------------------------------TGGAGCACTAT--------------------------ACATGACTTTTTGACCTCACCCCTAGTAACTGCGAGTGAAGCGGGAAAAGCTCAAATTTAAAATCTGGT-G---GCT----T-C---GCCATCCGAGTTGTAATCTGGAGAAGCG-TTTTCTGTGTTGGACC--GTGTACAAGTCTCTTGGAATAGAGCGTCATAGAGGGTGAGAATCCCGTCT-TTGACACGGAC--TACCAATGC-TTTGTGATACGC-TCTCGAAGAGTCGAGTTGTTTGGGAATGCAGCTCTAAATGGGTGGTAAATTCCATCTAAAGCTAAATATTGGCGAGAGACCGATAGCGAACAAGTACCGTGAGGGAAAGATGAAAAGCACTTTGGAAAGAGAGTTAAACAGTACGTGAAATTGTTGAAAGGGAAACGCTTGAAGTCAGTCGTGTCTTGTGGGACTCAGCCTTG------CT--TTT-G---CATGGTGTATTTCCTGT-TTGACAGGCCAACATCGATTTTGA-CCGGCGGATAAA-GGTTTGAGGAATGTGGCACCTCC-----GGGTGTG-TTATAGCCT-CTTG-CTGCATACGTCGATTGGGATCGAGGACCGCA----------------------------------------------------TTTTTTGGATGTTGGCATAATGGCTTTAAGCGACCCGTCTTGAAACACGGACCAAGGAGTCTAACATGCCTGCGAGTGTTAGGGTGG-AAAACCCTTGCGCGTAATGAAAGTGAAAGTTGGGACCTTTGTC----ATGAAGGGCACCGACGCCCGGCCTTGAGCTTCT---GTGACGGTGCCGCGGTAGAGCATGTATGTTGGGACCCGAAAGATGGTGAACTATGCCTGAATAGGGTGAAGCCAGAGGAAACTCTG-GTGGAGGCTCGTAGCGATTCTGACGTGCAAATCGATCGTCAAATTTGGG---------------------------------------------------------------------------------------------------------------------------------------------------------------------------------------------------------------------------------------------------------------------------------------------------------------------------------------------------------------------------------------------------------------------------------------------------------------------------------------------------------------------------------------------------------------------------------------------------------------------------------------------------------------------------------------------------------------------------------------------------------------------------------------------------------------------------------------------------------------------------------------------------------------------------------------------------------------------------------------------------------------------------------------------------------------------------------------------------------------------------------------------------------------------------------------------------------------------------------------------------------------------------------------------------------------------------------------------------------------------------------------------------------------------------------------------------------------------------------------------------------------------------------------------------------------------------------------------------------------------------------------------------------------------------------------------------------------------------------------------------------------------------------------------------------------------------------------------------------------------------------------------------------------------------------------------------------------------------------------------------------------------------------------------------------------------------------------------------------------------------------------------------------------------------------------------------------------------------
>Schizocorticium_mediosporum_Chen_2456
----------------------------------------------------------------------------------------------------------------------------------------------------------------------------------------------------------------------------------------------------------------------------------------------------------------------------------------------------------------------------------------------------------------------------------------------------------------------------------------------------------------------------------------------------------------------------------------------------------------------------------------------------------------------------------------------------------------------------------------------------------------------------------------------------------------------------------------------------------------------------------------------------------------------------------------------------------------------------------------------------------------------------------------------------------------------------------------------------------------------------------------------ATGAAA----TGTTGA----------AAGGAGTCTGATGCTGACGCCT-----------CGGCGTACT--GTGCTCGCT----------------CTGATCC----ATTC--------ACACA---CACTGTGCACA-T------G------------------------------------------------------------------------------------------------------------------------------------------------------------------------------------------------------------------------------------CTTTT-----ATTTACCAACGCATG----------------------AACCGTCA--TACCATTCT-------AT-TCGAATGTAAATACAACTTTCAACAACGGATCTCTTGGCTCTCGCATCGATGAAGAACGCAGCGAAATGCGATAA-GTAATGTGAATTGCAGAA-TTCAGTGAATCATCGAATCTTTGAACGCACCTTGCGCTCCTTGG--TAT-TCCGAGGAGCATGCCTGTTTGAGTGTCGTGAAATCATC-AACTCA--------------------A-CAGAGTTGGAA--TTGAGGGTTT------CTGCT---GG---------CT-----------CC-------------TCGCGGGGTCGGCTCCCTTTGAATGCATTTCAAA---------AGATTGAA-------------------GCTCCGTCAA-----TTGGCG-TGATA-AG-----TGTC---------TCGTCTTGA----------------------------------GACGT------------------------------GAGC-ATTTCAT---------------------------------TCTAT--------------------------CATGACTCTTTTGACCTCACCCCTAGTAACTGCGAGTGAAGCGGGAAAAGCTCAAATTTAAAATCTGGT-G---GCT----T-C---GCCATCCGAGTTGTAATCTGGAGAAGCG-TTTTCTGTGTTGGACC--GTGTACAAGTCTCTTGGAATAGAGCGTCATAGAGGGTGAGAATCCCGTCT-TTGACACGGAC--TGCCAATGC-TTTGTGATACGC-TCTCGAAGAGTCGAGTTGTTTGGGAATGCAGCTCTAAATGGGTGGTAAATTCCATCTAAAGCTAAATATTGGCGAGAGACCGATAGCGAACAAGTACCGTGAGGGAAAGATGAAAAGCACTTTGGAAAGAGAGTTAAACAGTACGTGAAATTGTTGAAAGGGAAACGCTTGAAGTCAGTCGTGTCTTGTGAGACTCAGCCTTG------CT--TCT-G---CTTGGTGTACTTCTTAC-TCGACAGGCCAACATCAATTTTGA-TCGGTGGATAAA-GGCTTGAGGAATGTGGCATCTTC-----GGGTGTG-TTATAGCCT-CTTG-TTGTATGCATCGGTTGGGATTGAGGACCGCA-----------------------------------------------------TCTCAGGATGTTGGCATAATGGCTTTAAGCGACCCGTCTTGAAACACGGACCAAGGAGTCTAACATGCCTGCGAGTGTTAGGGTGG-AAAACCCTTGCGCGTAATGAAAGTGAAAATTGGGACCTCTGTC----ATGGAGGGCACCGATGCCCGGCCTTGAGCTTCT---GTGACGGTGCCGCGGTAGAGCATGTATGTTGGGACCCGAAAGATGGTGAACTATGCCTGAATAGGGTGAAGCCAGAGGAAACTCTG-GTGGAGGCTCGTAGCGATTCTGACGTGCAAATCGATCGTCAAATTTGGG---------------------------------------------------------------------------------------------------------------------------------------------------------------------------------------------------------------------------------------------------------------------------------------------------------------------------------------------------------------------------------------------------------------------------------------------------------------------------------------------------------------------------------------------------------------------------------------------------------------------------------------------------------------------------------------------------------------------------------------------------------------------------------------------------------------------------------------------------------------------------------------------------------------------------------------------------------------------------------------------------------------------------------------------------------------------------------------------------------------------------------------------------------------------------------------------------------------------------------------------------------------------------------------------------------------------------------------------------------------------------------------------------------------------------------------------------------------------------------------------------------------------------------------------------------------------------------------------------------------------------------------------------------------------------------------------------------------------------------------------------------------------------------------------------------------------------------------------------------------------------------------------------------------------------------------------------------------------------------------------------------------------------------------------------------------------------------------------------------------------------------------------------------------------------------------------------------------------------
>Schizocorticium_parvisporum_GC_1508-127
----------------------------------------------------------------------------------------------------------------------------------------------------------------------------------------------------------------------------------------------------------------------------------------------------------------------------------------------------------------------------------------------------------------------------------------------------------------------------------------------------------------------------------------------------------------------------------------------------------------------------------------------------------------------------------------------------------------------------------------------------------------------------------------------------------------------------------------------------------------------------------------------------------------------------------------------------------------------------------------------------------------------------------------------------------------------------------------------------------------------------------------------ATGAAA----TGTTGA----------AAGGAGTCTGATGCTGGCGTTT-----------CGGCGCATT--GTGCTCGCT----------------CTGATCC----ATTC--------ACACA---CACTGTGCACA-T------GC-------------------------------------------------------------------------------------------------------------------------------------------------------------------------------------------------------------------------------------CTT------TTTACCAACGCATG----------------------AACCGTCA--TACCATTCTA---------TTCGAATGTAATACAACTTTCAACAACGGATCTCTTGGCTCTCGCATCGATGAAGAACGCAGCGAAATGCGATAA-GTAATGTGAATTGCAGAA-TTCAGTGAATCATCGAATCTTTGAACGCACCTTGCGCTCCTTGG--TAT-TCCGAGGAGCATGCCTGTTTGAGTGTCGTGAAATCATC-AACTCT--------------------T-CAGAGTTGGAA--TTGAGGGTT-------CTGCT---GG---------CT-----------CC-------------TCGCGGGGTCGGCTCCCTTTGAATGCATTTCAAA---------AGATTGAA-------------------GCTCCGTCAA-----TTGGCG-TGATA-AG-----TGTC---------TCGTCTTGA----------------------------------GGCGT------------------------------GAGC-ATTTCAT---------------------------------TCATT--------------------------CATGACTCTTTTGACCTCA-------------------------------------------------------------------------------------------------------------------------------------------------------------TCCCGTCT-TTGACACGGAC--TGCCAATGC-TTTGTGATACGC-TCTCGAAGAGTCGAGTTGTTTGGGAATGCAGCTCTAAATGGGTGGTAAATTCCATCTAAAGCTAAATATTGGCGAGAGACCGATAGCGAACAAGTACCGTGAGGGAAAGATGAAAAGCACTTTGGAAAGAGAGTTAAACAGTACGTGAAATTGTTGAAAGGGAAACGCTTGAAGTCAGTCGTGTCTCGTGAGACTCAGCCTTG------CT--TCT-G---CTTGGTGTACTTCTTAC-TTGACAGGCCAACATCAATTTTGG-TCGGTGGATAAA-GGCTTGAGGAATGTGGCATCTTC-----GGGTGTG-TTATAGCCT-CTTG-TTGTATGCATCGGCTGGGATTGAGGACCGCA-----------------------------------------------------TCTTAGGATGTTGGCATAATGGCTTTAAGCGACCCGTCTTGAAACACGGACCAAGGAGTCTAACATGCCTGCGAGTGTTAGGGTGG-AAAACCCTTGCGCGTAATGAAAGTGAAAATTGGGACCTCTGTC----ATGGAGGGCACCGATGCCCGGCCTTGAGCTTCT---GTGACGGTGCCGCGGTAGAGCATGTATGTTGGGACCCGAAAGATGGTGAACTATGCCTGAATAGGGTGAAGCCAGAGGAAACTCTG-GTGGAGGCTCGTAGCGATTCTGACGTGCAAATCGATCGTCAAATTTGGG---------------------------------------------------------------------------------------------------------------------------------------------------------------------------------------------------------------------------------------------------------------------------------------------------------------------------------------------------------------------------------------------------------------------------------------------------------------------------------------------------------------------------------------------------------------------------------------------------------------------------------------------------------------------------------------------------------------------------------------------------------------------------------------------------------------------------------------------------------------------------------------------------------------------------------------------------------------------------------------------------------------------------------------------------------------------------------------------------------------------------------------------------------------------------------------------------------------------------------------------------------------------------------------------------------------------------------------------------------------------------------------------------------------------------------------------------------------------------------------------------------------------------------------------------------------------------------------------------------------------------------------------------------------------------------------------------------------------------------------------------------------------------------------------------------------------------------------------------------------------------------------------------------------------------------------------------------------------------------------------------------------------------------------------------------------------------------------------------------------------------------------------------------------------------------------------------------------------------
>Sidera_lenis_Miettinen_11036
----------------------------------------------------------------------------------------------------------------------------------------------------------------------------------------------------------------------------------------------------------------------------------------------------------------------------------------------------------------------------------------------------------------------------------------------------------------------------------------------------------------------------------------------------------------------------------------------------------------------------------------------------------------------------------------------------------------------------------------------------------------------------------------------------------------------------------------------------------------------------------------------------------------------------------------------------------------------------------------------------------------------------------------------------------------------------------------------------------------------------------------------TCGAGT----TCTTGA----------GACGGGGTTGCAGCTGGGTCTTTC-------GGGGCCAAA-C--GTGCTCGCC-TCGCTC----------AAATCC----ACTC------TTAAACA---CC-TGTGCACT-T--------------------CTTTTT-------------GAAAGGGTTCGGTGCGGAGCTCTCTAG---------------------------GGA---------GCGATGCCCCTTCTCCTTCGAA------------------------------------------------------------------------------------------------------------ACTTT-----TATAACAAACCC----CTTTGTATT------TTGATTGTATGTAA--ATGA------------TT-ATTGATTTAAACACAACTTTCAACAACGGATCTCTTGGCTCTCGCATCGATGAAGAACGCAGCGAAATGCGATAA-GTAATGTGAATTGCAGAA-TTCAGTGAATCATCGAATCTTTGAACGCACCTTGCGCTCCTTGG--TAT-TCCGAGGAGCATGCCTGTTTGAGTGTCGTGAAATCTTC-AAACCCCTTTGGTTTTTTTC------G-GGTGCTTGGAAT-TTGAGGGC--------TTGTC---GG---------CG-----------CT------------------CGTCGACTCCCTTTTAAAAGCATCAGCTT---------CTTCTCCT---TC-----TTTCTT---TTTACTGCCT-----CTGGCG-TGATA-AA-----CATC-T-------GCGCCTGGG----------------------------------TTCTGAAGGAAAGGGAGG-----------------GAGC-TTCTAATC--------------------------CAA---ATATT--------------------------CACCAAATCTCTGACCTCACCCCTAGTAACTGCGAGTGAAGCGGGAAGAGCTCAAATTTAAAATCTGGT-G---GCC----T-T---GCTACCCGAGTTGTAATCTGGAGAAGCG-TTTTCTGCGTTGGACC--GTGTACAAGTCTCTTGGAACAGAGCGTCGTAGAGGGTGAGAATCCCGTCT-CTGACACGGAC--CGCCAATGC-TCTGTGATACGC-TCTCGAAGAGTCGAGTTGTTTGGGAATGCAGCTCAAAATGGGTGGTAAATTCCATCTAAAGCTAAATATTGGCGAGAGACCGATAGCGAACAAGTACCGTGAGGGAAAGATGAAAAGCACTTTGGAAAGAGAGTTAAACAGTACGTGAAATTGTTGAAAGGGAAACGCTTGAAGTCAGTCGCGTCGGGCGAGACTCAGCCAGG------CT--TTT-G---CCCGGTGTACTTCTCGT-TCGACGGGCCAACATCGATTTCGG-TCGGCAGATAAA-GGCGTGGGGAATGTGGCACCTTC-----GGGTGTG-TTATAGCCT-CTCG-TCGCATGTGTCGGTCGGGATCGAGGACCGCAGCACGCCT-T--C-AT-GG----CCGGGG-----TT-CGCCCACGTA--ACGTGCTTAGGATGTTGGCGTAATGGCTTTAAGCGACCCGTCTTGAAACACGGACCAAGGAGTCTAACATGCCCGCGAGTGTTAGGGTGG-AAAACCCTTGCGCGTAATGAAAGTGAAAGTTGGGACCCTCGTC----GTGGGGGGCACCGACGCCCGGTCTTGAACTTCT---GTGACGGTACCGCGGTAGAGCGTGTATGTTGGGACCCGAAAGATGGTGAACTATGCCTGAATAGGGTGAAGCCAGAGGAAACTCTG-GTGGAGGCTCGTAGCGATTCTGACGTGCAAATCGATCGTCAAATTTGGG---------------------------------------------------------------------------------------------------------------------------------------------------------------------------------------------------------------------------------------------------------------------------------------------------------------------------------------------------------------------------------------------------------------------------------------------------------------------------------------------------------------------------------------------------------------------------------------------------------------------------------------------------------------------------------------------------------------------------------------------------------------------------------------------------------------------------------------------------------------------------------------------------------------------------------------------------------------------------------------------------------------------------------------------------------------------------------------------------------------------------------------------------------------------------------------------------------------------------------------------------------------------------------------------------------------------------------------------------------------------------------------------------------------------------------------------------------------------------------------------------------------------------------------------------------------------------------------------------------------------------------------------------------------------------------------------------------------------------------------------------------------------------------------------------------------------------------------------------------------------------------------------------------------------------------------------------------------------------------------------------------------------------------------------------------------------------------------------------------------------------------------------------------------------------------------------------------------------------
>Sidera_minutipora_Cui_16720
TAAGTATAAACAAATTTGTACTGTGAAACTGCGAATGGCTCATTAAATCAGTTATAGTTTATTTGATGGTGCTTTGCTACATGGATAACTGTGGTAATTCTAGAGCTAATACATGCAATCAAGCCCCGACT-TCTGGAAGGGGTGTATTTATTAGATAAAAAACCAACGCGG--TTCGCCGCTTCTTTGGTGATTCATAATAACTTCTCGAATCGCATGG-CCTTGCGCCGGCGATGCTTCATTCAAATATCTGCCCTATCAACTTTCGATGGTAGGATAGAGGCCTACCATGGTTTCAACGGGTAACGGGGAATAAGGGTTCGATTCCGGAGAGGGAGCCTGAGAAACGGCTACCACATCCAAGGAAGGCAGCAGGCGCGCAAATTACCCAATCCCGACAC-GGGGAGGTAGTGACAATAAATAACAATATAGGGCTC-TTTCGGGTCTTATAATTGGAATGAGTACAATTTAAATCCCTTAACGAGGAACAATTGGAGGGCAAGTCTGGTGCCAGCAGCCGCGGTAATTCCAGCTCCAATAGCGTATATTAAAGTTGTTGCAGTTAAAAAGCTCGTAGTCGAACTTCGGGCCTGGCCGGGCGGTCTGCCTAA-CGGTATGTACT-GTCTGGCCGGGCCTTACC-TCTTGGTGAGCCGGCATGCCCTTTATTGGGTGTGTCGGTGAACCAGGACTTTTACCTTGAGAAAATTAGAGTGTTCAAAGCAGGC-CTATGCCCGAATACATTAGCATGGAATAATAAAATAGGACGTGTGGTTCTATTTTGTTGGTTTCTA-GAGTCACCGTAATGATTAATAGGGATAGTTGGGGGCATTAGTATTCAGTTGCTAGAGGTGAAATTCTT-GGATTTACTGAAGACTAACTTCTGCGAAAGCATTTGCCAAGGATGTTTTCATTGATCAAGAACGAAGGTTAGGGGATCGAAAACGATCAGATACCGTTGTAGTCTTAACAGTAAACTATGCCGACTAGGGATCGGGCGAACTCACAT-TTATGTGTCGCTCGGCACCTTACGAGAAATCAAAGTCTTTGGGTTCTGGGGGGAGTATGGTCG-CAAGGCTGAAACTTAAAG----TCGAGTT--CTTT-GA-----------AAAGGGTTGCAGCTGGCCTCTCC---------GGGGGCA-A--GTGCTCGCC-TTGCTCAAAA----TTTCGCTC----TTC---------AAACA---CC-TGTGCACT-C--------------------TTTA--------------------------CTGCGTGGTTTTTCCGAGG--------------AGGAGT----GAA-----CGGAAAGGTGGCCTT-----------------------------------------------------------GGTTGTTGCCTTTCGAGAAACTCCTTGTCG------GGAGGGCCTCCTGTCTTA-----------------TTTAC-AACGCCT--TCCGAGTTTTT----------GAATGTAC--ATTT-TGAA-------CA-AAAATTATTAAAACAACTTTCAACAACGGATCTCTTGGCTCTCGCATCGATGAAGAACGCAGCGAAATGCGATAA-GTAATGTGAATTGCAGAA-TTCAGTGAATCATCGAATCTTTGAACGCACCTTGCGCTCCTTGG--TAT-TCCGAGGAGCATGCCCGTTTGAGTGTCGTGAAATCATC-AACCCCCTCAGATTTTTGTGTGTTG-G-GAGGCTTGGAA--TTGAGGGTTC------TTGTT---GGGAAGAGGGACC-----------TT------------TCCTTCTTCTCCACTCCCTCGAAAGTCATCGGCTT---------CCGGTGGA---CCCCT------------TGATGCTAC-----ATGGCG-TGATA-GGCAA--TATC-T-------ACGTCTCTG-----------------------------------------CGGACGGGGTCGTGG--------CTGGGATGC-CCTTCATT---------------------------------TACT--------------------------TCACCTTTCTTTGACCTCACCCCTAGTAACTGCGAGTGAAGCGGGAAGAGCTCAAATTTAAAATCTGGT-G---GCT----T-C---GTCACCCGAGTTGTAATCTGGAGAAGCG-TTTTCTGTGCCGGACC--GTGTACAAGTCTCTTGGAATAGAGCGTCGTAGAGGGTGAGAATCCCGTCT-CTGACACGGAT--CGCCGGTGC-TTTGTGATACGC-TCTCGAAGAGTCGAGTTGTTTGGGAATGCAGCTCAAAATGGGTGGTAAATTCCATCTAAAGCTAAATATTGGCGAGAGACCGATAGCGAACAAGTACCGTGAGGGAAAGATGAAAAGCACTTTGGAAAGAGAGTTAAACAGTACGTGAAATTGTTGAAAGGGAAACGCTTGAAGTCAGTCGCGTCGTGCAGGATTCAGCCAGG------CT--CCT-G---CTTGGTGTACTTCCTGT-TTGACGGGCCAGCATCGATTTTGG-TCGGCAGACAAG-GGCGTGGGGAATGTGGCACCTCC-----GGGTGTG-TTATAGCCC-CTCG-TCGCACGTGTCGGCCGGGATCGAGGACCGCAGCGTGCCT-T--C-ACGGG----CCGGGG-----TT-CGCCCACGTA--ACGCGCTTAGGATGCTGGCGTAATGGCTTTAAGCGACCCGTCTTGAAACACGGACCAAGGAGTCTAACATGCCCGCGAGTGTTAGGGTGG-AAAACCCTTGCGCGGAATGAAAGTGAAAGTTGGGACCCTCGCT----A-GGGGGGCACCGACGCCCGGCCTTGAACTTCT---GTGATGGTGCCGCGGTGGAGCGTGCATGTTGGGACCCGAAAGATGGTGAACTATGCCTGAATAGGGTGAAGCCAGAGGAAACTCTG-GTGGAGGCTCGTAGCGATTCTGACGTGCAAATCGATCGTCAAATTTGGG----------------------------------TAGAATTTCT------TCATATTCATCATGTCGTAAGGG-AAAA-TAATGATAATACCTTA-CTAT-GAGTGTCGTCCAAAT-CTGGTGCCAGAAGACTCGGTAAGACCAGAGACGCAAACGTTAATCATCATAAACAGGCGTAAAGGGTTTGTAGGCAGCTCTCACAAAG-----A-CAT--------------------------------------------------------ATGCAAA---------------------------------------------------------------------------------------------------------------------------------------------------------------------------------------------------------ATAAGGTGTTTTAATTGAGAGCTAGAATCAAAAAGAGGTTATA--GTGTAT---AACGCCTAGA---GGAGGGCTGATATCCATAG-ATCCTAG---GCAGAA-TACTAAGGGCGAAGGC-CACTC-TCCAC-TAATGATTGACGCTGAGAAACGAAGGTTAGGATAAGAAATAGGATTAGATACCCAGGTACTCCTTTCTGTAAACGATGAATGGTAGTCATTAGTCA-------------------------------------------------------------------------------------------ACAAACTAGAGGCGAAGTTAACACA-ATAACCATTCCGCCTTGTGAGTACTACTGCAAAGTAGAAAACAAAAAAATTAGTCGGTCTCGAAGC-AAAC-GGAGTGAAGCATGTT-------------------------------------------------------------------------------------------------------ATTCTTCAGTGTGTTGAAAGTCATAAAGAATTTAACATTTCTCTGG-CCGTCAAGCATAATACGATTACCAATGGACTCAAATATTCACTTGCAACGGGAAACTGGGGAGATCAAAAAAAATCGATGTCATCCAAGGCCGGTGTCTCCCAAGTACTAAATCGATATACGTATGCGTCCACATTATCGCACTTACGGCGATGCAATACACCTCTGGGGCGGGAAGGCAAAATTGCTAAGCCTCGC-CAGCTGCATAACACTCATTGGGGAAT-GGTATGCCCGGCGGAAACTCCAGAAGGCC-AGGCCTGTGGTCTTGTTAAGAATTTGG-CTCTCATGTCGACGATTTCTGTTGGATCGTTGTCAGCGCCCGT-TATC-GAATTTTTGGAAGAGTGGGGGTTGGAATCTTTGGAAGAAAATGCACATTCTCCAGCTCCTCTGACAAAAGTATTTGTGAATGGCGTTTGGATGGGTGTACATCGTGAGCCAGCGAATTTAGTGAGGACTTTGAAGAAGCTCCGCCGTAGAGATGATATAAGTCCTGAGGTATCCGTCGTCCGGGATATCCGAGAAAAGGAGCTTCGACTGTACACAGATGCAGGTCGTGTTTGTCGGCCTTTGTTTATTGTGGAGAATCAACAGCTGGCATTGCAGAAAAAGCATATTCGATGGTTAAACCAGGGATTCAAGGAGGACGA------------------------------------------------CCCA---------------------------------------------------------------------------------ACACGGACACCATATAAGT-GGGAGACACTTATCAAAACGGGTGTCATTGAATATCTTGATGCGGAGGA-GGAAGAAACTGTTATGATTTGTATGACACCGGATGACTTGGAAAATTCTCGATTGCAGACTCAAGGTATCGACCATCAAACGAATGATGAAGACTACGATCCAGCGGCACGCCTTAAGTC-TGTAATGAATGCTCATACTTGGACGCACTGCGAAATTCATCCTAGCATGATACTCGGA-GTATGTGCA-AGTATCATTCCATTTCCGGATCATAATCAGGT
>Sidera_srilankensis_Dai_19654
TAAGTATAAACAAATTTGTACTGTGAAACTGCGAATGGCTCATTAAATCACTTATAGTTTATTTGATGGTGCTTTGCTACATGGATAACTGTGGTAATTCTAGAGCTAATACATGCAATCAAACCCCGACT-TCTGGAAGGGGTGTATTTATTAGATAAAAAACCAACGCGG--TTCGCCGCTCCTTTGGTGATTCATAATAACTTCTCGAATCGCATGG-CCTTGCGCCGGCGATGCTTCATTCAAATATCTGCCCTATCAACTTTCGATGGTAGGATAGAGGCCTACCATGGTTTCAACGGGTAACGGGGAATAAGGGTTCGATTCCGGAGAGGGAGCCTGAGAAACGGCTACCACATCCAAGGAAGGCAGCAGGCGCGCAAATTACCCAATCCCGACAC-GGGGAGGTAGTGACAATAAATAACAATATAGGGCTC-TTTCGGGTCTTATAATTGGAATGAGTACAATTTAAATCCCTTAACGAGGAACAATTGGAGGGCAAGTCTGGTGCCAGCAGCCGCGGTAATTCCAGCTCCAATAGCGTATATTAAAGTTGTTGCAGTTAAAAAGCTCGTAGTCGAACTTCGGGCCTGGCCGGGCGGTCTGCCTAA-CGGTATGTACT-GTCTGGCCGGGCCTTACC-TCTTGGTGAGCCGGCATGCCCTTCACTGGGTGTGTCGGTGAACCAGGACTTTTACCTTGAGAAAATTAGAGTGTTCAAAGCAGGC-CTATGCTCGAATACATTAGCATGGAATAATAAAATAGGACGTGTGGTTCTATTTTGTTGGTTTCTA-GAGTCACCGTAATGATTAATAGGGATAGTTGGGGGCATTAGTATTCAGTTGCTAGAGGTGAAATTCTT-GGATTTACTGAAGACTAACTTCTGCGAAAGCATTTGCCAAGGATGTTTTCATTGATCAAGAACGAAGGTTAGGGGATCGAAAACGATCAGATACCGTTGTAGTCTTAACAGTAAACTATGCCGACTAGGGATCGGGCGATCTCACAT-TTATGTGTCGCTCGGCACCTTACGAGAAATCAAAGTCTTTGGGTTCTGGGGGGAGTATGGTCG-CAAGGCTGAAACTTAAAG----TCGAGTTCCCTTT-GA-----------AAAGGGTTGTAGCTGGCCTCCCCCCCCCTCGGGGAGGCA-G--GTGCTCGCC-CCTCTC------------ATCC----ACTC---TTCTCAAACA---CC-TTCGCGCA-C-------------------------------------------------CCTTTTCTCCCTTCCTGCCTG-----------------------GGG-------CATACGCTCCTTCCCCCTTCCCTC-----------------------------------------CAAACAGGGGGGGTGGGCGACGGGAAGCCCTCGGCGA------GGACGGGA-----------AATGCATCTC------ATCGCAAACACGT--GTGTGGGGT------TTCCTAGAAAACCA--AAAG-------AAAA-AA-AAAAGTCTAAAAACAACTTTCAACAACGGATCTCTTGGCTCTCGCATCGATGAAGAACGCAGCGAAATGCGATAA-GTAATGTGAATTGCAGAA-TTCAGTGAATCATCGAATCTTTGAACGCACCTTGCGCTCCTTGG--TAT-TCCGAGGAGCATGCCCGTTTGAGTGTCGTGAAAACCAT-CAGACCCTCTTCCTTGATTTAGGGA-G-AGGTTTTGGAT--TTGAGGGGAATTTGCCTTGCC---GG-----GCTGCT-----------CT-----------TTGTGGGCGTCCGACTCCCTCTAAAGTCATTGGGCA--T---CGTGGG--------TC---------------GACCGCCTCCTGCATGGGCG-TGATA-GGGGACTTACC-T-------ACGCCTTCA----------------------------------GCCGG-------GGGGTTGT----------GTCCGCAGC-CTTGAA----------------------------AAGA--ACCAC-------------------------TTAACCCTTTCTTGACCTCA-CCCTAGTAACTGCGAGTGAAGCGGGATGAGCTCAAATTTAAAATCCGGT-G---GCT----T-T---GTCACCCGAGTTGTAATCTGGAGAAGCG-TTTT-CGCGCTGGACC--GTGTACAAGTCTCTTGGAATAGAGCGTCGTAGAGGGTGAGAATCCCGTCT-CTGACACGGAC--CGCCAGCGC-ACTGTGATACGC-TCTCGAAGAGTCGAGTTGTTTGGGAATGCAGCTCAAAACGGGTGGTAAATTCCATCTAAAGCTAAATATTGGCGAGAGACCGATAGCGAACAAGTACCGTGAGGGAAAGATGAAAAGCACTTTGGAAAGAGAGTTAAACAGTACGTGAAATTGTTGAAAGGGAAACGCTTGAAGTCAGTCGCGTCGTGCGGGATTCAGCTTGG------CT--TTTCG---CCGAGTGCACTTCCCGCCTCGACGGGTCAGCATCGATTTTGA-TCGACAGATAAG-GGCGTGGGGAATGTGGCACCTTC-----GGGTGTG-TTATAGCCT-CGCG-TCGCATGTGCCGGTCGGGATCGAGGATCGCAGCGTGCCT-T--T-GT-GG----CCGGGG-----TT-CGCCCACGTA--ACGCGCTTAGGATGCTGGCGTAATGGCTTTAAGCGACCCGTCTTGAAACACGGACCAAGGAGTCTAACATGCCCGCGAGTGTTAGGGTGG-AAAACCCTTCCGCGAAATGAAAGTGACAGTTGGGACCCTCGCT----TAGGGGGGCACCGACGCCCGGCCTTGAGCTTCT---GTGACGGTGCCGCGGTGGAGCGTGCATGTTGGGACCCGAAAGATGGTGAACTATGCCTGAATAGGGTGAAGCCAGAGGAAACTCTG-GTGGAGGCTCGTAGCGATTCTGACGTGCAAATCGATCGTCAAATTTGGG-------------------------ACTGAATCATAGAATTTCT------TTAAATTCATGATGTCGTAAGGG-AAAA-TAATGATAATACCTTA-CTAT-GAGTGTCGTCCAAAT-CTGGTGCCAGAAGACTCGGTAAGACCAGAGACGCAAACGTTAATCATCATAAACAGGCGTAAAGGGTTTGTAGGCAGCTTTCATAAAA-----T-TTATAAT----------------------------------------------------TACCAAA---------------------------------------------------------------------------------------------------------------------------------------------------------------------------------------------------------ATAAAGTAGTTTAATTGAAAGCTAGAATCAAAAAGAGGTTATA--GTGTAT---AACGCCTAGA---GGAGGGCTGATATCCGTAG-ATCCTAG---GCAGAA-TACTCAGGGCGAAGGC-CACTC-TCCAC-TAATGATTGACGCTGAGAAACGAAGGTTAGGGTAGGAAATAGGATTAGATACCCCGGTACTCCTTTCTGTAAACGATGAATGGTAGTCATTAGTTTA------------------------------------------------------------------------------------------AAAAACTAGAGGCGAAGTTAACACA-ATAACCATTCCGCCTTGTGAGTATTACTGCAAAGTAGAAAACAAAAAAATTAGTCGGTCTCGAAGC-AAAC-GGAGTGAAGCATGTT------------------------------------------------------------GCT-TATATTCACTCTAC----------GATCACAAAATAATCTATCATTAGTGTGTCGAAAGTCATAAAGAGTTTAACATATCTTTGG-CTGTTAAACATAATACTATCACTAACGGACTTAAATACTCTCTTGCTACTGGGAATTGGGGTGATCAGAAGAAGTCTATGACATCGAAAGCTGGTGTCTCCCAAGTACTGAATCGATATACGTATGCTTCTACTTTATCTCATTTGCGGAGATGCAATACTCCTCTGGGAAGAGAAGGCAAAATCGCTAAACCTCGC-CAGCTCCATAATACCCACTGGGGAAT-GGTATGTCCAGCGGAGACTCCGGAAGGCC-AAGCTTGTGGTCTGGTAAAAAACTTGG-CTCTAATGTCGGCTATTTCTGTTGGATCATTGTCAGCGCCCGT-CATC-GAATTTTTAGAAGAGTGGGGACTAGAGTCTTTAGAGGAAAATGCACATTCCCCATCTCCTTTAACAAAAGTATTCGTGAACGGTGTTTGGATGGGCGTACACCGTGAGCCAGCGAACTTGGTCAAGACTTTGAAGAAGCTCCGTCGAAGAGATGATATAAGTCCCGAGGTATCGGTTGTTCGTGACATTCGAGAAAAGGAGCTTCGACTATATACAGATGCAGGGCGCGTATGCAGACCTTTGTTTATCGTAGAGAATCAACAACTGGCTTTGCAAAAGAAGCATATTCGATGGATGAACCAAGGCTTTAGAGATGACGA------------------------------------------------TCCG---------------------------------------------------------------------------------GATCGTGCACCGTACAAAT-GGGATACACTTATCAAAACGGGTGTTGTTGAATATCTTGATGCTGAGGA-AGAAGAAACTGTAATGATCTGTATGACTCCCGACGATCTGGAAATCACCCGTTTGCAGAATCAGGGCATCGATCATCAGACGAATGATGAAGAATATGATCCTGCCGCTCGTCTTAAGTC-TATTATGAGTGCTCATAATTGGACGCATTGCGAAATTCATCCTAGCATGATACTTGGG-GTATGTGCA-AGTATTA-------------------------
>Sidera_tenuis_Dai_18697
TAAGTATAAACAAATTTGTACTGTGAAACTGCGAATGGCTCATTAAATCAGTTATAGTTTATTTGATGGTGCTTTGCTACATGGATAACTGTGGTAATTCTAGAGCTAATACATGCAATCAAGCCCCGACT-TCTGGAAGGGGTGTATTTATTAGATAAAAAACCAACGCGG--TTCGCCGCTTCTTTGGTGATTCATAATAACTTCTCGAATCGCATGG-CCTTGCGCCGGCGATGCTTCATTCAAATATCTGCCCTATCAACTTTCGATGGTAGGATAGAGGCCTACCATGGTTTCAACGGGTAACGGGGAATAAGGGTTCGATTCCGGAGAGGGAGCCTGAGAAACGGCTACCACATCCAAGGAAGGCAGCAGGCGCGCAAATTACCCAATCCCGACAC-GGGGAGGTAGTGACAATAAATAACAATATAGGGCTC-TTTCGGGTCTTATAATTGGAATGAGTACAATTTAAATCCCTTAACGAGGAACAATTGGAGGGCAAGTCTGGTGCCAGCAGCCGCGGTAATTCCAGCTCCAATAGCGTATATTAAAGTTGTTGCAGTTAAAAAGCTCGTAGTCGAACTTCGGGCCTGGCCGGGCGGTCTGCCTAA-CGGTATGTACT-GTCTGGCCGGGCCTTACC-TCTTGGTGAGCCGGCATGCCCTTTACTGGGTGTGTCGGTGAACCAGGACTTTTACCTTGAGAAAATTAGAGTGTTCAAAGCAGGC-CTATGCTCGAATACATTAGCATGGAATAATAAAATAGGACGTGTGGTTCTATTTTGTTGGTTTCTA-GAGTCACCGTAATGATTAATAGGGATAGTTGGGGGCATTAGTATTCAGTTGCTAGAGGTGAAATTCTT-GGATTTACTGAAGACTAACTTCTGCGAAAGCATTTGCCAAGGATGTTTTCATTGATCAAGAACGAAGGTTAGGGGATCGAAAACGATCAGATACCGTTGTAGTCTTAACAGTAAACTATGCCGACTAGGGATCGGGCGAACTCACAT-TTATGTGTCGCTCGGCACCTTACGAGAAATCAAAGTCTTTGGGTTCTGGGGGGAGTATGGTCG-CAAGGCTGAAACTTAAAG----TCGAGTT--CTTT-GA-----------AAAGGGTTGCAGCTGGCCCCT-----------CGGGGCA-A--GTGCTCGCT-CCTCTCAAA-----ACTTATCC----ACTC----TTTCAAACA---CC-CGTGCACT-T--------------------TTA--------------------------AACTTGTGGCTTCTCGGAGG--------------AGGGGAGA-GGGA-------------------------------------------------------------------------------GGGGAGGAAGCTCCCGGAACCTCCTCGACGAC----GGGAGGCCTCACGTTCTC---------------TCATCACCAACACCY--TTTGAGTTTTT----------GTATGTTT--GTAT------------AT-GTTATAAATGAAACAACTTTCAACAACGGATCTCTTGGCTCTCGCATCGATGAAGAACGCAGCGAAATGCGATAA-GTAATGTGAATTGCAGAA-TTCAGTGAATCATCGAATCTTTGAACGCACCTTGCGCTCCTTGG--TAT-TCCGAGGAGCATGCCCGTTTGAGTGTCGTGAAATCATC-AACCCCCTCGGGCTTTTTTTCTGGG-G-GAGGCTTGGAG--TTGAGGGCTTCT----TTGTC---GG--AAAGGGGTG-----------TG------TGCAAACGCACCTCGTCGACTCCCTCGAAAGCCATTGGCCT---------ACGGTCGGAA-CCCG------------AAGCTTTTAC-----GCGGCG-TGATA-GGCAA--TATC-T-------ACGTCTCTT----------------------------------TGCTA-----AAGGGGGCGACG-------------TGGC-CTGTAACAGACCA----------------------------------------------------------ATTCTTTCTTTTGACCTCACCCCTAGTAACTGCGAGTGAAGCGGGAAGAGCTCAAATTTAAAATCTGGT-G---GCT----T-C---GTCACCCGAGTTGTAATCTGGAGAAGCG-TTTT-CGCGCTGGACC--GTGTACAAGTCTCTTGGAATAGAGCGTCGTAGAGGGTGAGAATCCCGTCT-CTGACACGGAC--CGCCAGTGC-TTTGTGATACGC-TCTCGAAGAGTCGAGTTGTTTGGGAATGCAGCTCAAAATGGGTGGTAAATTCCATCTAAAGCTAAATATTGGCGAGAGACCGATAGCGAACAAGTACCGTGAGGGAAAGATGAAAAGCACTTTGGAAAGAGAGTTAAACAGTACGTGAAATTGTTGAAAGGGAAACGCTTGAAGTCAGTCGCGTCGTGTGGGACTCAGCCTGG------CT----T-G---CCAGGTGTACTTCCCGT-TCGACGGGCCAGCATCGATTTTGG-CCGACAGACAAG-GGCGTGAGGAATGTGGCACCTCC-----GGGTGTG-TTATAGCCT-CGCG-TCGCACGTGTCGGCTGGGATCGAGGATCGCAGCGCGCCT-T--A-AC-GG----CCGGGG-----TT-CGCCCACGTA--ACGCGCTTAGGATGCTGGCGTAATGGCTTTAAGCGACCCGTCTTGAAACACGGACCAAGGAGTCTAACATGCCCGCGAGTGTTAGGGTGG-AAAACCCTTGCGCGGAATGAAAGTGAAAGTTGGGACCCTCGCT----A-GGGGGGCACCGACGCCCGGCCTTGAACTTCT---GTGACGGTGCCGCGGTGGAGCGTGCATGTTGGGACCCGAAAGATGGTGAACTATGCCTGAATAGGGTGAAGCCAGAGGAAACTCTG-GTGGAGGCTCGTAGCGATTCTGACGTGCAAATCGATCGTCAAATTTGGG------------------------------ATCATAGAATTTAT------TAAAATTCATGATGTCGTAAGGG-AAAA-TAATGATATTACCTTA-CTAT-TAGTGTCGTCCAAAT-CTGGTGCCAGAAGACTCGGTAAGACCAGAGACGCAAACGTTAATCATCATAAACAGGCGTAAAGGGTTTGTAGGCAGCTCCCACCAGA-----C-TATGA------------------------------------------------------TTCCAAA---------------------------------------------------------------------------------------------------------------------------------------------------------------------------------------------------------ATAAAGTAGTCTAATTGAGAGCTAGAATCAAAAAGAGGTTATA--GTGTAT---AACGCCTAGA---GGAGGGCTGATATCCATAG-ATCCTAG---GCAGAA-TACTCAGGGCGAAGGC-CACTC-TCCAC-TAATGATTGACGCTGAGAAACGAAGGTTAGGGTAGGAAATAGGATTAGATACCCCGGTACTCCTTTCTGTAAACGATGAATGGTAGTCATTAGTTT-------------------------------------------------------------------------------------------TATAACTAGAGACGAAGTTAACACA-ATAACCATTCCGCCTTGTGAGTACTACTGCAAAGTAGAAAACAAAAAAATTAGTCGGTCTCGAAGC-AAAC-GGAGTGAAGCATGTT----------TGACTC-GTGACGTTTATAGATATCTTCAGAAGGTACTCTT--------TAAT-CTGCTTTATTGTAT----------TTATCTAAAGCGATAATTTCGAAGTGTGTCGAAAGTCACAAAGAATTCAACATATCTCTGG-CCGTCAAGCATAATACTATTACGAATGGACTTAAATACTCACTTGCTACAGGAAACTGGGGTGATCAAAAGAAGTCCATGTCGTCCAAGGCTGGTGTCTCTCAGGTACTAAATCGATATACATACGCATCCACCTTATCGCACTTACGGCGATGTAATACTCCTTTGGGGAGGGAAGGAAAAATAGCCAAACCTCGG-CAGCTTCATAATACCCACTGGGGAAT-GGTATGTCCCGCAGAGACTCCAGAAGGCC-AGGCGTGTGGTCTTGTTAAAAATTTGG-CTCTCATGTCGACAATTTCTGTCGGATCATTGTCAGCACCCGT-TATC-GAATTCTTGGAGGAGTGGGGATTAGAGTCTTTAGAAGAAAATGCGCATTCCCCTGCTCCTTTAACGAAAGTATTTGTAAATGGTGTTTGGATGGGTGTACACCGAGAGCCAGCAAATTTGGTCAGAACTCTAAAGAAACTCCGTCGTAGAGATGATATAAGTCCCGAGGTATCTGTTGTTCGCGATATCCGGGAAAAGGAACTCCGGTTATATACCGATGCTGGCCGCGTTTGCAGGCCTCTGTTCATTGTGGAGAATCAACAATTGGCATTGCAGAAAAAACATATCCGATGGATAAACCAGGGATATAGGGATGATGA------------------------------------------------TCCA---------------------------------------------------------------------------------GATCGCGCACCCTACAAAT-GGGATACGCTAATCAAAACAGGTGTCATTGAATATCTCGACGCTGAAGA-AGAGGAAACCGTTATGATTTGTATGACTCCAGATGACTTGGAAATTTCTCGATTGCAGATCCAGGGCAACGATCCTCAAATGAATGACGAAGACTTTGATCCTGCGGCGCGTCTGAAGTC-CGTGACAAGTGCCCATAATTGGACGCATTGTGAAATACATCCTAGCATGATACTCGGC-GTATGTGCT-AGTATCATTCCATTCCCAGATCATAATCAGGT
>Sidera_vulgaris_Dai_21057
TAAGTATAAACAAATTTGTACTGTGAAACTGCGAATGGCTCATTAAATCAGTTATAGTTTATTTGATGGTGCTTTGCTACATGGATAACTGTGGTAATTCTAGAGCTAATACATGCAATCAAGCCCCGACT-TCTGGAAGGGGTGTATTTATTAGATAAAAAACCAACGCGG--TTCGCCGCTTCTTTGGTGATTCATAATAACTTGTCGAATCGCATGG-CCTTGCGCCGGCGATGCTTCATTCAAATATCTGCCCTATCAACTTTCGATGGTAGGATAGAGGCCTACCATGGTTTCAACGGGTAACGGGGAATAAGGGTTCGATTCCGGAGAGGGAGCCTGAGAAACGGCTACCACATCCAAGGAAGGCAGCAGGCGCGCAAATTACCCAATCCCGACAC-GGGGAGGTAGTGACAATAAATAACAATATAGGGCTC-TTTCGGGTCTTATAATTGGAATGAGTACAATTTAAATCCCTTAACGAGGAACAATTGGAGGGCAAGTCTGGTGCCAGCAGCCGCGGTAATTCCAGCTCCAATAGCGTATATTAAAGTTGTTGCAGTTAAAAAGCTCGTAGTCGAACTTCGGGCCTGGCCGGGCGGTCTGTCTAACCGGTATGTACT-GTCTGGCCGGGCCTTACC-TCTTGGTGAGCCGGCATGCCCTTCACTGGGTGTGTCGGTGAACCAGGACTTTTACCTTGAGAAAATTAGAGTGTTCAAAGCAGGC-CTATGCTCGAATACATTAGCATGGAATAATAAAATAGGACGTGTGGTTCTATTTTGTTGGTTTCTA-GAGTCACCGTAATGATTAATAGGGATAGTTGGGGGCATTAGTATTCAGTTGCTAGAGGTGAAATTCTT-GGATTTACTGAAGACTAACTTCTGCGAAAGCATTTGCCAAGGATGTTTTCATTGATCAAGAACGAAGGTTAGGGGATCGAAAACGATCAGATACCGTTGTAGTCTTAACAGTAAACTATGCCGACTAGGGATCGGGCGAACTCACAT-TTATGTGTCGCTCGGCACCTTACGAGAAATCAAAGTCTTTGGGTTCTGGGGGGAGTATGGTCG-CAAGGCTGAAACTTAAAGGAATTCGAGTA--CTTT-GA-----------AAAGGGTTGCAGCTGGCCTCT-----------CGGGGCA-A--GTGCTCGCC-CCGCTCAAA-------TAATCC----ACTC--------AAACA---CC-TGTGCACC-T--------------------TTTTG------------------------AACTCGCGATTTTTTCGG----------------ACGAGG----GGA-----TGTCAAAGTCCCTT------------------------------------------------------------------------------------TGACCG------GAGGGGTCACCCGTTCT------------------ATTACAAACACCT--ATTGAGTTTTT----------GAATGTAA--ATYG-GTT--------GG-CTTAAATAAAATACAACTTTCAACAACGGATCTCTTGGCTCTCGCATCGATGAAGAACGCAGCGAAATGCGATAA-GTAATGTGAATTGCAGAA-TTCAGTGAATCATCGAATCTTTGAACGCACCTTGCGCTCCTTGG--TAT-TCCGAGGAGCATGCCCGTTTGAGTGTCGTGAAATCATC-AACCCCCYTACAATTTGTTTTGTTG-G-GAGGCTTGGAA--TTGAGGGTTC------TTGTC---GGA-------------------------------------GATTACTTCGACTCCCTCGAAAGTCATTGGCTT---------CCGGTGAA---CCCTT----------CG--------------TTGGCG-TGATA-GGCAA--TATC-T-------ACGTCTGTG-----------------------------------------CGGGCGGGGACGT---------------CGGC-GCCTTGT-G-------------------------GAA---ACTAC--------------------------TTTTTTTCCTTTGACCTCACCCCTAGTAACTGCGAGTGAAGCGGGATGAGCTCAAATTTAAAATCTGGT-G---GCT----T-C---GTCACCCGAGTTGTAATCTGGAGAAGCG-TTTTCCGTGCTGGACC--GTGTACAAGTCTCTTGGAATAGAGCGTCGTAGAGGGTGAGAATCCCGTCT-CTGACACGGAC--CGCCAGTGC-TTTGTGATACGC-TCTCGAAGAGTCGAGTTGTTTGGGAATGCAGCTCAAAATGGGTGGTAAATTCCATCTAAAGCTAAATATTGGCGAGAGACCGATAGCGAACAAGTACCGTGAGGGAAAGATGAAAAGCACTTTGGAAAGAGAGTTAAACAGTACGTGAAATTGTTGAAAGGGAAACGCTTGAAGTCAGTCGCGTCGTGCGGGACTCAGCCTGG------CT----T-G---CCAGGTGTACTTCCCGT-GCCACGGGCCAGCATCGATTTTGG-CCGGCGGATAAG-GGCGTGAGGAACGTGGCACCCTC-----GGGTGTG-TTATAGCCT-CGCG-TCGCATGCGTCGGCCGGGATCGAGGACCGCAGCGCGCCT-T--T-AT-GG----CCGGGG-----TT-CGCCCACGTA--ACGCGCTTAGGATGCTGGCGTAATGGCTTTAAGCGACCCGTCTTGAAACACGGACCAAGGAGTCTAACATGCCCGCGAGTGTTAGGGTGG-AAAACCCTTGCGCGGAATGAAAGTGAAAGTTGGGACCCTCGCT----A-GGGGGGCACCGACGCCCGGCCTTGAACTTCT---GTGACGGTGCCGCGGTGGAGCGTGCATGTTGGGACCCGAAAGATGGTGAACTATGCCTGAATAGGGTGAAGCCAGAGGAAACTCTG-GTGGAGGCTCGTAGCGATTCTGACGTGCAAATCGATCGTCAAATTTGGG---------------------------TGAATCATAGAATTTCT------TCAAATTCATGATGTCGTAAGGG-AAAA-TAATGATAATACCTTA-CTAT-GAGTGTCGTCCAAAT-CTGGTGCCAGAAGACTCGGTAAGACCAGAGACGCAAACGTTAATCATCATAAACAGGCGTAAAGGGTTTGTAGGCAGCTCTCACAAAG-----A-CAT--------------------------------------------------------ATGCAAA---------------------------------------------------------------------------------------------------------------------------------------------------------------------------------------------------------ATAAGGTGTTTTAATTGAGAGCTAGAATCAAAAAGAGGTTATA--GTGTAT---AACGCCTAGA---GGAGGGCTGATATCCATAG-ATCCTAG---GCAGAA-TACTAAGGGCGAAGGC-CACTC-TCCAC-TAATGATTGACGCTGAGAAACGAAGGTTAGGATAAGAAATAGGATTAGATACCCAGGTACTCCTTTCTGTAAACGATGAATGGTAGTCATTAGTCA-------------------------------------------------------------------------------------------ACAAACTAGAGGCGAAGTTAACACA-ATAACCATTCCGCCTTGTGAGTACTACTGCAAAGTAGAAAACAAAAAAATTAGTCGGTCTCGAAGC-AAAC-GGAGTGAAGCATGTT----------------------------------------------------------------------------------------------------------------TGCGTTGAGAGCCATAAAGAGTTCAACATATCCCTGG-CCGTTAAGCATAACACGATTACCAATGGACTCAAATATTCACTTGCCACGGGAAACTGGGGCGACCAAAAGAAGTCGATGTCGTCCAAAGCTGGTGTTTCCCAGGTATTAAACCGATATACATACGCGTCCACACTATCACACTTACGGCGATGCAATACTCCTCTGGGGCGAGAAGGCAAAATTGCTAAGCCTCGA-CAGCTGCATAATACTCATTGGGGGAT-GGTATGTCCAGCAGAAACTCCAGAAGGCC-AGGCTTGCGGTCTTGTAAAAAATTTGG-CTCTCATGTCAACAATTTCTGTTGGCTCGTTGTCAGCGCCCGT-TATC-GAATTCTTGGAAGAGTGGGGATTGGAATCTTTGGAAGAAAATGCACATTCTCCATCTCCACTTACAAAAGTATTTGTAAATGGCGTTTGGATGGGTGTACATCGTGAGCCAGCGAACCTGGTTAGGACTTTGAAGAAACTGCGTCGTAGAGATGATATAAGCCCAGAAGTATCTGTTGTCCGGGATATACGAGAAAAAGAGCTTCGGTTATATACCGATGCCGGTCGCGTTTGCAGGCCTCTGTTTATTGTGGAGAATCAACAGCTTGCGTTGCAAAAAAAGCACATTCGATGGTTAAATCAGGGATTTAAGGAGGATGA------------------------------------------------TTCA---------------------------------------------------------------------------------GATCGGGCACCGTATAAAT-GGGACACATTAATCAAAACAGGTGTCATTGAATATCTAGACGCGGAGGA-GGAAGAAACTGTTATGATTTGTATGACCCCGGATGACCTGGAAAACTCTCGATTGCAGAATCAGGGTATCGACCCTCACACGAACGACGAAGACTACGATCCTGCGGCACGCCTCAAATC-TGTAATGAGCGCTCATACTTGGACGCATTGTGAAATTCATCCTAGCATGATTCTCGGC-GTTTGTGCA-AGTATCATACCGTTCCCAGATCATAAT-----
>Tubulicrinis_calothrix_LWZ_20210919-1b
TAAGTATAAACAAATTTGTACTGTGAAACTGCGAATGGCTCATTAAATCAGTTATAGTTTATTTGATGGTACCTTGCTACATGGATAACTGTGGTAATTCTAGAGCTAATACATGCAATCAAGCCCCGACT-TCCGGGAGGGGTGTATTTATTAGATAAAAAACCAACGCGG--TTCGCCGCTCCCTTGGTGATTCATAATAACTTCTCGAATCGCATGG-CCTTGCGCCGGCGATGCTTCATTCAAATATCTGCCCTATCAACTTTCGATGGTAGGATAGTGGCCTACCATGGTTTCAACGGGTAACGGGGAATAAGGGTTCGATTCCGGAGAGGGAGCCTGAGAAACGGCTACCACATCCAAGGAAGGCAGCAGGCGCGCAAATTACCCAATCCCGACAC-GGGGAGGTAGTGACAATAAATAACAATATAGGGCTC-TTTTGGGTCTTATAATTGGAATGAGTACAATTTAAATCCCTTAACGAGGAACAATTGGAGGGCAAGTCTGGTGCCAGCAGCCGCGGTAATTCCAGCTCCAATAGCGTATATTAAAGTTGTTGCAGTTAAAAAGCTCGTAGTTGAACTTCGGGCCTGGCCGGGCGGTCCGCCTAA-CGGTGTGTACT-GTCTGGCCGGGCCTTACC-TCTTGGTGAGCCGGCATGCCCTTCACTGGGTGTGTCGGGGAACCAGGACCTTTACCTTGAGAAAATTAGAGTGTTCAAAGCAGGC-CTACGCCCGAATACATTAGCATGGAATAATAAAATAGGACGTGCGGTTCTATTTTGTTGGTTTCTA-GAGTCGCCGTAATGATTAATAGGGATAGTTGGGGGCATTAGTATTCAGTTGCTAGAGGTGAAATTCTT-GGATTTACTGAAGACTAACTATTGCGAAAGCATTTGCCAAGGATGTTTTCATTAATCAAGAACGAAGGTTAGGGGATCGAAAACGATCAGATACCGTTGTAGTCTTAACAGTAAACTATGCCGACTAGGGATCGGGCGACCTCACTA-TCATGTGTCGCTCGGCACCTTACGAGAAATCAAAGTCTTTGGGTTCTGGGGGGAGTATGGTCG-CAAGGCTGAAACTTAAAGGAATTCGAGT----TTA-AACG---------GAGTGCTTGATGCTGGCCCGC-----------AAGGGCA-T--GTGCTCGCC-TCCCTC------------GTCC----ACTC---------AACC---CC-TGTGCACT-A--------------------TAG------------------AGG---------TGCGGTCCTCC-----------GTC-----ATG-------GGA---------GCCGCGATCCGCTGTAAC-----------------------------------------------------GGCGGA-----------------GCGTCG------GGAGCG-----CGCCTC---GCCC--TTT------ACTATACACGT-----TTAAAAGT------CTAGTCGAATGTAA--ATCG-TCCT---CTG-GG-CGGAAACGAAATACAACTTTCAACAACGGATCTCTTGGCTCTCGCATCGATGAAGAACGCAGCGAAATGCGATAA-GTAATGTGAATTGCAGAA-TTCAGTGAATCATCGAATCTTTGAACGCACCTTGCGCTCCTTGG--TAT-TCCGAGGAGCATGCCTGTTTGAGTGTCATGAACACCCTCCACCTCCGGGGCTTTTGCGATTTCC-G-GCGGCTGGGAC--TTGGGGGA--------TTACT---GGC------GGCC-----------TT---------------CGCGGGTCGGCTCCCCTTGAATGCATTAGCGG---------GGCCTTTG----------CCCGGCG---CGGCCATCC-----TCGGTG-TAGTACGC-----TAT----------TCACCTTGG----GTTGGCGCGCCTT-----------------GACTCG------TCATGC-----------------TCGC-TTCTAACCGCGTGTAATGC---------------------GC----------------------ACTT---CATTGTACATTTGACCTCACCCCTAGTAACTGCGAGTGAAGCGGGAAGAGCTCAAATTTAAAATCTGGT-G---GCT----T-C---GCCGCCCGAGTTGTAATCTGAAGAAGCG-TTTTCCGCGTCGGACC--GTGTACAAGTCTCCTGGAACGGAGCTTCATAGAGGGTGAGAATCCCGTCC-ATGACACGGAC--GCCCGATGC-TCTGCGATACGC-TCTCAAAGAGTCGCGTTGTTTGGGAATGCAGCGCAAAATGGGTGGTAAATTCCATCTAAGGCTAAATATTGGCGAGAGACCGATAGCGAACAAGTACCGTGAGGGAAAGATGAAAAGCACTTTGGAAAGAGAGTTAAACAGTACGTGAAATTGTTGAAAGGGAAACGCTTGGAGTCAGTCGCGTCTTCCGGGACTCAGCCTTG------CT--TCT-G---TGAGGTGTACTTCCCGG-CGGACGGGCCAGCATCGATTTGGG-CCGGCGGAGAAA-GGGGTGAGGAAGGTGGCACTCTT---CGGGGTGTG-TTATAGCCTCGCTT-CCGGATGCGTCGACCTGGATCGAGGACCGCAGCGCGCCT-T--C-AT-GG----CCGGGG-A--CTT-GTCCCACGTA--ACGCGCTTAGGATGCTGGCATAATGGCTTTAAGCGACCCGTCTTGAAACACGGACCAAGGAGTCTAACATGCCCGCGAGTGTTAGGGTGG-AAAACCCTTGCGCGTAATGAAAGTGAAAGTTGGGACCCTCG-C----AAGGGGGGCACCGACGCCCGGCGCTGAGCTTCT---GCGACGCTGCTGCGGTGGAGCGTGTATGTTGGGACCCGAAAGATGGTGAACTATGCCTGAATAGGGCGAAGCCAGAGGAAACTCTG-GTGGAGGCTCGTAGCGATTCTGACGTGCAAATCGATCGTCAAATTTGGGTTAGTCAATGCTCGAAAAGAGGTGGACTAGCTAACTGAAATCAA-CTCTGTGTCAGAGTTGATAACGTAAGGG-AAAA-TAATGATGATACCTTA-CTAT-TAGTGTTGTCCAAATCCTCGTGCCAGAAGACTCGGTAATGCGAGAGACGCAAACGTTAGTCGTCCTAATCAGGCGTAAAGGGTGAGTAGGCGGCTTTAAGCTTC-----T-AATTT---AAATTGATTATTAAA----------------------------------------------------------------------------------------------------------------------------------------------------------------------------------------------------------------------------------------------------TTTAAAAAGGAACAATTAAAGCTAGAATCAAGAATGGGTTAAG---TAAAC---AATGCTTAGA---GTAAGGATTAAATCTATAG-ATACTAA---GTGGAG-TCCTCAAGGCGAAGGC-TTTTT-TCTGA-TAATGATTGACGCTGAGAAACGAGGGGGAGGGTATAAAACAGGATTAGATACCCCAGTATTCCTCTCTGTCAACGATGAATGGTAGTTACTAAATAAAA---------------------------------------------------------------------------------ATAAAAACAAATTTAGAGGCGATGTTAACACG-TAAACCATTCCGCCTTGTGAGTATGACTGCAAAGTTGAAAACAAAAAAATTAGTCGATCTTGGAGC-AAAC-GAAGTGAAGCATGTT------------------------------------------------------------------------------------------------------------------------------------------------------------------------------------------------------------------------------------------------------------------------------------------------------------------------------------------------------------------------------TGGGGTAT-GGTGTGTCCTGCGGAAACGCCAGAAGGCC-AAGCTTGCGGGTTGGTCAAGAATCTCG-CTCTGATGGCTACTATATCAGTTGGATCGCCCTCCGCGCCCGT-CATC-GAGTTCTTGGAAGAGTGGGGCTTGGAGTCTTTGGAAGAGAACGCGCGCTCTTCTGGCAATCAGACGAAGGTGTTTGTCAACGGAGTGTGGATGGGCGTCCATAATGAGCCGAACAACCTCGTGAAGACGATTCGAACGCTGCGTCGGAGAGATGACATCAGTCCTGAAGTGTCGGTCGTCCGTGACATTCGCGAAAGGGAACTGCGGCTTTATACAGATGCAGGTCGTGTCTGCAGGCCGCTGTTCATCGTCGAGAACCAGGAGCTCAAACTGAAGAGGGATCACATCAAGTGGATACAGCAGAAATACAGCGATAAAAA------------------------------------------------GCCA------------------------------------------------------------------------------------GAAGAGCCGTACACGT-GGCACTCATTAGTGACGGGCGGCGTTATTGAGTATCTGGATGCGGAAGA-GGAGGAAACGGTCATGATTTGCATGACTCCGGACGATCTCGTTGAATCGCGACTTATGCGCCAGGGTGTCGATCCCCGCGC---GGATGGCGACTTCGACCCTGCAGCGCGTCTGAAGTCAAATCTCTTCGACACATACTTGGACACATTGCGAGATCCATCCCAGCATGATCTTGGGT-ATTTGCGCC-AGTATCATTCCCTTCCCCGATCACAACCAGTC
>Tubulicrinis_glebulosus_LWZ_20180903-13
------------------TACTGTGAAACTGCGAATGGCTCATTAAATCAGTTATAGTTTATTTGATGGTTCCTTGCTACATGGATAACTGTGGTAATTCTAGAGCTAATACATGCAATCAAGCCCCGACT-TCCGGAAGGGGTGTATTTATTAGATAAAAAACCAACGCGG--TTCGCCGCTCCCTTGGTGATTCATAATAACTTCTCGAATCGCATGG-CCTTGCGCCGGCGATGCTTCATTCAAATATCTGCCCTATCAACTTTCGATGGTAGGATAGAGGCCTACCATGGTTTCAACGGGTAACGGGGAATAAGGGTTCGATTCCGGAGAGGGAGCCTGAGAAACGGCTACCACATCCAAGGAAGGCAGCAGGCGCGCAAATTACCCAATCCCGACAC-GGGGAGGTAGTGACAATAAATAACAATATAGGGCTC-TTTTGGGTCTTATAATTGGAATGAGTACAATTTAAATCCCTTAACGAGGAACAATTGGAGGGCAAGTCTGGTGCCAGCAGCCGCGGTAATTCCAGCTCCAATAGCGTATATTAAAGTTGTTGCAGTTAAAAAGCTCGTAGTTGAACTTCAGACCTGGCCGGGCGGTCCGCCTCG-CGGCGTGTACT-GTCTGGCCGGGCCTTACC-TCTTGGTGAGCCGGCATGCCCTTTACTGGGTGTGTCGGGGAACCAGGACCTTTACCTTGAGAAAATTAGAGTGTTCAAAGCAGGC-CTATGCCCGAATACATTAGCATGGAATAATAAAATAGGACGTGCGGTTCTATTTTGTTGGTTTCTA-GAGTCGCCGTAATGATTAATAGGGATAGTTGGGGGCATTAGTATTCAGTTGCTAGAGGTGAAATTCTT-GGATTTACTGAAGACTAACTTCTGCGAAAGCATTTGCCAAGGATGTTTTCATTAATCAAGAACGAAGGTTAGGGGATCGAAAACGATCAGATACCGTTGTAGTCTTAACAGTAAACTATGCCGACTAGGGATCGGGCGACCTCACTA-TTATGTGTCGCTCGGCACCTTACGAGAAATCAAAGTCTTTGGGTTCTGGGGGGAGTATGGTCG-CAAGGCTGA-------------TCGAGT----TCA-GA----------ATGTGGGCTTGAGCTGGCGCTT-----------CGGCGCA-A--GTGCTCGCC-CCGCTC------------ATCC----ACTC---------AACC---CC-TGTGCACT-T--------------------TAG------------------AGG---------TGTGGTCCCCC-----------GTC-----ATG-------GGA---------GCCGCCGGCGCGAGC-------------------------------------------------------------------------------TGGCTG------GGATCG-----CGCCTCG------ACCTT------CACACAAACCC----CTGAAAAGT------ATAGT-GAACGTGA--ATCG-CGTC----AG-CG-ATGAAACTTAATACAACTTTCAACAACGGATCTCTTGGCTCTCGCATCGATGAAGAACGCAGCGAAATGCGATAA-GTAATGTGAATTGCAGAA-TTCAGTGAATCATCGAATCTTTGAACGCACCTTGCGCTCCTTGG--TAT-TCCGAGGAGCATGCCTGTTTGAGTGTCATGAGCATCATCAACCTCCTGGTTTTGTT---ACTTG-G-GAGGCTTGGAC--TTGGGGG---------TTGCT---GG---------CT----------------------------TCGCGGTCGGCTCCTCTGGAATGCATTAGCGG---------TCG-----------------------CTGGGGCGTCC-----TCGGTG-TGATA-AG-----TATT---------TCACCTTGG-----GCGTCCTGTCGAG------------------------------GCGG-----------------CCGC-TTCCAACCGTCTT---------------------CGG---ACAAC-------------------------CTTTTGACAATCTGACCTCACCCCTAGTAACTGCGAGTGAAGCGGGAAGAGCTCAAATTTAAAATCTGGC-G---GCT----T-C---ACCGTCCGAGTTGTAATCTGAAGAAGCG-TTTTCCGCGCCGGACC--GTGTACAAGTCTCTTGGAACAGAGCTTCATAGAGGGTGAGAGTCCCGTCC-ATGACACGGAC--TGCCGGTGC-TTTGTGATACGC-TCTCAAAGAGTCGAGTTGTTTGGGAATGCAGCTCAAAATGGGTGGTAAATTCCATCTAAAGCTAAATATTGGCGAGAGACCGATAGCGAACAAGTACCGTGAGGGAAAGATGAAAAGCACTTTGGAAAGAGAGTTAAACAGTACGTGAAATTGTTGAAAGGGAAACGCTTGGAGTCAGTCGCGTTGTCCGGGACTCAGCCTCG------CT--TCT-G---CGTGGTGTACTTCCCGT-TCTACGGGCCAACATCGATTTCGG-ACGGCGGAGAAA-GGTTCGGGGAATGTGGCACCGCT---CGCGGTGTG-TTATAGCCC-TGTT-CCGCATACGCCGACTGGGATCGAGGATCGCAGCGCGCCC-T--T-GA-GG----CCGGGG-C--TTC-GGCCCACGTC--ACGCGCTTAGGATGTTGGCATAATGGCTTTAAGCGACCCGTCTTGAAACACGGACCAAGGAGTCTAACATGCTCGCGAGTGTTAGGGTGG-AAAACCCTTGCGCGTAATGAAAGTGAAAGTTGGGACCCTCGTC----GTGGGGGGCACCGACGCCCGGCCCTGAAGTTCT---CTGACGGTGCTGCGGTGGAGCGCGTATGTTGGGACCCGAAAGATGGTGAACTATGCCTGAATAGGGCGAAGCCAGAGGAAACTCTG-GTGGAGGCTCGTAGCGATTCTGACGTGCAAATCGATCGTCAAATTTGGG---------------------------------------------------------------------------------------------------------------------------------------------------------------------------------------------------------------------------------------------------------------------------------------------------------------------------------------------------------------------------------------------------------------------------------------------------------------------------------------------------------------------------------------------------------------------------------------------------------------------------------------------------------------------------------------------------------------------------------------------------------------------------------------------------------------------------------------------------------------------------------------------------------------------------------------------------------------------------------------------------------------------------------------------------------------------------------------------------------------------------------------------------------------------------------------------------------------------------------------------------------------------------------------------------------------------------------------------------------------------------------------------------------------------------------------------------------------------------------------------------------------------------------------------------------------------------------------------------------------------------------------------------------------------------------------------------------------------------------------------------------------------------------------------------------------------------------------------------------------------------------------------------------------------------------------------------------------------------------------------------------------------------------------------------------------------------------------------------------------------------------------------------------------------------------------------------------------------------
>Tubulicrinis_subulatus_LWZ_20190914-7
TAAGTATAAACAAATTTGTACTGTGAAACTGCGAATGGCTCATTAAATCAGTTATAGTTTATTTGATGGTACCTTGCTACATGGATAACTGTGGTAATTCTAGAGCTAATACATGCAATCAAGCCCCGACT-TCCGGAAGGGGTGTATTTATTAGATAAAAAACCAACGCGG--TTCGCCGCTCCCTTGGTGATTCATAATAACTTCTCGAATCGCATGG-CCTTGCGCCGGCGATGCTTCATTCAAATATCTGCCCTATCAACTTTCGATGGTAGGATAGTGGCCTACCATGGTTTCAACGGGTAACGGGGAATAAGGGTTCGATTCCGGAGAGGGAGCCTGAGAAACGGCTACCACATCCAAGGAAGGCAGCAGGCGCGCAAATTACCCAATCCCGACAC-GGGGAGGTAGTGACAATAAATAACAATATAGGGCTC-TTTTGGGTCTTATAATTGGAATGAGTACAATTTAAATCCCTTAACGAGGAACAATTGGAGGGCAAGTCTGGTGCCAGCAGCCGCGGTAATTCCAGCTCCAATAGCGTATATTAAAGTTGTTGCAGTTAAAAAGCTCGTAGTTGAACTTCAGACCTGGCCGGGCGGTCCGCCTCG-CGGCGTGTACT-GTCTGGCCGGGCCTTACC-TCTTGGTGAGCCGGCATGCCCTTCACTGGGTGTGTCGGGGAACCAGGACCTTTACCTTGAGAAAATTAGAGTGTTCAAAGCAGGC-CTATGCCCGAATACATTAGCATGGAATAATAAAATAGGACGTGCGGTTCTATTTTGTTGGTTTCTA-GAGTCGCCGTAATGATTAATAGGGATAGTTGGGGGCATTAGTATTCAGTTGCTAGAGGTGAAATTCTT-GGATTTACTGAAGACTAACTTCTGCGAAAGCATTTGCCAAGGATGTTTTCATTAATCAAGAACGAAGGTTAGGGGATCGAAAACGATCAGATACCGTTGTAGTCTTAACAGTAAACTATGCCGACTAGGGATCGGGCGACCTCACTA-TTATGTGTCGCTCGGCACCTTACGAGAAATCAAAGTCTTTGGGTTCTGGGGGGAGTATGGTCG-CAAGGCTGAAACTTAAAGGAATTCGAGT----TTA-AACGC------G-------TCTGAGCTGGCT---------------TCGGCA-A--GTGCTCG---CGCCTC------------GTCC----ACTC---------AACC---CC-TGTGCACC-T--------------------GAG------------------AGG---------TGCGGCTGGGT-------------------GAA-------AGA---------CCCGCCGCCG-----------------------------------------------------------------------------------------------------------CGCCTCG--ACCC--CCT-----CTTCACACACCC-----ATATAAGT------TCAGTCGAATGTAA--CGAT-CGCT--TCGG-CG-ATGAAAGAAAATATAACTTTCAACAACGGATCTCTTGGCTCTCGCATCGATGAAGAACGCAGCGAAATGCGATAA-GTAATGTGAATTGCAGAA-TTCAGTGAATCATCGAATCTTTGAACGCACCTTGCGCTCCTTGG--TAT-TCCGAGGAGCATGCCTGTTTGAGTGTCATGAATACCAT-CACCCTCCTGGTGCTTTCGAGCTCG-G-TTGGCGTGGAT--TTGGGGAT--------CTGCT---GG---------CC-----------TT---------------CGCGGGTCGGCTTCCCTTGAATGCATTAGCGG---------TCGCTTGG---------------------TTCTGACC-----ACGGTG-TGATA-AC-----TATT---------TCACCTTGG-----GAGGGCCGCTCG-------------------------------GGCG-----------------TCGC-TCACAGCCGTCTT---------------------CGG---AC----------------------AACC---ATTTGTTAATCTGGCCTCA---------------------------------------------------------T----T-C---GCCGTCCGAGTTGTAATCTGAAGAAGCG-TTTTCCGCGCCGGACC--GTGTACAAGTCTCTTGGAATAGAGCCGCATAGAGGGTGAGAGTCCCGTCC-ATGACACGGAT--CGCCGGTGC-TTTGTGTTACGC-TCTCAAAGAGTCGAGTTGTTTGGGAATGCAGCTCAAAATGGGTGGTAAATTCCATCTAAAGCTAAATATTGGCGAGAGACCGATAGCGAACAAGTACCGTGAGGGAAAGATGAAAAGCACTTTGGAAAGAGAGTTAAACAGTACGTGAAATTGTTGAAAGGGAAACGCTTGGAGTCAGTCGCGTCGTCCGGAACTCAGCCTCG------CT--TCT-G---CGTGGTGTACTTTCCGT-TCGACGGGTCAACATCGATTTCGG-ACGGTGGAGAAG-GGCTGGAGGAAGGTGGCACCGCT---CGCGGTGTG-TTATAGCCT-CTTG-TCGTATGCATCGACCGGGATCGAGGACCGCAGCGCGCCAGT--A-AT-GG----CCGGGG-G--TTC-GCCCCACGTC--ACGCGCTTAGGATGTTGGCATAATGGCTTTAAGCGACCCGTCTTGAAACACGGACCAAGGAGTCTAACATGCTCGCGAGTGTTAGGGTGG-AAAACCCTTGCGCGTAATGAAAGTGAAAGTTGGGACCCTCGTC----ATGGGGGGCACCGACGCCCGGCCCTGAAGTTCT---CTGACGGTGCTGCGGTGGAGCGCGTATGTTGGGACCCGAAAGATGGTGAACTATGCCTGAATAGGGCGAAGCCAGAGGAAACTCTG-GTGGAGGCTCGTAGCGATTCTGACGTGCAAATCGATCGTCAAATTTGGGTTAGTCAATGCTCGAAA--GAGTGAACTAGCTAACTGAAATCAT-CTATGTAACGTTATTGATAACGTAAGGGAAAAA-AAATGATGGTACCTTA-CTAT-TAGTGTTGTCCAAATCCTCGTGCCAGAAGACTCGGTAAGGCGAGAAACGCAAACGTTAGTCGTCCTAATCAGGCGTAAAGGGTGTGTAGGCGGTTTTATACAAGAATT-CGAATTT------------------------------------------------------TTATTTATTA----------------------------------------------------------------------------------------------------------------------------------------------------------------------------------------------CTAGTAT-TAATTTCGAATCATATAACGACTAGAATCAAGAATAGGTTAAA--CCATAA---TATGCTTAAA---GTAAGTGTAGAAGCTTTAG-ATATTAA---GTAGAA-TCCTAATGGCGCAGGC-TTTTT-TCCAA-TAATGATTGACGCTGAGAAACGAAGGGGAGGAAAGAAACGAAGATTAGAGACCTTCTTATCCCTCTCTGTCAACGATGAATGGTAGTTACTAGTTTTTA-----------------------------------------------------------------------------------------ATAACTAGAGACGATGTTAACACG-AAAACCATTCCGCCTTGTGAGTATGATTGCAAAGTTGAAAACAAAAAAATTAGTCGGTTTCGGAGC-AAAC-GAAGTGAAGCATGTT---------------------------------------------------------------------------------------------------------------------------------------------------------------------------------------------------------------------------------------------------------------------------------------------------------------------------------------------------------------------------------------------------------------------------------------------------------------------------------------------------------------------------------------------------------------------------------------------------------------------------------------------------------------------------------------------------------------------------------------------------------------------------------------------------------------------------------------------------------------------------------------------------------------------------------------------------------------------------------------------------------------------------------------------------------------------------------------------------------------------------------------------------------------------------------------------------------------------------------------------------------------------------
>Trichaptum_biforme_LWZ_20210919-32a
TAAGTATAAACAAATTTGTACTGTGAAACTGCGAATGGCTCATTAAATCAGTTATAGTTTATTTGATGGTACATTGCTACATGGATAACTGTGGTAATTCTAGAGCTAATACATGCAATCAAGCCCCGACT-TCCGGAAGGGGTGTATTTATTAGATAAAAAACCAACGCGG--TTCGCCGCTCCCTTGGTGATTCATAATAACTTCTCGAATCGCATGG-CCTTGCGCCGGCGATGCTTCATTCAAATATCTGCCCTATCAACTTTCGATGGTAGGATAGTGGCCTACCATGGTTTCAACGGGTAACGGGGAATAAGGGTTCGATTCCGGAGAGGGAGCCTGAGAAACGGCTACCACATCCAAGGAAGGCAGCAGGCGCGCAAATTACCCAATCCCGACAC-GGGGAGGTAGTGACAATAAATAACAATATAGGGCTC-TTTTGGGTCTTATAATTGGAATGAGTACAATTTAAATCCCTTAACGAGGAACAATTGGAGGGCAAGTCTGGTGCCAGCAGCCGCGGTAATTCCAGCTCCAATAGCGTATATTAAAGTTGTTGCAGTTAAAAAGCTCGTAGTTGAACTTCAGACCTGGCCGGGCGGTCTGCCTCA-CGGTATGTACT-GTTTGGCCGGGTCTTACC-TCTTGGTGAGCCGGCATGCCCTTTACTGGGTGTGTCGGGGAACCAGGACCTTTACCTTGAGAAAATTAGAGTGTTCAAAGCAGGC-CTATGCCCGAATACATTAGCATGGAATAATAAAATAGGACGTGCGGTTCTATTTTGTTGGTTTCTA-GAGTCGCCGTAATGATTAATAGGGATAGTTGGGGGCATTAGTATTCAGTTGCTAGAGGTGAAATTCTT-GGATTTACTGAAGACTAACTATTGCGAAAGCATTTGCCAAGGATGTTTTCATTAATCAAGAACGAAGGTTAGGGGATCGAAAACGATCAGATACCGTTGTAGTCTTAACAGTAAACTATGCCGACTAGGGATCGGGCGACCTCACTT-TTATGTGTCGCTCGGCACCTTACGAGAAATCAAAGTCTTTGGGTTCTGGGGGGAGTATGGTCG-CAAGGCTGAAACTTAAAGGAATACGAGT----TTT-GA----------AGTGGGCTTGATGCTGGCTTTT-----------AAAGCAC-T--GTGCTCACC-CCGCTC----------CAATCC----ATTC---------AACC---CC-TGTGCACTAT--------------------TCG------------------GAG---------TGTTGCAAGCTGAGACA-------------ATGTGGGC--GTAGTCT---AAGTTGTATTACTTGGGTTA--------------------C--------------------------A----------------------ACCAAACGGTCA------AGGCTT----GTCCTCT-------GGTTA-----TATTACAAACAC----CTTTATTGT------CTTGTAGAATGTAT--TAGC-CTTT--TGTTGGG-CGAAACTTAAATACAACTTTCAACAACGGATCTCTTGGCTCTCGCATCGATGAAGAACGCAGCGAAATGCGATAA-GTAATGTGAATTGCAGAA-TTCAGTGAATCATCGAATCTTTGAACGCACCTTGCGCTCCTTGG-CTAT-TCCGAGGAGCATGCCTGTTTGAGTGTCATGTTAATATC-AACTCCGATGGTTTTTATA-ACTAT-T-GGGTGTTGGAT--TTGGAGGTTC------GTGCT---GG---------CT----------------------------GCAAAGTCGGCTCCTCTTGAATGCATTAGCTT---------GGACCTGT---GC---------------GCGTTTGCA-----GCGGTG-TAATACAT-----TTTA-T-------TCACCACGG-------GCCGTGTCAC-----------------TATTA---------GGGT-----------------CTGC-TTCTAATCGTCCTCACGG----------------------ACAAT-------------------ATAA---ACTTATGACTTTGACCTCACCCCTAGTAACTGCGAGTGAAGCGGGAAAAGCTCAAATTTAAAATCTGGC-G---GCT----C-T---GTCGTCCGAGTTGTAATCTGGAGAAGCG-TTTTCCGTGTCGGACC--GTGCACAAGTCTCTTGGAACAGAGCGTCATAGAGGGTGAGAATCCCGTCT-TTGGCACGGAC--AGCCGATAC-TTTGTGATACGT-TTTCAAAGAGTCGAGTTGTTTGGGAATGCAGCTCAAAATGGGTGGTAAATTCCATCTAAAGCTAAATATAGGCGAGAGACCGATAGCGAACAAGTACCGTGAGGGAAAGATGAAAAGCACTTTGGAAAGAGAGTTAAATAGTACGTGAAATTGTTGAAAGGGAAACGCTTGAAGTCAGTCGCGTCTGCCGGGACTCAGCCTTA------CT--TCT-G---TATGGTGTATTTCCTGGTTTGACGGGTCAACATCGATTTTGA-CCGATGGATAAA-GGAGAAGGGAATGTGGCACCTCC-----GGGTGTG-TTATAGCCC-TCT--TTGTATACATCGGTTGGGATCGAGGACTGCAGCACGCCC-T--T-GT-GG----CCGGGG-G--TTC-GCCCTACGTA--TCGTGCTTAGGATGTTGACATAATGGCTTTAAGCGACCCGTCTTGAAACACGGACCAAGGAGTCTAACATGCTCGCGAGTGTTAGGGTGG-AAAACCCTTGCGCGTAATGAAAGTGAAGGTTGGGACCTCTG-C----GAGGAGGGCACCGACGCCCGGCCCTGAAGTTCT---CTGACGGTGCTGCGGTAGAGCGCGTATGTTGGGACCCGAAAGATGGTGAACTATGCCTGAATAGGGCGAAGCCAGAGGAAACTCTG-GTGGAGGCTCGTAGCGATTCTGACGTGCAAATCGATCGTCAAATTTGGGTTAGTCAATGCTCGCAA--GAGTGAACTAGCTAACTGAAATCCT-CAATGTGTCATTGGGGATAACGTAAGGG-AAAA-TAATGATATTACCTTA-CTAT-TAGTGTCGTCCAAGTACTCGTGCCAGAAGACTCGGTAAGGCGAGAGACGCAAACGTTATTCGTCTTGATCAGGCGTAAAGGGTTTGTAGGCTGCTTTAAGTATC-----T-AATTTT--TAGTTTACTATTTTAATCT---------------------------------TTAAAAATAAATAT-----------------------------------------ATAATAAAATATAT----------------------------------------------------------------------------------------------------------------ATCATATTATTTAATATTAAAAAAA-TAAAGAAAGGATCAATTAAAGCTAGAATCTAAAAGAGGTTA------AAAC---AATACTTCAG---AAAGGAGTGCTAACCGTAG-ATAAGGA---GCAGAG-TGTTAAGGGCGAAGGC-ATTTA-TCCAA-TAAAGATTGACGCTGAGAAACGAAGGTGAGGACAGAAAAAAGGATTAGAGACCCTTGTATCCCTCACTGTCAACGATGAATGGTAGTTACTAGTAAGAA----------------------------------------------------------------------------------------ATAAGCTAGAGACGATGTTAACACG-AAAACCATTCCGCCTTGTGAGTACGACTGCAAAGTTGAAAACAAAAAAATTAGTCGGTTTCGGAGC-AAACAGAAGTGAAGCATGTT----------------------------------------------------------------------------------------------------------------------------------------------------------------------------------------------------------------------------------------------------------------------------------------------------------------------------------------------------------------------------------------GGTTGTCCTGCGGAAACGCCAGAGGGGC-AAGCCTGTGGTTTAGTGAAGAATCTTG-CACTCATGTCAACCATTTCCGTTGGCTCATTCTCGGCGCCAGT-CATT-GAATTCTTGGAGGAATGGGGTCTGGAAAGTCTGGAAGAAAATGCGCATTCGACCA---ATTTAACGAAGGTGTTCGTTAATGGTGTATGGCTAGGCATTCATCGTGACCCAACGAATCTAGTGAAGACAATCCGTACACTGAGGAGACGTGATGATATTAGCCCTGAGGTGTCTGTTGTGCGCGACATTCGCGAGAAGGAATTGCGTATTTATACTGACGCCGGACGAGTTTGTCGACCTTTGTTCATAGTTGAAGACGGTCGCTTGAAGTTGAAGCGCGAGCATATTAGATGGTTACAGGAGAAACATAAGGAAAAGGAAGCGGGCGCTGG------------------ATTAGGTGTGGATCCGGAACAGGCCAACCCTACTGGAGCAGAT------GACACCAATGGGAATG------------CCATTGGAGGTGGCGGCGGAGAGGGCAAAAAGGAACCTTTTACTT-GGGGATCTTTGGTCAAGTCAGGTGTTATTGAATACCTTGATGCAGAGGA-AGAGGAAACGGTTATGATCTGTATGACGCCTGATGACCTTGTAGAATCAAGGCTGATTCGACAAGGTCTGGATCCTCGGGC---TGATAGTGACTTCGATCCTGCTGCCCGGATCAAGTC-TGTTCCAAACGTTCATACCTGGACACATTGCGAGATCCATCCAAGTATGATCCTCGGC-ATTTGTGCG-AGTATCATTCCGTTCCCCGATCATAATCAGGT
>Trichaptum_fuscoviolaceum_LWZ_20210918-5b
TAAGTATAAACAAATTTGTACTGTGAAACTGCGAATGGCTCATTAAATCAGTTATAGTTTATTTGATGGTACATTGCTACATGGATAACTGTGGTAATTCTAGAGCTAATACATGCAATCAAGCCCCGACT-TCCGGAAGGGGTGTATTTATTAGATAAAAAACCAACGCGG--TTCGCCGCTCCCTTGGTGATTCATAATAACTTCTCGAATCGCATGG-CCTTGTGCCGGCGATGCTTCATTCAAATATCTGCCCTATCAACTTTCGATGGTAGGATAGTGGCCTACCATGGTTTCAACGGGTAACGGGGAATAAGGGTTCGATTCCGGAGAGGGAGCCTGAGAAACGGCTACCACATCCAAGGAAGGCAGCAGGCGCGCAAATTACCCAATCCCGACAC-GGGGAGGTAGTGACAATAAATAACAATATAGGGCTCTTTTTGGGTCTTATAATTGGAATGAGTACAATTTAAATCCCTTAACGAGGAACAATTGGAGGGCAAGTCTGGTGCCAGCAGCCGCGGTAATTCCAGCTCCAATAGCGTATATTAAAGTTGTTGCAGTTAAAAAGCTCGTAGTTGAACTTCAGACGTGGCCGGGCGGTCTGCCTCA-CGGTATGTACT-GTCTGGCCGTGTCTTACC-TCTTGGTGAGCCGGCATGCCCTTCACTGGGTGTGTCGGGGAACCAGGACCTTTACCTTGAGAAAATTAGAGTGTTCAAAGCAGGC-CTATGCCCGAATACATTAGCATGGAATAATAAAATAGGACGTGCGGTTCTATTTTGTTGGTTTCTA-GAGTCGCCGTAATGATTAATAGGGATAGTTGGGGGCATTAGTATTCAGTTGCTAGAGGTGAAATTCTT-GGATTTACTGAAGACTAACTATTGCGAAAGCATTTGCCAAGGATGTTTTCATTAATCAAGAACGAAGGTTAGGGGATCGAAAACGATCAGATACCGTTGTAGTCTTAACAGTAAACTATGCCGACTAGGGATCGGGCGACCTCACTT-TTATGTGTCGCTCGGCACCTTACGAGAAATCAAAGTCTTTGGGTTCTGGGGGGAGTATGGTCG-CAAGGCTGAAACTTAAAGGAATACGAGT----TTT-GA----------AGTGGGCTTGATGCTGGTC--------------TAAGACA-T--GTGCTCACC-CCGCTC----------CAATCC----ACTT---------AACC---CC-TGTGCACTAT--------------------TCG------------------GAG---------TGTCGCAAGTTGAGAC--------------TTGAATTA--GAGGCCT---TAGTCGTGTTTCTAATGT--------------------------------------------------GGCTGGGTGTCTA--------TCTAAGTCGGTCA------AGGCTT----GTCCTCC-------GGTCT-----ATATACAAACTC----TTATAATGT------CTTGTAGAATGTGT--CAGC-CTCT--TGTTAGG-CGAAACTCAAATACAACTTTCAACAACGGATCTCTTGGCTCTCGCATCGATGAAGAACGCAGCGAAATGCGATAA-GTAATGTGAATTGCAGAA-TTCAGTGAATCATCGAATCTTTGAACGCACCTTGCGCTCCTTGG--TAT-TCCGAGGAGCATGCCTGTTTGAGTGTCATGTTAATATC-AACCCCGTCGGTTTGTTAATACCGT-T-GGGTGTTGGAC--TTGGAGGTTC------TTGCT---GG---------CT----------------------------GCAAAGTCGGCTCCTCTTGAATGCATTAGCTT---------GGGCCTGT---TG---------------TGCGTGCTC-----GCGGTG-TAATA-AG----TTTTA-T-------TCATCGTTT--TGGGTCGTACACCTA-----------------------------TTGGGC-----------------TTGC-TTCTAACTGTCTT---------------------CGG---ACAAA-------------------CATA---ACCTTTGACTCTGACCTCACCCCTAGTAACTGCGAGTGAAGCGGGAAAAGCTCAAATTTAAAATCTGGC-G---GTT----T-C---ACCGTCCGAGTTGTAATCTGGAGAAGCG-TTTTCCGTGTCGGACC--GTGCACAAGTCTCTTGGAACAGAGCGTCATAGAGGGTGAGAATCCCGTTT-ATGGCACGGAC--AACCGATAC-TTTGTGATACGT-TTTCTAAGAGTCGAGTTGTTTGGGAATGCAGCTCAAAATGGGTGGTAAATTCCATCTAAAGCTAAATATAGGCGAGAGACCGATAGCGAACAAGTACCGTGAGGGAAAGATGAAAAGCACTTTGGAAAGAGAGTTAAACAGTACGTGAAATTGTTGAAAGGGAAACGCTTGAAGTCAGTCGCGTCTTCTAGGACTCAGCCTTG------CT--TCG-G---TTAGGTGTACTTCCTGGTTTGACGGGTCAACATCGATTTTGA-TCGACGGATAAA-GGAGAAGGGAACGTGGCACCTCC-----GGGTGTG-TTATAGCCC-TCT--TCGTATACGTCGATTGGGATCGAGGACTGCAGCACGCCC-T--T-GT-GG----CCGGGG-G--TTC-GCCCTACGTA--TCGTGCTTAGGATGTTGACATAATGGCTTTAAGCGACCCGTCTTGAAACACGGACCAAGGAGTCTAACATGCTCGCGAGTGTTAGGGTGG-AAAACCCTTGCGCGTAATGAAAGTGAAAGTTGGGACCTCTG-C----GAGGAGGGCACCGACGCCCGGCCCTGAAGTTTT---CTGACGGTGCTGCGGTAGAGCGCGTATGTTGGGACCCGAAAGATGGTGAACTATGCCTGAATAGGGCGAAGCCAGAGGAAACTCTG-GTGGAGGCTCGTAGCGATTCTGACGTGCAAATCGATCGTCAAATTTGGGTTAGTCAATGCTCGCAA--GAGTGAACTAGCTAACTGAAATCCT-CGGTGTGTCATCGAGGATAACGTAAGGG-AAAA-TAATGATATTACCTTA-CTAT-TAGTGTCGTCCAAGTACTCGTGCCAGAAGACTCGGTAAGGCGAGAGACGCAAACGTTAGTCGTCTTGATCAGGCGTAAAGGGTGTGTAGGCGGCTTTAAGTATC-----T-TATTTT--TAGTTTACTATTTTAATGTGCA---------------------------TAATTATAATTGAATTT--------------------------------------TTAATGATAAAAAGAAAAAATTTTTAGATAT------------------TGGTTCTGGCATTAGCCTTCCATTCATTT--------------------------------ATAAATCTT------ACTAAATTAATAATTTAACATTAAAAAAA-TAAAGAAAGGATCAATTAAAGCTAGAATCTAAAAGAGGTTA------AAAC---AATGTCACAG--TTTAGGAGTACTAACCGCAG-ATATTGA---TTAGAG-TGTTAAGGGCGAAGGC-ATTTT-TCCAA-TAAAGATTGACGCTGAGAAACGAAGGTGAGGACAGAAAAAAGGATTAGAGACCCTTGTATCCCTCACTGTCAACGATGAATGGTAGTTACTAGGAAGTT----------------------------------------------------------------------------------------ATAGCCTAGAGACGATGTTAACACG-TAAACCATTCCGCCTTGTGAGTACGACTGCAAAGTTGAAAACAAAAAAATTAGTCGGTTTCGGAGC-AAAC-GAAGTGAAGCATGTT---------------------------------------------------------------------------------------------------------------------------------------------------------------------------------------------------------------------------------------------------------------------------------------------------------------------------------------------------------------------------------------------TCCTGCGGAAACGCCAGAAGGAC-AAGCCTGCGGTTTGGTCAAGAATCTTG-CGCTCATGTCGACCATCTCCGTCGGTTCATTCTCAGCGCCGGT-AATC-GAGTTCTTAGAGGAGTGGGGTCTAGAAAGTTTGGAAGAGAATGCGCAGTCGACCA---ATTTGACGAAGGTATTCGTTAATGGAGTGTGGCTAGGTATTCATCGTGATCCAACGAATCTAGTCAAGACCATTCGAACACTCAGACGACGTGATGATATCAGTCCCGAAGTGTCGGTCGTGCGCGACATTCGCGAGAAGGAGCTACGCATTTATACTGATGCTGGACGAGTCTGCCGTCCTCTATTCATAGTCGAGGATGGTCGATTGAAACTGAAACGCGAACATATCAGATGGCTGCAGGAGAAACGCAAGGACAAAGAGTCTGGCGAAGC------------------ATTAGGGACAGACGCAGAGAATGCCAATGAACCAGAAGTAGAG------GGCGCTAACGGCGATG------------CAGGAGAGGGCGGTGGCGGAGAA---AAAAAAGAGCCTTTCACGT-GGGGTTCATTGGTCAAGTCGGGCGTTATCGAATACCTTGACGCAGAGGA-AGAGGAGACAGTTATGATTTGTATGACGCCAGATGACCTTGTGGAGTCCAGATTAATTCGTCAAGGTCTTGATCCTCGAGC---CGACAACGACTTTGACCCTGCCGCTCGTATAAAATC-TGTTCCAAACGTTCATACCTGGACACATTGCGAGATCCATCCTAGCATGATTTTAGGT-ATCTGTGCG-AGTATCATCCCGTTCCCCGATCATAATCAGGT
>Tsugacorticium_kenaicum_CFMR_HHB17347
TAAGTATAAACAAATTTGTACTGTGAAACTGCGAATGGCTCATTAAATCAGTTATAGTTTATTTGATGGTATCTTGCTACATGGATAACTGTGGTAATTCTAGAGCTAATACATGCAATCAAGCCCCGACT-TCCGGAAGGGGTGTATTTATTAGATAAAAAACCAACGCGG--TTCGCCGCTCCCTTGGTGATTCATAATAACTTCTCGAATCGCATGG-CCTTGCGCCGGCGATGCTTCATTCAAATATCTGCCCTATCAACTTTCGATGGTAGGATAGAGGCCTACCATGGTTTCAACGGGTAACGGGGAATAAGGGTTCGATTCCGGAGAGGGAGCCTGAGAAACGGCTACCACATCCAAGGAAGGCAGCAGGCGCGCAAATTACCCAATCCCGACAC-GGGGAGGTAGTGACAATAAATAACAATATAGGGCTC-TTTTGGGTCTTATAATTGGAATGAGTACAATTTAAATCCCTTAACGAGGAACAATTGGAGGGCAAGTCTGGTGCCAGCAGCCGCGGTAATTCCAGCTCCAATAGCGTATATTAAAGTTGTTGCAGTTAAAAAGCTCGTAGTTGAACTTCAGGCCTGGCCGGGCGGTCTGCCTCG-CGGTATGTACT-GTCTGGCCGGGTCTTACC-TCTTGGTGAGCCGGCATGCCCTTCACTGGGTGTGTCGGGGAACCAGGACTTTTACCTTGAGAAAATTAGAGTGTTCAAAGCAGGC-CTATGCCCGAATACATTAGCATGGAATAATAAAATAGGACGTGCGGTTCTATTTTGTTGGTTTCTA-GAGTCGCCGTAATGATTAATAGGGATAGTTGGGGGCATTAGTATTCAGTTGCTAGAGGTGAAATTCTT-GGATTTACTGAAGACTAACTTCTGCGAAAGCATTTGCCAAGGATGTTTTCATTAATCAAGAACGAAGGTTAGGGGATCGAAAACGATCAGATACCGTTGTAGTCTTAACAGTAAACTATGCCGACTAGGGATCGGGCGATCTCACTA-TTATGTGTCGCTCGGCACCTTACGAGAAATCAAAGTCTTTGGGTTCTGGGGGGAGTATGGTCG-CAAGGCTGAAACTTAAAGGAAT---------------------------------------------------------------------------------------------------------------------------------------------------------------------------------------------------------------------------------------------------------------------------------------------------------------------------------------------------------------------------------------------------------------------------------------------------------------------------------------------------------------------------------------------------------------------------------------------------------------------------------------------------------------------------------------------------------------------------------------------------------------------------------------------------------------------------------------------------------------------------------------------------------------------------------------------------------------------------------------------------------------------------------------------------------------------CCCCTAGTAACTGCGAGTGAAGCGGGAAGAGCTCAAATTTAAAATCTGGC-G---GTC----C-T---GCCGTCCGAGTTGTAATCTGGAGAAGCG-TTTTCCGCGTTGGACC--GTGTACAAGTCTCTTGGAATAGAGCGTCATAGAGGGTGAGAATCCCGTCT-TTGACACGGAC--TGCCAATGC-TTTGTGATACGC-TCTCGAAGAGTCGAGTTGTTTGGGAATGCAGCTCAAAATGGGTGGTAAATTCCATCTAAAGCTAAATACTGGCGAGAGACCGATAGCGAACAAGTACCGTGAGGGAAAGATGAAAAGCACTTTGAAAAGAGAGTTAAACAGTACGTGAAATTGTTGAAAGGGAAACGCTTGAAGTCAGTCGCGTCGTCCGGGATTCAGCCTTG------CT--TCT-G---CTTGGTGTACTTCCCGG-TAGACGGGCCAACATCGATTTTGG-TCGGCGGATAAA-GGCGGGGGGAATGTGGCACCTTC-----GGGTGTG-TTATAGCCC-TTTG-TCGGATACGTCGGCCGGGATCGAGGATCGCAGCACGCCT-TCAT-TT-GG----CCGGGG-----TT-CGCCCACGCA--ACGTGCTTAGGATGTTGGCATAATGGCTTTAAGCGACCCGTCTTGAAACACGGACCAAGGAGTCTAACATGCCCGCGAGTGTTAGGGT-G-CAAACCCTTGCGCGTAATGAAAGTGAAAGTTGGGACCTCTGTC----GAGGAGGGCACCGACGCCCGGTCTTGAGCTTCT---GCGACGGAACCGCGGTAGAGCGTGCATGTCGGGACCCGAAAGATGGTGAACTATGCCTGAATAGGGCGAAGCCAGAGGAAACTCTG-GTGGAGGCTCGTAGCGATTCTGACGTGCAAATCGATCGTCAAATTTGGG----------------------------------------------------------------------GGG-AAAA-TAACTGATGTACCTTA-TTAT-AAGTGGCGTCCAAAATCTGGTGCCAGAAGACTCGGTAAGGCCAGAGCCGCAAGCGTTAGTCATCCTTATCAGGCGTAAAGGGTTTGTAGGCTGCTT---------------------------------------------------------------------------------------------------------------------------------------------------------------------------------------------------------------------------------------------------------------------------------------------------------TTAAAGCTAGAATCAAGAAGAGGTTAAA--CCACAT---AATGCTTAGA---GTAGGGTTGAAATCTGCAG-ATACTAA---GTAGAA-TACTAATGGCGAAGGCTATTTT-TCCAT-TAATGATTGACGCTGAGAAACGAAGGTGAGGGCAGGAAATAGGATTAGAGACCCCGGTACTCCTCACAGTCAACGATGAATGGTGGTTTCTAGATTTA------------------------------------------------------------------------------------------------AGAGGCGATGTTAACGCG-ATAACCATTCCGCCTTGTGAGTACGGCTGCAAAGTTGAAAACAAAAAAATTAGTCGG---------------------------------------------------------------------------------------------------------------------------------------------------------------------------------------------------------------------------------------------------------------------------------------------------------------------------------------------------------------------------------------------------------------------------------------------------------------------------------------------------------------------------------------------------------------------------------------------------------------------------------------------------------------------------------------------------------------------------------------------------------------------------------------------------------------------------------------------------------------------------------------------------------------------------------------------------------------------------------------------------------------------------------------------------------------------------------------------------------------------------------------------------------------------------------------------------------------------------------------------------------------------------------------------------------
>Kneiffiella_eucalypticola_LWZ_20180509-11
----------------------------------------------------------------------------------------------------------------------------------------------------------------------------------------------------------------------------------------------------------------------------------------------------------------------------------------------------------------------------------------------------------------------------------------------------------------------------------------------------------------------------------------------------------------------------------------------------------------------------------------------------------------------------------------------------------------------------------------------------------------------------------------------------------------------------------------------------------------------------------------------------------------------------------------------------------------------------------------------------------------------------------------------------------------------------------------------------------------------------------------------TCGAGTT--TTTT-GA----------AGTGGGATTGATGCTGGCCTCTCC---------GCTGGCA-T--GTGCTCGTCCCCGCTC----------AAATCC----ATCC---------AACC---TC-TGTGCACT-------------------AATTCG------------------AAG------TTTTGCAAGTCCCT-----------------------------GGAAAGT-----TCGACTCTCACGAGTT-------------------------------------------------------GAAGTA-----------------AAAGGG------GAGTTCGC-GAGGCTTCG------GCTTT-----TCATACAAACTACT---ATTATTGT------CTTGTCGAATGTATA-----------------AC-TATTATAAAAATACAACTTTCAACAACGGATCTCTTGGCTCTCGCATCGATGAAGAACGCAGCGAAATGCGATAA-GTAATGTGAATTGCAGAA-TTCAGTGAATCATCGAATCTTTGAACGCACCTTGCGCTCCTTGG--TAT-TCCGAGGAGCATGCCTGTTTGAGTGTCATGTAATCATC-AACCCCCTCTTCATTTTTTGATGCG-G-GTGGCTTGGAC--TTGGAGGTTAT-----TTGTT---GG---------CT-----------TC--------------TTTGAAGTCGACTCCTCTTGAAGATATTAGTCG---------GAACTCGGTCGCTCC------------GTCGCGGTAC-----GCGGTG-TGATA-AT-----TTAT---------TCACCCACC---TCCGCTTCAACGCG-----------------------------TCCGAC-----------------CGGC-TTCTAACCCCCTCTGGGTCGCTT-----------------GCGAC-----------------TCTTTA---CTTTGACAATCTGACCTCACCCCTAGTAACTGCGAGTGAAGCGGGAAAAGCTCAAATTTAAAATCTGGC-G---GTC----T-TC-AGCCGTCCGAGTTGTAATCTGGAGAAGCG-TTTTCCGTGGCGGACC--GTGTACAAGTCTCTTGGAACAGAGCGTCATAGAGGGTGAGAATCCCGTCC-ATGACACGGAC--TACCGTTGC-TTTGTGATACGC-TCTCGAAGAGTCGAGTTGTTTGGGAATGCAGCTCAAAATGGGTGGTAAATTCCATCTAAAGCTAAATATTGGCGAGAGACCGATAGCGAACAAGTACCGTGAGGGAAAGATGAAAAGCACTTTGGAAAGAGAGTTAAACAGTACGTGAAATTGTTGAAAGGGAAACGCTTGAAGTCAGTCGCGTCGTCCGGGACTCAGCCTTG------CT--CTT-G---CATGGTGTACTTCCCGT-TCGACGGGTCAACATCGATTTTGA-CCGGCGGATAAA-GGCGGGGGGAAAGTGGCACCTTC-----GGGTGTG-TTATAGCCC-CTCG-TTGTATGCGTCGATTGGGATCGAGGACCGCAGCGCCGCA------------------------------------AGG--YYGCTATTAGGATGTTGGCATAATGGCTTTAAGCGACCCGTCTTGAAACACGGACCAAGGAGTCTAACATGCTCGCGAGTGTTAGGGTGG-AAAACCCTTGCGCGTAATGAAAGTGAAAGTTGGGACCCTTGTC----ATGAGGGGCACCGACGCCCGGCTCTGACCTTCT---GCGACGATGCTGCGGTAGAGCGCGTATGTTGGGACCCGAAAGATGGTGAACTATGCCTGAATAGGGCGAAGCCAGAGGAAACTCTG-GTGGAGGCTCGTAGCGATTCTGACGTGCAAATCGATCGTCAAATTTGGGTTAGTCAATGCTCGAAA--GAGTGAACTAGCTAACTGAAATCAT-CGATGTGTCATTGATGATAACGTAAGGG-AAAA-TAATGATATTACCTTA-CTAT-TAGTGTCGTCCAAATACTCGTGCCAGAAGACTCGGTAAGGCGAGAGACGCAAACGTTAGTCGTCTTGATCAGGCGTAAAGGGTTTGTAGGCGGCTTTAAGAATT-----T-TATGT-------------------------------------------------------TACAAATTTACTATTA----------------------------------------ATTTATATAATTAATTTA-----------------------------------------------------------------------------------------------------------CTATTAATTTATATAATTAATTTAA-GTAACTAAGAATCATTTAAAGCTAGAATCAAAAAGAGGTTAAT--CTATTT---AATGCTTATT---GTAAGGTTGATATCCGTAA-ATAATAA---GTAGAA-AACTATGGGCGAAGGC-TTTTT-TCCAA-TAATGATTGACGCTGAGAAACTAAGGTGAGGACAGAAAAAAGGATTAGAGACCCTAGTATCCCTCACTGTCAACAATGAATGGAAGTGACTAGAA--------------------------------------------------------------------------------------------TAAAACTAGAGGCGATGTTAACACGAAAAACCATTCCGCCTTGTGAGTACGACTGCAAAGTTGAAAACAAAAAAATTAGTCGGTTTCGGAGC-AAAC-GAAGTGAAGCATGTT---------------------------------------------------------------------------------------------------------------------------------------------------------------------------------------------------------------------------------------------------------------------------------------------------------------------------------------------------------------------------------------------------------------------------------------------------------------------------------------------------------------------------------------------------------------------------------------------------------------------------------------------------------------------------------------------------------------------------------------------------------------------------------------------------------------------------------------------------------------------------------------------------------------------------------------------------------------------------------------------------------------------------------------------------------------------------------------------------------------------------------------------------------------------------------------------------------------------------------------------------------------------------
>Kneiffiella_subglobosa_LWZ_20180416-6
----------------------------------------------------------------------------------------------------------------------------------------------------------------------------------------------------------------------------------------------------------------------------------------------------------------------------------------------------------------------------------------------------------------------------------------------------------------------------------------------------------------------------------------------------------------------------------------------------------------------------------------------------------------------------------------------------------------------------------------------------------------------------------------------------------------------------------------------------------------------------------------------------------------------------------------------------------------------------------------------------------------------------------------------------------------------------------------------------------------------------------------------TCGAGT----TTT-GAAA---------GTGGGATTGATGCTGGTTTC---------------GACA-T--GTGCTCATCTCCGCTC----------AAATCC----ACTC---------AACC---CC-TGTGCACT-------------------AATTCG------------------AAG-----CTTTTGCGGTCCTCCTGT----------------AAA-------GGA---------GCAGCTCCCTCTCCAAC------------------------------------------------------GAGGTT-----------------GAGCCG------GGGCTTGC-GAGGCTTCG------GCCTT-----TCACACAAACAA----CTTTATTGT------CATGTAGAATGTAT---------------------AAATTGAAAAGTACAACTTTCAACAACGGATCTCTTGGCTCTCGCATCGATGAAGAACGCAGCGAAATGCGATAA-GTAATGTGAATTGCAGAA-TTCAGTGAATCATCGAATCTTTGAACGCACCTTGCGCTCCTTGG--TAT-TCCGAGGAGCATGCCTGTTTGAGTGTCATGTAATCATC-AACTTCTACTTCCTTTTTT-GGAAG-T-GTTAGTTGGAT--TTGGAGGCT-------TTGTT---GG---------CT-----------TT---------------CGCGAGTCGACTCCTCTTGAATGCATTAGTCG---------GTACTTCA---TG--------------GTCGCAGTAC-----GCGGTG-TGATA-AT-----TTAT---------TCACCCATC------GTTCTTG---------------------CGTTC---------CAGC-----------------TGGC-TTATAACTTGCTTTAATGC---------------------AC-----------------------------CTTTGACAATCTGGCCTCACCCCTAGTAACTGCGAGTGAAGAGGGAAAAGCTCAAATTTAAAATCTGGC-G---GTC----T-T-TGGCCGTCCGAGTTGTAATCTGGAGAAGCG-TTTTCCGCGTCGGACC--GTGTACAAGTCTCTTGGAACAGAGCGTCATAGAGGGTGAGAATCCCGTCC-ATGGCACGGAT--GACCGAAGC-TTTGTGATACGC-TCTCGAAGAGTCGAGTTGTTTGGGAATGCAGCTCAAAATGGGTGGTAAATTCCATCTAAAGCTAAATATTGGCGAGAGACCGATAGCGAACAAGTACCGTGAGGGAAAGATGAAAAGCACTTTGGAAAGAGAGTTAAACAGTACGTGAAATTGTTGAAAGGGAAACGCTTGAAGTCAGTCGCGTCGTCCGGGACTCAGCCTTG------CT--CTT-G---CTTGGTTTACTTCCCGT-TCGACGGGTCAACATCGATTTTGA-CCGGCGGATAAA-GATGGAGGGAATGTGGCATCTTC-----GGGTGTG-TTATAGCCT-TCTA-TCGCATGCGTCGGTTGGGATCGAGGACCGCAGCGCGCCA-C--T-AG-GC----CGAGAG-G--TACGCCTCTACGTT--CCGCGCTTAGGATGTTGGCATAATGGCTTTAAGCGACCCGTCTTGAAACACGGACCAAGGAGTCTAACATGCTCGCGAGTGTTAGGGTGG-AAAACCCTTGCGCGTAATGAAAGTGAAAGTTGGGACCCTTGTC----ATGAGGGGCACCGACGCCCGGCCCGGACCTTCT---GCGATGGTGCTGCGGTAGAGCGCGTATGTTGGGACCCGAAAGATGGTGAACTATGCCTGAATAGGGCGAAGCCAGAGGAAACTCTG-GTGGAGGCTCGTAGCGATTCTGACGTGCAAATCGATCGTCAAATTTGGGTTAGTCAATGCTCGCAA--GAGTGAACTAGCTAACTGAAATCAT-CGATGTGTCATTGATGATAACGTAAGGG-AAAA-TAATGATATTACCTTA-CTAT-TAGTGTCGTCCAAATACTCGTGCCAGAAGACTCGGTAAGGCGAGAGACGCAAACGTTAGTCGTCTTGATCAGGCGTAAAGGGTTTGTAGGCTGCTCTAAGAATT-----T-AACTT-------------------------------------------------------AAGAAATTTACTTTAA----------------------------------------ATTTATATAATAAA------------------A-----------------------------------------------------------------------------------------------------TATATTTATTTAATAC-TTATTTTTAAATCATTTAGAGCTAGAATCAAAAAGAGGTTAAG--ATATTT---AATGCTTAGT---GTAAGGTTGAAATCCATAA-ATATTAA---GTAGAA-AACTATGGGCGAAGGC-TTTTT-TCCAA-TAATGATTGACGCTGAGAAACTAAGGTGAGGACAGAAAAAAGGATTAGAGACCCTCGTATTCCTCACTGTCAACAATGAATGGAAGTTACTAGTAAAAA------------------------------------------------------------------------------------------ATACTAGAGGCGATGTTAACACGAAAAACCATTCCGCCTTGTGAGTACGACTGCAAAGTTGAAAACAAAAAAATTAGTCGGTTTCGGAGC-AAAC-GAAGTGAAGCATGTT---------------------------------------------------------------------------------------------------------------------------------------------------------------------------------------------------------------------------------------------------------------------------------------------------------------------------------------------------------------------------------------------------------------------------------------------------------------------------------------------------------------------------------------------------------------------------------------------------------------------------------------------------------------------------------------------------------------------------------------------------------------------------------------------------------------------------------------------------------------------------------------------------------------------------------------------------------------------------------------------------------------------------------------------------------------------------------------------------------------------------------------------------------------------------------------------------------------------------------------------------------------------------
>Fuscoporia_gilva_LWZ_20190814-19b
TAAGTATAAACAAATTTGTACTGTGAAACTGCGAATGGCTCATTAAATCAGTTATAGTTTATTTGATGATACATTGCTACATGGATAACTGTGGTAATTCTAGAGCTAATACATGCATTCAAGCCCCAACT-CTTGGAAGGGGTGTATTTATTAGATAAAAAACCAACGCGG--TTCGCCGCTCCCTTGGTGATTCATAATAACTTCTCGAATCGCATGG-CCTTGCGCCGGTGATGCTTCATTCAAATATCTGCCCTATCAACTTTCGATGGTAGGATAGAGGCCTACCATGGTTTCAACGGGTAACGGGGAATAAGGGTTCGATTCCGGAGAGGGAGCCTGAGAAACGGCTACCACTTCCAAGGAAGGCAGCAGGCGCGCAAATTACCCAATCCCGATAC-GGGGAGGTAGTGACAATAAATAGCAATGTAGGGTCC-TTATGGATCTTACAATTGGAATGAGTACAATTTAAACCCCTTAACGAGGAACAATTGGAGGGCAAGTCTGGTGCCAGCAGCCGCGGTAATTCCAGCTCCAATAGCGTATATTAAAGTTGTTGCAGTTAAAAAGCTCGTAGTTGAACTTCAGACCTGGTCGGGCGGTCCATCTTC-TGATGCGTACT-TTCTGGCTGGGTCTTACC-TCTTGGTGAGCCTGCATGTCCTTAATTGGGTGTGTAGGGGAACCAGGACTTTTACCTTGAGAAAATTAGAGTGTTCAAAGCAGGCATTTTGCCCGAATACATTAGCATGGAATAATAAAATAGGACGTGGGATTCTATTTTGTTGGTTTCTA-GGATCGCCGTAATGATTAATAGGGATAGTTGGGGGCATTAGTATTCAGTTGCTAGAGGTGAAATTCTT-GGATTTACTGAAGACTAACTTCTGCGAAAGCATTTGCCAAGGATGTTTTCATTAATCAAGAACGAAGGTTAGGGGATCGAAAACGATTAGATACCGTTGTAGTCTTAACAGTAAACTATGCCGACTAGGGATCGGACGACCTCAAAC-TTATGCGTCGTTCGGCACCTTACGAGAAATCAAAGTCTTTGGGTTCTGGGGGGAGTATGGTCG-CAAGGCTGAAACTTAAAGGAATATTGAT----TTT-GA----------AGCGGGGCTTGAGCTGGCA-----------------TGCA---GGTGCTCACCTCCATTC------------ATTCCA--ATTC---------AACC---CC-TGTGCACT-T--------------------TTG------------------AGAACCG-----------------------ATAAGTTGG-GTACG-------GAGCAC----GGTTCATTTCCTT-------------------------------------------------------------------------------TTTTGGGTTGAA-CTTAGTGAAGTGTCCGCTTTCGTGTTT--CTT------ATTACAAACTCTA---TATATTGT------TTTGTAGAATGTAT--CGCC-TTTG---ATTAGG-CAAAGTCTAAATACAACTTTCAACAACGGATCTCTTGGCTCTCGCATCGATGAAGAACGCAGCGAAATGCGATAA-GTAATGTGAATTGCAGAA-TTCAGTGAATCATCGAATCTTTGAACGCACCTTGCGCTCCTTGG--TAT-TCCGAGGAGCATGCCTGTTTGAGTGTCATTATATTCTC-AACTCTCTTGATTTTTTTGA------C-TTGAGTTGGAT--TTGGAGGTTTTT----ATGCT---GG---------CC--------------------------CTCACGGATCGGCTCCTCTTAAATGCATTAGCTG---------AGCTTTTA---CT-----TGATGCA-----------------ATGGTG-TAATA-AT-----TATC-T-------TCACCGATG------TAACTAGTGAA-----------------------------ATAGGC-----------------TTGC-TTCTAATCGTCTCTTAATC---------------GAG---ACACTATAAGAAAAAGGGCAACCTTTTC---TTTGACTCTCTTGACCTCACCCCTAGTAACTGCGAGTGAAGCGGGAAAAGCTCAAATTTAAAATCTGGC-G---GTT----C-T---GCCGTCCGAGTTGTAATCTGGAGAAGCG-TTTTCTGTGCTGGACC--GTGTACAAGTCTCTTGGAACAGAGCGTCATAGAGGGTGAGAATCCCGTCC-ATGACACGGAC--GCCCAGTGC-TATGTGATACGT-TTTCAAAGAGTCGAGTTGTTTGGGAATGCAGCTCAAAATGGGTGGTAAGCTCCATCTAAAGCTAAATATTGGCGAGAGACCGATAGCGAACAAGTACCGTGAGGGAAAGATGAAAAGCACTTTGGAAAGAGAGTTAAACAGTACGTGAAATTGTTGAAAGGGAAACGCTTGAAGTTAGTCGCGTCTTACTTGACTCAGCCTTG------CC--TCG-G---CTTGGTGTATTTCATGT-GAGACGGGTCAACATCGATTTTGA-CCGGCAGAGAAG-GGGGGCGAGAATGTGGCATTCTT---CGGAGTGTG-TTATAGCTT-ACTC-TCATATGTGTCGGTTGGGATCGAGGCCCGCAGCGCGCCC-T--T-GT-GG----CCGGAG-G--TTC-GCCTCACGTT--ACGCGCTTAGGATGTTGGCATAATGGCTTTAAGCGACCCGTCTTGAAACACGGACCAAGGAGTCTAACATGCTCGCGAGTGTTAGGGTGG-AAAACCCTTGCGCAGAATGAAAGTAAAAGTTGGGAACCTCCGC---AAGGGGGCGCACCGACGCCCGGCCCAGAAGTTTA---CGGACGGTGCTGCGGTAGAGCGCGTATGTTGGGACCCGAAAGATGGTGAACTATGCCTGAATAGGGCGAAGCCAGGGGAAACCCTGTGTGGAGGCTCGTAGCGATTCTGACGTGCAAATCGATCGTCAAATTTGGGTTAGTCAATGCTCGCAA--GAGTGAACTAGCTAACTGAAATCCT-TAATGTGTCATTGAGGATAAGGTAAGGG-AAAA-TAATGATAATACCTTA-CTAT-AAGTGTCGTCTAAA-ACTCGTGCCAGAAGACTCGGTAAGGCGAGAGACGCAAACGTTAATCATCTTGATCAGGCGTAAAGGGTGTGTAGGCTGTTCTAAGGCTT-----T-AATTAA--ATGTGTGAAAGCCCCTGCTACGCAGT-------------------------ATATAAAATGCTTGCAC----------------------------AGCATAATTTATTACGCTGTACAGCAGAGTCCCCTACC-----------------------------------CCTTCCCCTCCCGCAAGGG-------TTGCGGGATAGGGAGGGGAAGGGCTTTG---------------------------TTTTTTTA-TTTTTCCCTTTTTAACAGTAACTAGAATCTAAAGGAGGTTAAA----ACAA---TATCCTTCAC---GGAAGTGTTCGAACTTAAG-AAGATGG---GTAGAG-TGTTAAAGGCGAAGGC-TTTTT-TCCAA-TACAGATTGACGCTGAGAAACGAAGGGGAGGACAGAAAAAAGGATTAGAGACCCTTGTATTCCTCTCTGTCAACGATGAATGGTAGTCATGAGATAGAA----------------------------------------------------------------------------------------ATCATCTTGAGGCGATGTTAACACGTAAAACCATTCCGCCTTGTGAGTACGACTGCAAAGTTGAAAACAAAAAAATTAGTCGGTTTCGGAGC-AAAC-GAAGTGAAGCATGTTTCAGGAAGC-TCACTA-AAGATGTATACCGTTACTTACAGAAGGTGATTCGAA-----TTAAT---------------A--ATTTCCGCCTTCTTTGCTTACTGTTATGTAGTGCGTTGAATCACACAAAGAATTTAATGTTCAAGCAG-CTTGCAAGACGCAGACAATTACTAACGGCCTGAAGTACTCGCTGGCAACAGGCAACTGGGGTGACCAAAAGAAGTCCATGTCAACAAAGGCTGGTGTGTCTCAGGTGCTCAACAGATACACGTACGCATCTACACTCTCACATCTCCGTCGGTGCAATACTCCTCTCGGGCGAGAGGGTAAAATAGCCAAACCTCGT-CAGCTGCACAACACTCATTGGGGCAT-GGTCTGCCCGGCAGAGACACCAGAAGGAC-AGGCTTGTGGACTCGTAAAGAATCTTG-CACTGATGTCGACTATATCCGTTGGTTCATACTCCGCTCCTGT-CATC-GAGTTCTTGCAGGAATGGGGTCTGGATGGCCTGGAGGAGAATGCTCAATCGACTA---ATTTGACGAAAGTATTCGTCAATGGTGTATGGTTGGGTGTCCATCGGGATCCGTCCGGACTTGTACGAACTCTCAGAATGTTGAGACGAAGAGACGATATCAGTACGGAGGTTTCCATTGTACGAGACATTCGAGAAAGGGAACTGCGCATAAACACCGATGCTGGCCGTGTTTGCAGGCCTCTTTTTATTGTTGAAGATCACAAGCTTAAGCTCAAGCGCCAGCATTTACGGTGGATCCAAAAAAAATACAGAGTCGAAGAAAGACCGTATTC------------------AGAAGAAAGAGATGTGATGTCGGAAGGAGAAACAGAAGATGAA------GATGCGGGAGG--------------------GTGTCGAGCCCAGAATGAAGAGAAAGAAGAAGCCGTATAGGT-GGGGTTCTCTGGTGAAAGATGGGATTATTGAGTATTTGGACGCCGAGGA-AGAGGAGACGGTCATGATCTGTATGACCCCTGACGACTTGGTCGAGTCGCGCTTGATGAGGCAAGGCATCGATCCACGCCA---GGAGGGAGATTTTGATCCTGCAGCCCGTTTGAAATC-GGTTCCTATGGCTCACACATGGACGCATTGCGAGATTCATCCAAGTATGATACTTGGC-ATATGCGCT-AGTATCATTCCTTTCCCAGATCACAATCAGGT
>Fuscoporia_sinica_LWZ_20190816-19a
TAAGTATAAACAAATTTGTACTGTGAAACTGCGAATGGCTCATTAAATCAGTTATAGTTTATTTGATGGTTCATTGCTACATGGATAACTGTGGTAATTCTAGAGCTAATACATGCAATCAAGCCCCGACT-TCTGGAAGGGGTGTATTTATTAGATAAAAAACCAACGCGG--TTCGCCGCTCCCTTGGTGATTCATAATAACTTCTCGAATCGCATGG-CCTTGCGCCGGCGATGCTTCATTCAAATATCTGCCCTATCAACTTTCGATGGTAGGATAGAGGCCTACCATGGTTTCAACGGGTAACGGGGAATAAGGGTTCGATTCCGGAGAGGGAGCCTGAGAAACGGCTACCACATCCAAGGAAGGCAGCAGGCGCGCAAATTACCCAATCCCGACAC-GGGGAGGTAGTGACAATAAATAACAATATAGGGCTC-TATTGGGTCTTATAATTGGAATGAGTACAATTTAAATCCCTTAACGAGGAACAATTGGAGGGCAAGTCTGGTGCCAGCAGCCGCGGTAATTCCAGCTCCAATAGCGTATATTAAAGTTGTTGCAGTTAAAAAGCTCGTAGTTGAACTTCAGGCCTGGTCGGGCGGTCCGCCTCA-CGGTGTGTATT-GTCTGGCTGGGTCTTACC-TCTTGGTGAACTGGGATGTCCTTTATTGGGTGTTCTAGGAAACCAGGACTTTTACCTTGAGAAAATTAGAGTGTTCAAAGCAGGC-CTACGCCCGAATACATTAGCATGGAATAATAAAATAGGACGTGCGGTTCTATTTTGTTGGTTTCTA-GGATCGCCGTAATGATTAATAGGGATAGTTGGGGGCATTAGTATTCAGTTGCTAGAGGTGAAATTCTT-GGATTTACTGAAGACTAACTTCTGCGAAAGCATTTGCCAAGGATGTTTTCATTAATCAAGAACGAAGGTTAGGGGATCGAAAACGATTAGATACCGTTGTAGTCTTAACAGTAAACTATGCCGACTAGGGATCGGACGACCTCACAT-ATATGCGTCGTTCGGCACCTTACGAGAAATCAAAGTCTTTGGGTTCTGGGGGGAGTATGGTCG-CAAGGCTGAAACTTAAAGGAATTCGAGT----TTT-GA----------AGTGGGTCTTGCGCTGGCA-----------------GGCA---GGTGCGCGCT-CCGCTC----------TCATCC----ACTC---------CACC---CC-TGTGCACT-T--------------------TGA------------------AGCGAG-----------------------GTCTTGTTGA-GTTTG-------GCGT------------------------------------------------------------------------------------------------------CAGCCG------GGCTTAT--GGGACTTA-------GCTTT------ATTACAAACAC----ATTTATTGT------CTTGTAGAATGTAT--TTGC-CTCA--TAGTGGG-CTAAAAATGAATACAACTTTCAACAACGGATCTCTTGGCTCTCGCATCGATGAAGAACGCAGCGAAATGCGATAA-GTAATGTGAATTGCAGAA-TTCAGTGAATCATCGAATCTTTGAACGCACCTTGCGCTCCTTGG--TAT-TCCGAGGAGCATGCCTGTTTGAGTGTCATGATATTCTC-AATCCTTCTGGGTTTTTGTTACTTG-G-AAGGGTTGGAT--TTGGAGGT--------CTGCT---GG---------TC----------------------------TTACGATCGGCTCCTCTTGAATGCATTAGCTG---------GGCTTATG---CT-----CGATGCA-----------------ACGGTG-TAATA-CT-----TATT-T-------TCACTGGTG------TGACTTGCATG-----------------------------ATGGGT-----------------CCGC-TTCGAATCGTCTCTGTGC----------------GAG---ACAGT---AATGAATCTTTGACTTAGGT---TCTGACTTCTTTGACCTCACCCCTAGTAACTGCGAGTGAAGCGGGAAAAGCTCAAATTTAAAATCTGGC-G---GTT----T-T---GCCGTCCGAGTTGTAATCTGGAGAAGCG-TTTTCCGTGCTGGACC--GTGTACAAGTCTCTTGGAATAGAGCGTCATAGAGGGTGAGAATCCCGTCC-ATGACACGGAC--TGCCAGTGC-TGTGTGATACGC-TCTCGAAGAGTCGAGTTGTTTGGGAATGCAGCTCAAAATGGGTGGTAAATTCCATCTAAAGCTAAATATTGGCGAGAGACCGATAGCGAACAAGTACCGTGAGGGAAAGATGAAAAGCACTTTGGAAAGAGAGTTAAACAGTACGTGAAATTGTTGAAAGGGAAACGCTTGAAGTCAGTCGCGTTGTGTTGGACTCAGCCTGG------CT--TCG-G---CCTGGTGTATTTCCTGC-ACGACGGGTCAACATCGATTTTGA-CCGGCGGACAAG-GCGTGGGGGAATGTGGCACTCCT---CGGAGTGTG-TTATAGCCC-TGAT-GCATATACGTCGGTTGGGATCGAGGCCCGCAGCGCGCCC-T--T-GT-GG----CCGGGG-G--TTC-GCCCCACGTA--TCGCGCTTAGGATGTTGGCATAATGGCTTTAAGCGACCCGTCTTGAAACACGGACCAAGGAGTCTAACATGCTCGCGAGTGTTAGGGTGG-AAAACCCTTGCGCGTAATGAAAGTAAAAGTTGAGAGCCTCCGC---AAGGGGGTGCACCGACGCCCGGCCCTGAAGTTCT---CTGACGGTGCTGCGGTTGAGCGCGTATGTTGGGACCCGAAAGATGGTGAACTATGCCTGAATAGGGCGAAGCCAGAGGAAACTCTG-GTGGAGGCTCGTAGCGATTCTGACGTGCAAATCGATCGTCAAATTTGGGTTAGTCAATGCTCGAAA--GAGTGAACTAGCTAACTGAAATCCT-TGGTGTGTCATCGAGGATAAGGTAAGGG-AAAA-TAATGATATTACCTTA-CTAT-TAGTGTCGTCCAAA-ACTCGTGCCAGAAGACTCGGTAAGGCGAGAGACGCAAACGTTAATCATCTTGATCAGGCGTAAAGGGTGTGTAGGCTGCTTAACCTATA-------------------------------------------------------------------------------------------------------------------------------------------------------------------------------------------------------------------------------------------------------------------------------------ATAATAGGAAATATAAAGCTAGAATCTAAAGGAGGTTAAA--ACAATG---TTTCTTTTTT---ACAGGTGTACGAACCTTAG-ATAAGAT---ATAGAG-TGTTAAAGGCGAAGGC-TTTTT-TCCAA-TAAAGATTGACGCTGAGAAACGAAGGAGAGGGCAAAAAAAAGGATTAGAGACCCTTGTATTCCTCTCTGTCAACGATGAATGGTAGTCATGAGGTAGAA----------------------------------------------------------------------------------------ATAACCTTGAGGCGATGTTAACACGTAAAACCATTCCGCCTTGTGAGTACGACTGCAAAGTTGAAAACAAAAAAATTAGTCGGTTTCGGAGC-AAAC-GAAGTGAAGCATGTTTCAGGAAAT-TAACAA-AAGATGTTTATCGTTACTTGCAAAAGGTAGTGTTAGT----------TTCACGTCGATTATTG---TTTCAAACGCTAACAGCTACCCTGTATAGTGCGTTGAAACACACAAGGAGTTCAACGTCCAGGCAG-CGTGCAAGACTCAGACGATTACTAATGGTCTCAAGTACTCATTGGCTACTGGCAACTGGGGAGACCAGAAGAAATCAATGTCTACAAAGGCTGGTGTCTCGCAGGTGCTCAATCGTTACACCTACGCATCCACTTTATCGCATCTTCGTCGTTGCAATACGCCACTCGGTCGAGAAGGCAAAATCGCCAAGCCTCGC-CAACTGCACAATACGCATTGGGGGAT-GGTTTGCCCTGCAGAGACACCCGAGGGAC-AGGCTTGCGGTCTCGTAAAGAACCTTG-CATTGATGTCAACCATCTCGGTCGGTTCATACTCGGCTCCAGT-TATT-GAATTCTTGGAAGAATGGGGTCTGGAAAACTTGGAAGAGAATGCTCAATCGACTA---ACCTCACGAAAGTTTTCGTAAATGGTGTTTGGCTTGGCGTCCATCGTGATCCTTCTGGTCTAGTTCGAACTCTCAGGATGCTCAGGCGTCGAGATGATATCAGTACCGAAGTGTCCATAGTTCGTGACATCCGTGAAAGGGAGTTACGTATTAATACGGATGCAGGTCGCGTGTGCAGGCCCTTGTTCATCGTTGAGGACCATAAACTGAAGCTGAAGCGTCAACATTTGCGATGGTTGCAGCAGAAGTACAGGGTCGAAGATAGACCCTACGTGCCGCT------------TGAGGAAAGGGAGGTCATTTCAGAAGGCGAGACCGAGGATGAG------GACGATGAGAGCGTGC---------------------AGCCGAGAATGAAGAGGAAGCGGAAGCCATATAGGT-GGAACTCACTGGTGAAAGATGGGGTAATTGAGTATTTGGATGCCGAGGA-AGAGGAGACAGTCATGATATGCATGACTCCGGACGATTTGGTTGAATCACGCTTAATGAAGCAAGGTATCGATCCACGAGC---AGATGGGGATTTCGATCCTGCGGCACGGTTAAAGTC-GGTTACTATGGCGCATATCTGGACTCATTGTGAAATTCATCCGAGTATGATATTGGGG-ATATGTGCT-AGCATCATTCCCTTCCCGGATCACAATCAAGT
>Fulvoderma_australe_LWZ_20190809-39b
TAAGTATAAACAAATTTGTACTGTGAAACTGCGAATGGCTCATTAAATCAGTTATAGTTTATTTGATGGTACATTGCTACATGGATAACTGTGGTAATTCTAGAGCTAATACATGCAATCAAGCCCCGACT-TCTGGAAGGGGTGTATTTATTAGATAAAAAACCAACGCGG--TTCGCCGCTCCCTTGGTGATTCATAATAACTTCTCGAATCGCACGG-CCTTGCGCCGGCGATGCTTCATTCAAATATCTGCCCTATCAACTTTCGATGGTAGGATAGTGGCCTACCATGGTTTCAACGGGTAACGGGGAATAAGGGTTCGATTCCGGAGAGGGAGCCTGAGAAACGGCTACCACATCCAAGGAAGGCAGCAGGCGCGCAAATTACCCAATCCCGACAC-GGGGAGGTAGTGACAATAAATAACAATATAGGGCTC-TTTTGGGTCTTATAATTGGAATGAGTACAATTTAAATCCCTTAACGAGGAACAATTGGAGGGCAAGTCTGGTGCCAGCAGCCGCGGTAATTCCAGCTCCAATAGCGTATATTAAAGTTGTTGCAGTTAAAAAGCTCGTAGTTGAACTTCAGGCCTGGCCGGGCGGTCTGCCTCG-CGGTATGTACT-GTCTGGCCGGGTCTTACC-TCTTGGTGAGCCGGCATGCCCTTCACTGGGTGTGTCGGGGAACCAGGACTTTTACCTTGAGAAAATTAGAGTGTTCAAAGCAGGC-CTATGCCCGAATACATTAGCATGGAATAATAAAATAGGACGTGCGGTTCTATTTTGTTGGTTTCTA-GGATCGCCGTAATGATTAATAGGGATAGTTGGGGGCATTAGTATTCAGTTGCTAGAGGTGAAATTCTT-GGATTTACTGAAGACTAACTTCTGCGAAAGCATTTGCCAAGGATGTTTTCATTAATCAAGAACGAAGGTTAGGGGATCGAAAACGATCAGATACCGTTGTAGTCTTAACAGTAAACTATGCCGACTAGGGATCGGGCGACCTCACTA-TAATGTGTCGCTCGGCACCTTACGAGAAATCAAAGTCTTTGGGTTCTGGGGGGAGTATGGTCG-CAAGGCTGAAACTTAAAGGAATTCGAGT----TTT-GA----------AGTGGGCTTGATGCTGGCGCTT-----------GCGCGCA-T--GTGCTCGCC-CCGCTC------------ATCC----ACTC---------AACC---CC-TGTGCACT-T--------------------TCG------------------GAGTTTGATGTCGATCCCCCTTTT----------------------------GGA---------GCCGCCGGAAGAGCCG------------------TGGTC--------------TATGCTATTTAGACTATTAGGCTT--------------TTAAGGCTG------GGATCGAC-GTCGCTTC-------GTTTT-----GATTACAAACGCTT---TGAAATGT------CTTGTAGAATGCGT--TGCC-TCTT---CGT-GG-GCTAAATGAAATACAACTTTCAACAACGGATCTCTTGGCTCTCGCATCGATGAAGAACGCAGCGAAATGCGATAA-GTAATGTGAATTGCAGAA-TTCAGTGAATCATCGAATCTTTGAACGCACCTTGCGCTCCTTGG--TAT-TCCGAGGAGCATGCCTGTTTGAGTGTCATGTAACTCTC-AACCTCTTCGGTTTTTGTTA------T-TGAGGTTGGAT--TTGGAGGTTT------GTGCT---GG---------CC-----------CC-------------TTTGCGGGTCGGCTCCTCTTGAATGCATTAGCTG---------GGCTTTCG---------------------CTCGTCGC-----GCGGTG-TGATA-GT-----TTTA-T-------TCACCAAGT-------GGCTTGCGGG-----------------------------AACGGT-----------------CCGC-TTCTAATCGTCCCTTTGGG---------------------ACGTGCATATAT----------GCACTT---TATTATGACTTTGACCTCACCCCTAGTAACTGCGAGTGAAGCGGGAAAAGCTCAAATTTAAAATCTGGC-G---GCT----T-T---GCCGTCCGAGTTGTAATCTGGAGAAGCG-TTTTCCGCGTCGGACC--GTGTACAAGTCTCTTGGAACAGAGCGTCATAGAGGGTGAGAATCCCGTCC-ATGACACGGAC--CGCCGATGC-TTTGTGATACGC-TCTCGAAGAGTCGAGTTGTTTGGGAATGCAGCTCAAAATGGGTGGTAAATTCCATCTAAAGCTAAATATTGGCGAGAGACCGATAGCGAACAAGTACCGTGAGGGAAAGATGAAAAGCACTTTGGAAAGAGAGTTAAACAGTACGTGAAATTGTTGAAAGGGAAACGCTTGGAGTCAGTCGCGTCTTACGGGACTCAGCCTAG------CT--TCG-G---CTTGGTGTACTTCCTGT-AGGACGGGTCAACGTCGATTTTGG-CCGGCGGACAAA-GGGGATGGGAATGTGGCACCGGCTCGTTCGGTGTG-TTATAGCCC-TCTT-CCGCATACGCCGACTGGGATCGAGGACCGCAGCGCGCCC-T--T-GT-GG----CCGGGG-G--TTC-GCCCCACGTA--ACGCGCTTAGGATGTTGGCATAATGGCTTTAAGCGACCCGTCTTGAAACACGGACCAAGGAGTCTAACATGCTTGCGAGTGTTAGGGTGG-AAAACCCTTGCGCGTAATGAAAGTGAAAGTTGAGAGCCTCCGC---AAGGGGGTGCATCGACGCCCGGCCCAGAAGTTCT---CTGACGGTGCTGCGGTAGAGCACGTATGTTGGGACCCGAAAGATGGTGAACTATGCCTGAATAGGGCGAAGCCAGAGGAAACTCTG-GTGGAGGCTCGTAGCGATTCTGACGTGCAAATCGATCGTCAAATTTGGG-TAGTCAATGCTCGCAA--GAGTGAACTAGCTAACTGAAATCCT-TGGTGTGCCATCGAGGATAACGTAAGGG-AAAA-TAATGATATTACCTTA-CTAT-TAGTGTCGTCCAAGTGCTCGTGCCAGAAGACTCGGTAAGGCGAGAGACGCAAACGTTATTCGTCTTGATCAGGCGTAAAGGGTTTGTAGGCGGCTTTAAGTATC-----T-AATTTT--AAGTTTACTGTTTTAATGCGAAATTAAATTATTCCC--------AAATTTTTTGAGGGATAGGTATTCT---------------------------------TTTCAATGGTAAAGATTAATTTTTTTTACCTCTGCCCCAACTCCATCTAAATATTTTTAGATGCGCACCTTTCTCCCTTTATTGGGGGCCGGAGCGAGAGGCAGGTGATTAAATTAAATTA---------ATCCTATTAATTTAGCATTTTAATAT-TTATTAAAAGATCAATTAAAGCTAGAATCTAGCAGAGGTTA------AAAC---AATACTTAAG---GTAGGAGTACTAACCATAA-ATAATAA---GCAGAG-TTTTAAGGGCGAAGGC-TTTTA-TCCAC-TACAGATTGACGCTGAGAAACGAAGGTGAGGACAGAAAAAAGGATTAGAGACCCTTGTATCCCTCACTGTCAACGATGAATGGTAGTTACTAGGGAGAA----------------------------------------------------------------------------------------ATTACCTAGAGACGATGTTAACACG-AAAACCATTCCGCCTTGTGAGTACGACTGCAAAGTTGAAAACAAAAAAATTAGTCGGTTTCGGAGC-AAAC-GAAGTGAAGCATGTTTTCGGAAAT-TGACGA-AGGACGTGTACCGCTATTTACAGAAGGTGTATACTC-----TTTGACTAAGAGCCTACCGT--------TTTTTTGCTGACCTCCATAATTCCAGTGTGTTGAGTCGCACAAGGAGTTCAATATCAATCTGG-CGGTGAAGACACAGACTATTACCAATGGGCTTAAATACTCTCTTGCGACCGGCAACTGGGGCGACCAGAAGAAGGCTATGTCTACCAAGGCAGGCGTTTCGCAGGTGCTGAATCGTTACACTTATGCTTCGACGCTGTCGCATCTTCGTCGCTGTAACACGCCTTTGGGACGAGAAGGCAAAATCGCCAAGCCGCGC-CAGCTGCACAATACACACTGGGGGAT-GGTGTGTCCTGCCGAGACCCCTGAGGGGC-AGGCATGTGGTCTCGTGAAGAATCTCG-CTTTGATGGCGACCATCTCTGTCGGTTCTTACTCTGCCCCCGT-CATT-GAGTTTTTGGAAGAATGGGGCCTGGAGAGTCTGGAGGAAAACGCACAGTCAACAA---ACCTCACCAAGGTCTTCGTCAACGGTGTTTGGCTCGGTGTTCACCGCGATCCATCCAACCTTGTACGGACCATCAGAACATTGAGGCGGAGGGACGATATCAGCGTTGAAGTGTCCGTAGTCCGCGACATTCGCGAGAAGGAGCTGCGTATTTATACCGACGCTGGTCGAGTGTGTAGACCGCTGTTCATCGTCGAAGACCACAAGTTGAAGCTGAAACGCAAGCATCTAAAGTGGCTTCACCAGAAATGGAGACTCGAGGATAGACCATACGTGGCGCC------CGAGGACAGAGAAGAAGGTGAAAAATCAGAGGGAGAAACTGTGGTCGAT------GGAGAGGGCGAGGACCAGTCTGTAATTGATCTCTCCAAACCGAGGATGAAGAAAAAGAAGAAGCCATACAGGT-GGAGGTCTTTGGTGAAAGATGGTGTCATTGAATACCTTGACGCTGAAGA-GGAGGAGACTGTAATGATCTGCATGACACCCGATGATCTCGTCGAGTCTCGATTGATGCGCCAAGGATTGGATCCTAGAGC---AGACGGGGATTTCGATCCTGCTGCTCGACTGAAGTC-TGTTCCAATGGCTCACACTTGGACACATTGCGAGATTCATCCCAGTATGATCCTGGGT-ATTTGCGCT-AGCATCATTCCATTCCCGGACCACAATCAGGT
>Fulvoderma_sp_LWZ_20210626-12b
TAAGTATAAACAAATTTGTACTGTGAAACTGCGAATGGCTCATTAAATCAGTTATAGTTTATTTGATGGTACATTGCTACATGGATAACTGTGGTAATTCTAGAGCTAATACATGCAATCAAGCCCCGACC-TCTGGAAGGGGTGTATTTATTAGATAAAAAACCAACGCGG--TTCGCCGCTCCCTTGGTGATTCATAATAACTTCTCGAATCGCACGG-CCTTGCGCCGGCGATGCTTCATTCAAATATCTGCCCTATCAACTTTCGATGGTAGGATAGTGGCCTACCATGGTTTCAACGGGTAACGGGGAATAAGGGTTCGATTCCGGAGAGGGAGCCTGAGAAACGGCTACCACATCCAAGGAAGGCAGCAGGCGCGCAAATTACCCAATCCCGACAC-GGGGAGGTAGTGACAATAAATAACAATATAGGGCTC-TTTTGGGTCTTATAATTGGAATGAGTACAATTTAAATCCCTTAACGAGGAACAATTGGAGGGCAAGTCTGGTGCCAGCAGCCGCGGTAATTCCAGCTCCAATAGCGTATATTAAAGTTGTTGCAGTTAAAAAGCTCGTAGTTGAACTTCAGGCCTGGCCGGGCGGTCTGCCTCG-CGGTATGTACT-GTCTGGCCGGGTCTTACC-TCTTGGTGAGCCGGCATGCCCTTTACTGGGTGTGTCGGGGAACCAGGACTTTTACCTTGAGAAAATTAGAGTGTTCAAAGCAGGC-CTATGCCCGAATACATTAGCATGGAATAATAAAATAGGACGTGCGGTTCTATTTTGTTGGTTTCTA-GGATCGCCGTAATGATTAATAGGGATAGTTGGGGGCATTAGTATTCAGTTGCTAGAGGTGAAATTCTT-GGATTTACTGAAGACTAACTTCTGCGAAAGCATTTGCCAAGGATGTTTTCATTAATCAAGAACGAAGGTTAGGGGATCGAAAACGATCAGATACCGTTGTAGTCTTAACAGTAAACTATGCCGACTAGGGATCGGGCGACCTCACTA-TAATGTGTCGCTCGGCACCTTACGAGAAATCAAAGTCTTTGGGTTCTGGGGGGAGTATGGTCG-CAAGGCTGAAACTTAAAGG---TCGAGT----TTT-TG----------AGTGGGCTTGATGCTGGCGTGCTT------GCCGCATGCA-T--GTGCTCGCC-CCGCTC------------ATCC----ACTC---------AACC---CC-TGTGCACT-T--------------------TCG------------------GAGTTTGACGTTGATCCTCCCCCTTTCTT-------------AGGGAAGGGGGGA---------GCCGCCGGAAAGCCGCTTGAAG------------TGGTC--------------TTTACTATTTAGACTATTAGGCTT--------------TTAAGGCTG------GGATCGAC-GGCGCTTC-------GTCTC-----AATTACAAACCACT--TTATAATGT------GTTGTAGAATGTGT--TGCC-TATT---TGT-GG-GCGAAATGAAATACAACTTTCAACAACGGATCTCTTGGCTCTCGCATCGATGAAGAACGCAGCGAAATGCGATAA-GTAATGTGAATTGCAGAA-TTCAGTGAATCATCGAATCTTTGAACGCACCTTGCGCTCCTTGG--TAT-TCCGAGGAGCATGCCTGTTTGAGTGTCATGTAACCCTC-AACCCTTTCGGTTTTTGTTA------T-TGGGGTTGGAT--TTGGAGGTTT------GTGCT---GG---------CC-----------CTG----------TTTTTGTGGGTCGGCTCCTCTTGAATGCATTAGCTG---------GGCTTTTT--------------------GCTTGTCGC-----ACGGTG-TGATA-GT-----TTTA-T-------TCGCCGAGT-------GGCTTGTGGG-----------------------------AACGGT-----------------CCGC-TTCTAATTGTCCTATTCGGG--------------------ACAAT----------------GCATCTA---TTTTATGACTTTGACCTCACCCCTAGTAACTGCGAGTGAAGCGGGAAAAGCTCAAATTTAAAATCTGGCGG---GTT----T-T---ACCGTCCGAGTTGTAATCTGGAGAAGCG-TTTTCCGCGTCGGACC--GTGTACAAGTCTCTTGGAACAGAGCGTCATAGAGGGTGAGAATCCCGTCC-ATGACACGGAC--CGCCGATGC-TTTGTGATACGC-TCTCGAAGAGTCGAGTTGTTTGGGAATGCAGCTCAAAATGGGTGGTAAATTCCATCTAAAGCTAAATATTGGCGAGAGACCGATAGCGAACAAGTACCGTGAGGGAAAGATGAAAAGCACTTTGGAAAGAGAGTTAAACAGTACGTGAAATTGTTGAAAGGGAAACGCTTGAAGTCAGTCGCGTGTTACGGGACTCAGCCTTG------CT--TCG-G---CTCGGTGTACTTCCTGT-AGGACGGGTCAACATCGATTTTGG-CCGACGGAGAAA-GGGGATGGGAATGTGGCACCGGCTTGTCCGGTGTG-TTATAGCCC-TCTT-CCGGATACGCCGGCTGGGATCGAGGACGGCAGCGCGCCCTT--T-GT-GG----CCGGGG-G--TTC-GCCCCACGTA--ACGCGCTTAGGATGTTGACATAATGGCTTTAAGCGACCCGTCTTGAAACACGGACCAAGGAGTCTAACATGCTTGCGAGTGTTAGGGTGG-AAAACCCTTGCGCGTAATGAAAGTGAAAGTTGAGAGCCTCCGC---AAGGGGGTGCATCGACGCCCGGCCCTGAAGTTCT---CTGACGGTGCTGCGGTAGAGCACGTATGTTGGGACCCGAAAGATGGTGAACTATGCCTGAATAGGGCGAAGCCAGAGGAAACTCTG-GTGGAGGCTCGTAGCGATTCTGACGTGCAAATCGATCGTCAAATTTGGG----TCAATGCTCGCAA--GAGTGAACTAGCTAACTGAAATCCT-TGATGTGCCATCGAGGATAACGTAAGGG-AAAA-TAATGATATTACCTTA-CTAT-TAGTGTCGTCCAAGTGCTCGTGCCAGAAGACTCGGTAAGGCGAGAGACGCAAACGTTATTCGTCTTGATCAGGCGTAAAGGGTTTGTAGGCGGCTTTAAGTATC-----T-AATTTT--AAGTTTACTGTTTTAATGC---------------------------------TAATTAATAGG-------------------------------------------------------------------------------------------------------------------------------------------------------------------------ATTTATTTAATTTAGCATTTTAATAT-TTATTAAAAGATCAATTAAAGCTAGAATCTAGCAGAGGTTA------AAAC---AATACTTAAG---GTAGGAGTACTAACCATAA-ATAATAA---GCAGAG-TTTTAAGGGCGAAGGC-TTTTA-TCCAC-TACAGATTGACGCTGAGAAACGAAGGTGAGGACAGAAAAAAGGATTAGAGACCCTTGTATCCCTCACTGTCAACGATGAATGGTAGTTACTAGGGAGAA----------------------------------------------------------------------------------------ATGACCTAGAGACGATGTTAACACG-AAAACCATTCCGCCTTGTGAGTACGACTGCAAAGTTGAAAACAAAAAAATTAGTCGGTTTCGGAGC-AAAC-GAAGTGAAGCATGTT--------------------------------------------------------------------------------------------------------------------------------------------------------------------------------------------------------------------------------------------------------------------------------------------------------------------------------------------------------------------------------------------GTCCTGCCGAGACCCCCGAGGGGCAAAGCCTGTGGTCTTGTGAAGAATCTCGCCTTTGATGGCGACCATCTCTGTTGGTTCTTACTCTGCTCCCGT-CATT-GAGTTCTTGGAAGAATGGGGCCTGGAGAGTCTGGAGGAAAACGCACAGTCAACAA---ACCTTACCAAGGTCTTCGTCAATGGCGTTTGGCTCGGTGTTCATCGTGATCCATTCAACCTTGTACGGACCATCAGAACGCTGAGGCGGAGGGACGACATCAGCGTTGAAGTGTCCGTAGTTCGCGACATTCGCGAGAAAGAACTGCGTATCTATACCGACGCTGGTCGAGTGTGTAGACCGCTGTTTATCGTCGAAGACCACAAGTTGAAGCTGAGACGCAAGCATCTAAAGTGGCTTCACCAGAAATGGAGACTCGAGGATAGACCATACGTGGCGCC------CGAGGACAGAGAAGAAGGTGAAAAATCAGAGGGAGAAACTGTAGTCGAT------GAAGAGGGCGGAGAGCAGCCTGTAGTAGATCTCACCAAACCGAGGATGAAGAAAAAGAAGAAGCCGTACAGGT-GGAGGTCTTTGGTGAAAGATGGTGTTATTGAATACCTTGACGCTGAAGA-GGAGGAGACTGTAATGATCTGCATGACACCCGATGATCTCGTCGAGTCTCGCCTGATGCGCCAAGGTTTGGATCCTAGAGC---GGATGGGGATTTCGATCCTGCTGCTCGACTGAAGTC-TGTCCCAATGGCTCACACTTGGACACATTGCGAGATTCATCCCAGTATGATCTTGGGT-ATTTGCGCT-AGCATTATCCCATTCCCGGATCATAATCAGGT
>Hydnoporia_tabacina_LWZ_20210924-26a
TAAGTATAAACAAATTTGTACTGTGAAACTGCGAATGGCTCATTAAATCAGTTATAGTTTATTTGATGGTACATTGCTACATGGATAACTGTGGTAATTCTAGAGCTAATACATGCAATCAAGCCCCGACT-TCTGGGAGGGGTGTATTTATTAGATAAAAAACCAACGCGG--TTCGCCGCTCCCTTGGTGATTCATAATAACTTCTCGAATCGCATGG-CCTTGTGCCGGCGATGCTTCATTCAAATATCTGCCCTATCAACTTTCGATGGTAGGATAGTGGCCTACCATGGTTTCAACGGGTAACGGGGAATAAGGGTTCGATTCCGGAGAGGGAGCCTGAGAAACGGCTACCACATCCAAGGAAGGCAGCAGGCGCGCAAATTACCCAATCCCGACAC-GGGGAGGTAGTGACAATAAATAACAATATAGGGCTC-TTTTGGGTCTTATAATTGGAATGAGTACAATTTAAATCCCTTAACGAGGAACAATTGGAGGGCAAGTCTGGTGCCAGCAGCCGCGGTAATTCCAGCTCCAATAGCGTATATTAAAGTTGTTGCAGTTAAAAAGCTCGTAGTTGAACTTCAGGCCTGGCCGGGCGGTCTGCCTAA-CGGTATGTACT-GTCTGGCCGGGTCTTACC-TCTTGGTGAGCCGGCATGCCCTTTACTGGGTGTGTCGGGGAACCAGGACTTTTACCTTGAGAAAATTAGAGTGTTCAAAGCAGGC-CTATGCCCGAATACATTAGCATGGAATAATAAAATAGGACGTGCGGTTCTATTTTGTTGGTTTCTA-GGATCGCCGTAATGATTAATAGGGATAGTTGGGGGCATTAGTATTCAGTTGCTAGAGGTGAAATTCTT-GGATTTACTGAAGACTAACTTCTGCGAAAGCATTTGCCAAGGATGTTTTCATTAATCAAGAACGAAGGTTAGGGGATCGAAAACGATCAGATACCGTTGTAGTCTTAACAGTAAACTATGCCGACTAGGGATCGGGCGACCTCACTA-TCATGTGTCGCTCGGCACCTTACGAGAAATCAAAGTCTTTGGGTTCTGGGGGGAGTATGGTCG-CAAGGCTGAAACTTAAAGGAATTCGAGT----TTT-GAAAG--------TAAGGCTTGATGCTGGTA---------CGGAAACGTACA-T--GTGCTCATC-TTGCGC---------TCATTCC----ACTC---------AACC---CC-TGTGCACT-TA-------------------TCG------------------AAG-------TTAGTAGTCGTTCCTCCTT-------------ATT-------GGA---------GCCGTCGAGAGTCTCGCAAGTAATCATTAGGAAAAGGTCTTTATTGATTTT---------TCTTAAAGGTGAAAGCGGTCTC----------TTTGACTG------GGAGCGGTGAAAGCTTTG------ACTTT------ATTATAAACCT-----TTATTTGT------CTTGTAGAATGTAA--TGCT-CCTA----GT-GG-GCGAAATTAAATACAACTTTCAACAACGGATCTCTTGGCTCTCGCATCGATGAAGAACGCAGCGAAATGCGATAA-GTAATGTGAATTGCAGAA-TTCAGTGAATCATCGAATCTTTGAACGCACCTTGCGCCCTTTGG--TAT-TCCGAAGGGCATGCCTGTTTGAGTGTCATGTTAATCTC-AATCCCCTCGTTTCTTAATTAAGCT-T-GGAGGTTGGAC--TTGGAGC---------TTGCT---GG---------CC-----------CC-------------TCTTGTGGTCGGCTTCTCTTAAATGCATTAGCTG---------GACTTTGG---TT-----CTGCGTG-----------------AAGGTG-TAATA-GT-----TTAT---------TCGCCATTA------GCGCTTGCCTA-----------------------------ACGAGT-----------------CTGC-TTCTAATCGTCTT---------------------CGG---ACAAGGATTCA-----------GTTCCT---TCTTGACTCTTTGACCTCACCCCTAGTAACTGCGAGTGAAGCGGGAAAAGCTCAAATTTAAAATCTGGC-G---TCC----T-T-TGGGCGTCCGAGTTGTAATCTGGAGAAGCG-TTTTCCGCGTTGGACC--GTGTACAAGTCTCCTGGAACGGAGCGTCATAGAGGGTGAGAATCCCGTCC-ATGACACGGAC--TACCAATGC-TTTGTGATACGC-TTTCGAAGAGTCGAGTTGTTTGGGAATGCAGCTCAAAATGGGTGGTAAATTCCATCTAAAGCTAAATATTGGCGAGAGACCGATAGCGAACAAGTACCGTGAGGGAAAGATGAAAAGCACTTTGGAAAGAGAGTTAAACAGTACGTGAAATTGTTGAAAGGGAAACGCTTGAAGTCAGTCGCGTCTTGCGGAACTCAGCCTTA------CT--TCG-G---TCTGGTGTACTTTCCGT-TTGACGGGTCAACATCAATTTTGA-TCGGTAGAAAAA-GCTTGAGGAAAGGTAGCGTTGTTT-CGGCGACGTG-TTATAGTCT-TCTT-GCGTATATATCGGTTGGGATTGAGGATCGCAGCACGCCT-T--TAAT-GG----CCGGGG-G--TTC-GCCCTACGTA--TCGTGCTTAGGATGTTGGCATAATGGCTTTAAGCGACCCGTCTTGAAACACGGACCAAGGAGTCTAACATGCTTGCGAGTGTTCGGGTGG-AAAACCCTTGCGCGTAATGAAAGTGAAAGTTGGGAACCTCCGC---AAGGGGGTGCACCGACGCCCGGCCCTGAAGTTCT---CTGACGGTGCTGCGGTAGAGCACGTATGTTGGGACCCGAAAGATGGTGAACTATGCCTGAATAGGGCGAAGCCAGAGGAAACTCTG-GTGGAGGCTCGTAGCGATTCTGACGTGCAAATCGATCGTCAAATTTGGGTTAGTCAATGCTCGCAA--GAGTGAACTAGCTAACTGAAATCCT-TGATGTGTCATCGAGGATAAGGTAAGGG-AAAA-TAATGATATTACCTTA-CTAT-TAGTGTCGTCCAAA-GCTCGTGCCAGAAGACTCGGTAATGCGAGAGACACAAACGTTAATCGTCTTGATCAGGCGTAAAGGGTATGTAGGCGGCTTTAAGTACT-----C-AGTTTTT-AAGTTTACCGTTATATAAT-----------------------------------------------------------------------------------ACTTAGCCCCAGAAGGAAA----------------------------------------------------------------------------------------------------------------------------AGTAGTATATAATGTTAATACTGGGTCAATTAAAGCTAGAATCTAACAGAGGTTA------AAAC---AATGCTTAAG---GTAGGAGTACGAACCGCAA-ATATTAA---GTAGAG-TGTTAAGGGCGAAGGC-ATTTT-TCCAA-TGAAGATTGACGCTGAGAAACGAAGGTGAGGACAGAAAAAAGGATTAGAGACCCTTGTATCCCTCACTGTCAACGATGAATGGTAGTTACTAGGGAGAA----------------------------------------------------------------------------------------ATAACCTAGATACGATGTTAACACG-AAAACCATTCCGCCTTGTGAGTACGACTGCAAAGTTGAAAACAAAAAAATTAGTCGGTTTCGGAGC-AAAC-GGAGTGAAGCATGTT-------------------------------------------------------------------------------------------------------------------------------------------------------------------------------------------------------------------------------------------------------------------------------------------------------------------------------------------------------------------------------------------------CTGCGAAACACCGAAGGTC-AAGCTTGTGGTCTCGTTAAAAATCTTT-CTCTGATGGCTACGATCTCCGTTGGGTCATTTTCCGCTCCTGT-TATC-GAGTTCTTGGAAGAATGGGGATTGGAAAGCCTCGAAGAGAATGCACAGTCAACAA---ACCTTACCAAGGTCTTCGTCAACGGTGTTTGGCTTGGTGTGCATCGTGATCCTTTCAACCTGGTCAACACCATTCGTACGCTCCGACGCAGGGAGGATATCAGTTGTGAAGTATCTGTCGTTCGTGACATCCGCGAGAAGGAATTGCGTATTTACACTGATGCAGGCCGTGTCCTTCGTCCTCTATTCATCGTGGAGGATCATAAGCTGAAATTAAAGCGTCAGCATCTCCAATGGCTTCACGATAAGCAGCGGATAGAGGAGAAGCCGCTCGAGAAGCCTCCACCGCGAGAAGGCGAGGTCCAGGAAGACTCGGAAGGCGAGACTATCGCGATA------GAGGAGAATGGGATGC------CGATCATGAAGAACGGTGTCAAGATGAAGAAGAAGAGAGTCCCTTACAATT-GGGGCTCCCTAATAAAAGATGGTGTGATTGAATATCTTGATGCTGAGGA-AGAGGAGACTGTTATGATCTGCATGACGCCGGATGATCTGGTAGAGTCGCGGTTGATGCGCAAGGGCTTAAACCCACGAGC---GGACAATGACTTTGACCCTGCCGCTCGGTTGAAGGC-TGTCCCAATGGCGCACACTTGGACACATTGCGAAATTCACCCTAGCATGATTCTGGGT-ATCTGCGCT-AGTATCATTCCATTCCCTGATCACAACCAGGT
>Hymenochaete_sphaericola_LWZ_20190808-2b
TAAGTATAAACAAATTTGTACTGTGAAACTGCGAATGGCTCATTAAATCAGTTATAGTTTATTTGATGGTACCTTGCTACATGGATAACTGTGGTAATTCTAGAGCTAATACATGCAATCCAAGCCCCGAC-TCACGGAGGGGTGTATTTATTAGATAAAAAACCAATGCGT--TTCGGCGCTTC-CTGGTGATTCATAATAACTGCTCGAATCGCATGG-CCTTGTGCCGGCGATGCTTCATTCAAATATCTGCCCTATCAACTTTCGATGGTAGGATAGTGGCCTACCATGGTTTCAACGGGTAACGGGGAATAAGGGTTCGATTCCGGAGAGGGAGCCTGAGAAACGGCTACCACATCCAAGGAAGGCAGCAGGCGCGCAAATTACCCAATCCCGACAC-GGGGAGGTAGTGACAATAAATAACAATATAGGGCTC-TTTTGGGTCTTATAATTGGAATGAGTACAATTTAAATCCCTTAACGAGGAACAATTGGAGGGCAAGTCTGGTGCCAGCAGCCGCGGTAATTCCAGCTCCAATAGCGTATATTAAAGTTGTTGCAGTTAAAAAGCTCGTAGTTGAAGTTCAGGTCTGGCTGGGCGGTCTGCCTCA-CGGTATGTACT-GTCTGGCCGGGTCTTACC-TCTCGGTGAGCCGGCATGCCCTTCACTGGGTGTGTCGGGGAACCGAGACTTTTACCTTGAGAAAATTAGAGTGTTCAAAGCAGGC-CTATGCCCGAATACATTAGCATGGAATAATAAAATAGGACGTGCGGACCTATTTTGTTGGTTTCTAGGAACCGCCGTAATGATTAATAGGGATAGTTGGGGGCATTCGTATTGAGTCGCTAGAGGTGAAATTCTT-GGATTGACTCAAGACGAACTACTGCGAAAGCATTTGCCAAGGATGTTTTCATTAATCAAGAACGAAGGTTAGGGGATCGAAAACGATTAGATACCGTTGTAGTCTTAACAGTAAACTATGCCGACTAGGGATCGGGCGACCTCACTT-TCATGTGTCGCTCGGCACCTTACGAGAAATCAAAGTCTTTGGGTTCTGGGGGGAGTATGGTCG-CAAGGCTGAAACTTAAAGGAATACGAAG----TCTCAACGG--------------CATGAGCTGGCG---------CTTATGTGTGCA-T--GTGCTCG---TCGTTT----------TCCTTC----TATC---------AACC---CA-TGTGCACT-T--------------------TTA---------------ATTAAGGATC-GGAGGGAAGCGCGTCCGGAGGTTAGCGTA-----GTACTTGT--GGG---------TCCGTCCTGC--------------------------------------------------------TGGGAAAGGTTAATCT----------GTTGATGG------GCGCGT---GGTACTTCC------GTTCC---CGATTTACAAACCACT---ATTGTAGT-----CTTGTCAGAACGTTC--AGTC-CTAC---GGG-AC-GCTAAATATAATACAACTTTCAACAACGGATCTCTTGGCTCTCGCATCGATGAAGAACGCAGCGAAATGCGATAA-GTAATGTGAATTGCAGAA-TTCAGTGAATCATCGAATCTTTGAACGCACCTTGCGCCCTTTGG--TAT-TCCGAAGGGCACGCCTGTTTGAGTGTCATGTTCGTCTC-AATTCCTAAGATTTGTCTCT------G-GTGAATTGGAT--TTGGGAGCT-------TTGCT---GG---------CC-------------------------TGTCAAGGGTCGGCTCTCCTTGAATGCATTAGTGG---------GCATCTGA---CT-----CGCGTTG-----------------CTGGTG-TGATA-GT-----TTAT---------TCATCATCG---GCGGCGCCTGTCTA-----------------------------ATGGGTC----------------TGCT-TTCGAACCGTCTTCTCAA----------------CGGAG-ACAAA------------------CATAT---TTTGAATCGTTTGACCTCACCCCTAGTAACTGCGAGTGAAGCGGGAAAAGCTCAAATTTAAAATCTGGC-A---GCT----T---AGGTTGTCCGAGTTGTAATCTGGAGAAGCG-TTTTCCGTGCCGGACC--GTGTACAAGTCTCTTGGAACAGAGCGTCATAGAGGGTGAGAATCCCGTCC-ATGACACGGAC--CGCCGGTGC-TATGTGATACGC-TCTCGAAGAGTCGAGTTGTTTGGGAATGCAGCTCAAAATGGGTGGTAAATTCCATCTAAAGCTAAATATTGGCGAGAGACCGATAGCGAACAAGTACCGTGAGGGAAAGATGAAAAGCACTTTGGAAAGAGAGTTAAACAGTACGTGAAATTGTTGAAAGGGAAACGCTTGAAGTCAGTCGCGTTGTGCGGAGCTCAGCCCTGC----TCT--TTT-G---CTGGGTGTACTCTCCGTATCGACGGGTCAACGTCAATTTTGA-CCGGCAGAGAAG-GGCTGTTTGAATGTAGCGTCGTTT-CGGCGACGTG-TTATAGCTT-TCGG-TCGTATGTGTCGGTTGGGATTGAGGACCGCAGCACGCCC-T--T-GT-GG----CCGGGG-G--TTC-GCCCTACGTT--TCGTGCTTAGGATGTTGGCAAAATGGCTTTAAGCGACCCGTCTTGAAACACGGACCAAGGAGTCTAACATGCTTGCGAGTGTTAGGGTGG-AAAACCCTTGCGCGTAATGAAAGTGAAAGTTGAGAACCTCCGC---AAGGGGGTGCACCGACGCCCGGCCCTGAAGTTCT---CTGACGGTGCTGAGGTTGAGCACGTATGTTGGGACCCGAAAGATGGTGAACTATGCCTGAATAGGGTGAAGCCAGAGGAAACTCTG-GTGGAGGCTCGTAGCGATTCTGACGTGCAAATCGATCGTCAAATTTGGGTTAGTCAATGCTCGCAA--GAGTGAACTAGCTAACTGAAATCCT-TGATGTGTCATCGAGGATAACGTAAAGG-AAAA-TAATGATATTACTTTA-CTAT-TAGTGTCGTCCAAATACTCGTGCCAGAAGACTCGGTAAGGCGAGAGACGCAAACGTTATTCGTCTTGATCAGGCGTAAAGGGTTTGTAGGCTGCTTTAAGCATT-----C-TATAGT--AAGTTTACCGCTATAAAGCTAAAAT--------------------------TTAAATAATAACTTTGTA---------------------------CCCTAAGTTTGTTTTTAGAAATAAA--------------------------------------------------------------------------------------TAAGGGAATTAATATA----------ATTTTATTAATTAGTTTTATAGTT--TATTATCAGAATCAATTAAAGCTAGAATCTAATGGAGGTTA------AAAC---AATACTTAAG---GTAGGAGTACTAACCGTAA-ATATTAA---GCAGAG-TTTTAATGGCGAAGGC-ATTTA-TCCAC-TAAAGATTGACGCTGAGAAACGAAGGTGAGGGCAGAAAAAAGGATTAGAGACCCTTGTATTCCTCACTGTCAACGATGAATGGTAGTCAATAGTTAGAA----------------------------------------------------------------------------------------ATAAACTATAGGCGATGTAAACACG-TAAACCATTCCGCCTTGTGAGTACGACTGCAAAGTTGAAAACAAAAAAATTAGTCGGTTTCGGAGC-AAAC-GAAGTGAAGCATGTTTTAGGAAGT-TGACAA-AAGATGTATATCGCTATTTGCAGAAAGTTCGTACTT-----TCATA-TATATCTTTTCTCCTG--TGGTTGTACATATACTGAAATGCGACACAGTGCATCGAAACGCACAAGGAGTTTAACATCAACATGG-CTGTCAAGACCCAAACCATCACAAATGGTTTGAAGTACTCGCTGGCGACCGGTAATTGGGGTGATCAAAAGAAATCCATGTCAACGAAGGCAGGGGTATCGCAAGTGCTCAACCGGTACACATTTGCTTCGACATTGTCGCATTTACGGAGGTGCAACACGCCTTTGGGTCGAGAAGGGAAAATTGCCAAGCCTCGTCCAGCTGCATAACACTCACTGGGGCAT-GGTATGCCCTGCTGAGACTCCGGAAGGTC-AAGCGTGTGGTTTGGTCAAGAACTTGT-CGCTCATGTCGATGATCTCGGTGGGCACTTTATCGGCACCTGT-CATT-GAGTTTTTAGACGAGTGGGGTATGGATGGTCTGGAAGAAGGTGCCCATGCATCGA---ACTTGACAAAAGTTTTCGTCAACGGCGTTTGGATTGGTGTTCATCGCGACCCTGTCGGCCTCCAGCATACAATCCGGGATCTAAGGAAGAAAGCAGATATCGACGACGAAGTTTCCGTTGTTCGTGACATTCGCGAGAAGGAAGTGCGCATCTACACAGATGCTGGGAGAGTTCTTAGACCCCTGTTCATCGTGGAGAACCACAGGCTCAAACTAAGGTGAAAACACCTAAATGGCTTACGAGAAAAGAAAATGGTTGTCGAGAGGCCCCACAC------------------------AGGGGAAACGAAATCCGAGGGCTCAACAGACGAGGAC------GAAAGGGATGGGATGC------CGATAATGAAGGATGGGATACGAATAAAGCTTAAGAGAAAGAAGTACAAAT-GGGAGAACTTGCTCAGAGACGGTATTGTGGAATATGTTGATGCTGAAGA-GGAGGAAACAATTATGGTTTGCATGACCCCTGACGATCTCGTCGAATCGCGTCTAATGAAGCGGGGCTTAAATCCTCGTGC------GGGCGACTTCGAACCTGCGGCACGTCTGAAGCC-ATTGCCCATGGCTTTCAAGTGGACTCATTGCGAAATTCATCCGAGCATGATCTTGGGC-ATTTGTGCC-AGTATCATTCCCTTCCCTGATCATAATCAAGT
>Hymenochaete_xerantica_20190814-13b
TAAGTATAAACAAATTTGTACTGTGAAACTGCGAATGGCTCATTAAATCAGTTATAGTTTATTTGATGGTACTTTGCTACATGGATAACTGTGGTAATTCTAGAGCTAATACATGCAATCAAGCCCCGACT-TAC-GGAGGGGTGTATTTATTAGATAAAAAACCAACGCGG--TTCGCCGCTTC-TTGGTGATTCATAATAACTGTTCGAATCGCATGG-CCTTGCGCCGGCGATGCTTCATTCAAATATCTGCCCTATCAACTTTCGATGGTAGGATAGTGGCCTACCATGGTTTCAACGGGTAACGGGGAATAAGGGTTCGATTCCGGAGAGGGAGCCTGAGAAACGGCTACCACATCCAAGGAAGGCAGCAGGCGCGCAAATTACCCAATCCCGACAC-GGGGAGGTAGTGACAATAAATAACAATATAGGGCTC-TTTTGGGTCTTATAATTGGAATGAGTACAATTTAAATCCCTTAACGAGGAACAATTGGAGGGCAAGTCTGGTGCCAGCAGCCGCGGTAATTCCAGCTCCAATAGCGTATATTAAAGTTGTTGCAGTTAAAAAGCTCGTAGTTGAAGTTCAGGCCTAGCCGGGCGGTCTGCCTCA-CGGCACGTACT-GTCTGGCTGGGTCTTACC-TCTCGGTGAGCCGGCATGCCCTTTACTGGGTGTGTCGGGGAACCGAGACTTTTACCTTGAGAAAATTAGAGTGTTCAAAGCAGGC-CTATGCCCGAATACATTAGCATGGAATAATAAAATAGGACGTGCGGACCTATTTTGTTGGTTTCTAGGAACCGCCGTAATGATTAATAGGGATAGTTGGGGGCATTCGTATTCAGTCGCTAGAGGTGAAATTCTT-GGATTGACTGAAGACGAACTACTGCGAAAGCATTTGCCAAGGATGTTTTCATTAATCAAGAACGAAGGTTAGGGGATCGAAAACGATTAGATACCGTTGTAGTCTTAACAGTAAACTATGCCGACTAGGGATCGGGCGACCTCACTT-TCATGTGTCGCTCGGCACCTTACGAGAAATCAAAGTCTTTGGGTTCTGGGGGGAGTATGGTCG-CAAGGCTGAAACTTAAAGGAATCTGAGG----TTACCGGAGGCGAGTTTGCGGGACTATTGCTGGCGCTCTC-----TCGGGGGTGCA-T--GTGCATGCTCTCCTTCTCGTCTTCGTTCCTTC----TATC---------AACC---CC-TGTGCACT-A--------------------TAA------------------TAGGATT-AGAGCGAAGCGCGGCAGT---TTAGCCTA-----GTAGTTGT--GGG---------TCCG-CCCGC--------------------------------------------------------AACGAAAGGTTAATC----------------TTG------ACGCGT---GGTACCTCG-AACTC--CTT---GATATTACAAACCACT---ATTTATGT-----CTTGTCAGAATGTTC--AGTC-CCTC-GTTGG-AC-GCTAAATAAAATACAACTTTCAACAACGGATCTCTTGGCTCTCGCATCGATGAAGAACGCAGCGAAATGCGATAA-GTAATGTGAATTGCAGAA-TTCAGTGAATCATCGAATCTTTGAACGCACCTTGCGCCCTTT------T-TCGGAAGGGCACGCCTGTTTGAGTGTCATGTTCATCTC-AATCCAACAGCTTTGCGGCT------ACTTGGATTGGAT--TTGGGAGT--------CTGCT---GG---------CC-----------CT--------------TCTTGGGTCGGCTCTCCTTGAATACATGAGTGA---------GCATCTGG---CT-----TGCGTTG-----------------CTAATG-TGATA-AC--------T---------TCATCATTG---GCGGCGCTTGCCTA-----------------------------ACGGGCT----------------TGCT-TCCGAACCGTCTTCTCAA----------------CGGAG-ACAAA-T-----------------CATC---ATTGACAATTTTGACCTCACCCCTAGTAACTGCGAGTGAACCGGGATGAGCTCAAATTTAAAATCTGGC-G---GTT----C-T---GCCGTCCGAGTTGTAATCTGGAGAAGCG-TTTTCCGCGTCGGACC--GTGTACAAGTCTCTTGGAATAGAGCGTCATAGAGGGTGAGAATCCCGTCC-ATGACACGGAC--TCCCGGTGC-TTTGTGATACGC-TCTCAAAGAGTCGAGTTGTTTGGGAATGCAGCTCAAAATGGGTGGTAAATTCCATCTAAAGCTAAATATTGGCGAGAGACCGATAGCGAACAAGTACCGTGAGGGAAAGATGAAAAGCACTTTGGAAAGAGAGTTAAACAGTACGTGAAATTGTTGAAAGGGAAACGCTTGAAGTCAGTCGCGTCGTACGGAGCTCAGCCTTG------CT--TCT-G---CTTGGTGTATTCTCCGTGTCGACGGGTCAACGTCAATTTTGA-CCGGTGGAAAAG-GGCCTAGGGAATGTGGCGTTGTTT-CGGCGACGTG-TTATAGCCT-TAGG-TCGTATGCATCGGTTGGGATTGAGGACCGCAGCACGCCC-T--T-GT-GG----CCGAGG-G--TTC-GCCCTACGT---TCGTGCTTAGGATGTTGGCAAAATGGCTTTAAGCGACCCGTCTTGAAACACGGACCAAGGAGTCTAACATGCCTGCGAGTGTTCGGGTGG-AAAACCCTTGCGCATAATGAAAGTGAAAGTTGGGATCCTTCGT---AAGGGGGTGCACCGACGCCCGGCCCTGAAGTTCT---CTGACGGTGCTGCGGTAGAGCATGTATGTTGGGACCCGAAAGATGGTGAACTATGCCTGAATAGGGTGAAGCCAGAGGAAACTCTG-GTGGAGGCTCGTAGCGATTCTGACGTGCAAATCGATCGTCAAATTTGGGTTAGTCAATGCTCGCAA--GAGTGAACTAGCTAACTGAAATCAT-TGGTGTGTCATCAATGATAATGTAAAGA-AAAA-TAATGATATTACTTTA-CTAT-TAGTGTCGTCCAAATACTCGTGCCAGAAGACTCGGTAAGGCGAGAGACGCAAACGTTATTCGTCTTGATCAGGCGTAAAGGGTGTGTAGGCTGCTTTAAGAATA-----T-TTGTT---AGGTTTACCTTTAT-------------------------------------CTATAAATTAATTTAAAT-----------------------------TATGTTTTAATATTATTTATAATATATTATT-------------------------------------------------------------------TATAATATGTTATTTATAATTTTTTTT--------TACACGTACAATTTTTAAGTAGATTCT-GCTAGCAAATATCAATTAAAGCTAGAATCTAAAGGAGGTTA------AAAC---AATACTTAAG---GTAGGAGTACTAACCGTAA-ATATTAA---GTAGAG-TGCTAACGGCGAAGGC-ATTTA-TCCAC-TAAAGATTGACGCTGAGAAACGAAAGTGAGGGCAGAAAAAAGGATTAGAGACCCTTGTATTCCTCACTGTCAACGATGAATGGTAGTTACTAGTTAGAA----------------------------------------------------------------------------------------ATTAACTAGAGACGATGTTAACACG-AAAACCATTCCGCCTTGTGAGTACAACTGCAAAGTTGAAAACAAAAAAATTAGTCGGTTTCGGAGC-AAAC-GAAGTGAAGCATGTTTCCGAAAGT-TGACCA-AAGATGTATACCGGTATCTGCAGAAGGTAGGTTTTT-----ACATA-TGTTCATC----------AGATCAGAATGTTTACCCATCATTCCATAGTGCGTTGAGCAACACAAGGAGTTCAATATCACACAAG-CTGTCAAAACGCAGACGATAACGAATGGCCTGAAATACTCGCTTGCCACTGGAAATTGGGGCGACCAAAAGAAGTCAATGTCATCAAAAGCGGGTGTCTCGCAAGTTCTGAATAGATACACGTTTGCGTCTACATTGTCGCATTTACGCCGATGCAACACTCCTCTCGGTCGAGAAGGCAAGATAGCCAAGCCCCGT-CAGCTTCACAACACACACTGGGGCAT-GGTTTGTCCTGCCGAAACTCCCGAAGGGC-AAGCTTGCGGACTTGTGAAGAACCTCT-CCCTGATGTCACTAATCTCCGTCGGATCTTTGTCTGAGCCGGT-CATC-GAGTTCTTGGAGGAGTGGGGTCTGGAGAGTTTGGAAGAAAATGCTCATGCGACTA---ATCTGACCAAGGTGTTTGTAAACGGCGTCTGGGTAGGCGTTCACCGCGACTCAGCCACCCTCATAAACACGTTCCGAGGATTGCGACGGAGAAACGAAATCGAGGACGAGGTATCATTGGCTCGAGACATCCGAGAGAAAGAAGTGCGGATGTACACGGATGCTGGACGTGTTCTTCGTCCGCTATTTGTCGTCGATAAGCACCGGTTGCTCTTGAAACGTAGGCATCTGAACTGGCTCTCGATGGGAAGGGTGGAGGTACG------------------------CCCGTGGGTACCTGCCCATTTGAAGTCCCCTGGAGCAACCGAGGAGGAAC---TTGATGAAGAGGACAGAC------CAATGATGAAGGATGGTATTCGGATAAAGAAGAAGCGGAAAGAGTACAAAT-GGGGGAACTTGCTCCATGACGGCGTCGTTGAATACATTGATGCGGAGGA-AGAGGAGTCGCTCATGATTTGCATGACTCCAGATGATCTCACGGAATCTCGTCTCATGAAACAGGGTCTCAATCCACGAGC---AGGTGTGG---CTGATCCGGCAGCGCGACTCAAAGC-GATATCCATGGCTCACACTTGGACGCATTGCGAGATTCACCCGAGTATGATTTTGGGT-ATCTGTGCG-AGCATCATTCCATTTCCCGATCACAATCAAGT
>Inonotus_hispidus_LWZ_20180703-1
TAAGTATAAACAAATTTGTACTGTGAAACTGCGAATGGCTCATTAAATCAGTTATAGTTTATTTGATGGTACATTGCTACATGGATAACTGTGGTAATTCTAGAGCTAATACATGCAATCAAGCCCCGACT-TCTGGGAGGGGTGTATTTATTAGATAAAAAACCAACGCGG--TTCGCCGCTCCGTTGGTGATTCATAGTAACTTTTCGAATCGCATGG-CCTTGTGCCGGCGATGCTTCATTCAAATATCTGCCCTATCAACTTTCGATGGTAGGATAGTGGCCTACCATGGTTTCAACGGGTAACGGGGAATAAGGGTTCGATTCCGGAGAGGGAGCGTGAGAAACGGCTACCACATCCAAGGAAGGCAGCAGGCGCGCAAATTACCCAATCCCGATAC-GGGGAGGTAGTGACAATAAATAACAATATAGGGCTC-TTTTGGGTCTTATAATTGGAATGAGTACAATTTAAATCCCTTAGCGAGGAACAATTGGAGGGCAAGTCTGGTGCCAGCAGCCGCGGTAATTCCAGCTCCAATAGCGTATATTAAAGTTGTTGCAGTTAAAAAGCTCGTAGTTGAACTTCAGGCCTGGCCGGGCGGTCTGCCTCG-CGGTATGTACT-GACTGGCCGGGCCTTACC-TCTTGGTGAACCGGCATGCCCTTCGTTGGGTGTGTCGGGGAACCAGGACTTTTACCTTGAGAAAATTAGAGTGTTCAAAGCAGGC-TTATGCCTGAATACATTAGCATGGAATAATAAAATAGGACGTGCGATTCTATTTTGTTGGTTTCTA-GGATTGCCGTAATGATTAATAGGGATAGTTGGGGGCATTAGTATTCCGTTGCTAGAGGTGAAATTCTT-GGATTTACGGAAGACTAACTATTGCGAAAGCATTTGCCAAGGATGTTTTCATTAATCAAGAACGAAGGTTAGGGGATCGAAAACGATTAGATACCGTTGTAGTCTTAACAGTAAACTATGCCGACTAGGGATCGGGCGACCTCAATT-TGATGCGTCGCTCGGCACCTTACGAGAAATCAAAGTTTTTGGGTTCTGGGGGGAGTATGGTCG-CAAGGCTGAAACTTAAAGGA--TCGAGT----TTT-GAAGC--------CGGAGGCCTGTGCTGGTG---------CGGAAACGCACA-T--GTGCACGCTTTCGCGC--------TCAAATCC----ATTT-------CAAACC---CC-TGTGCACT-T--------------------TTGAACC---------GGTTGAAGCTAGTAGTGAGTAACACTTTCGACTTACCTAGTA-----CTG-------CGA---------GTAATACTAGTAGGAG-------------------GGTCTTTGAGGCCT----TTCGAACGTTTGAAAGTGGGAAAACGTT------AAGAGAAGAGAGG------GTGAAGGCGAACGCTTCG--ACTAGTTTG-----TATTATAAACCC----TTTTATTGT------TATGT-GAATGTAA--TGCT-CCTT----GT-GG-GCGATAATTTGTACAACTTTCAACAACGGATCTCTAGGCTCTCGCATCGATGAAGAACGCAGCGAAATGCGATAA-GTAATGTGAATTGCAGAA-TTCAGTGAATCATCGAATCTTTGAACGCACCTTGCGCCCCTTGG--TAT-TCCGAGGGGCATGCCTGTTTGAGTGTCGTGTTAATCTC-AAATCACTTGTCTTTATTATTGACT-T-GCGATTTGGAC--TTGGAGGTTA------TTGCT---GG---------CCCGGGCGACGCTTTGTTGTATTGCCCTTTGGTTTGTCGGCTCCTCTTAAATGCATTAGCTG---------GACTTTGG---TT----------------CGCGTTTT-----ATGGTG-TAATA-GT----ATTGC-T-------ATGCTTCAC--CGGAGCGCTTGCCTA-----------------------------AGGGGT-----------------CTGC-TTCTAATCGTCCGTGTTACTTTTTGTAATGTAATAGG---ACAAGGAACGCTTA---GTGGCCTTAAC---TCTGACACCTTTGACCTCACCCCTAGTAACTGCGAGTGAAGCGGGATGAGCTCAAATTTAAAATCTGGC-G---GTC---GT-TGTGGCCGTCCGAGTTGTAGTCTGGAGAAGTG-TTATCCGCGTCGGACC--GTGTACAAGTCTCCTGGAATGGAGCGTCATAGAGGGTGAGAATCCCGTCC-ATGACACGGAC--GCCCGATGC-TTTGTGAGGCAC-TCTCGAAGAGTCGAGTTGTTTGGGAATGCAGCTCAAAATGGGTGGTAAATTCCATCTAAAGCTAAATATTGGCGAGAGACCGATAGCGAACAAGTACCGTGAGGGAAAGATGAAAAGCACTTTGGAAAGAGAGTTAAATAGTACGTGAAATTGTTGAAAGGGAAACGCTTGAAGTCAGTCGCGTCCCGTGGAACTCAGCCTGG------CT--TCG-G---CCTGGTGTATTTTCTATGCGGACGGGTCAACATCAGTTTTGG-CCGGCGGAAAAA-GGCAGAGGGAATGTAGCGCCGCTT-CGGTGGCGTG-TTATAGCCC-TCTG-TCAAATACGCTGGCGGGGACTGAGGACTGCAGCACGCCC-T--T-GT-GG----CCGGGG-G--TTC-GCCCCACGT---TCGTGCTTAGGATGTTGGCATAATGGCTTTAAGCGACCCGTCTTGAAACACGGATCAAGGAGTCCAACATGCTTGCGAGTGTTCGGGTGG-TAAACCCTTGCGCGTAATGAAAGTGAAAGTTGGGAGCCTCCGG---AAGGGGGTGCACCGACGCCCGGCCCTGAAGTTCT---CTGACGGTGCTGCGGTAGAGCAAGTATGCTGGGACCCGAAAGATGGTGAACTATGCCTGAATAGGGCGAAGCCAGAGGAAACTCTG-GTGGAGGCTCGTAGCGATTCTGACGTGCAAATCGATCGTCAAATTTGGG--AGTCAATGCTCGCAA--GAGTGAACTAGCTAACTGAAATCCC-TGGTGTGTCATCGGGGATAACGTAAAGG-AAAA-TAATGATATTACTTTA-CTAT-TAGTGTCGTCCAAGTGCTCGTGCCAGAAGACTCGGTAAGGCGAGAGACGCAAACGTTATTCGTCTTGATCAGGCGTAAAGGGTTTGTAGGCGGCTTTAAGTACC-----T-AATTAT--AAGTTTACTATTATAATACTACACT-------------------------------------------------------------------------------------------------------------------------------------------------------------------------------------------------------------------------TGTAGTTTTATAATAT-TTATAAGAGGGTCAATTAAAGCTAGAATCTAAAAGAGGTTA------AAAC---AATACTAGAT--CACAGGAGTACTATCCGAAT-ACAACTA---GTGGAG-TGTTTGGGGCGAAGGC-TTTTA-TCCAA-TAAAGATTGACGCTGAGAAACGAAGGTGAGGACAGAAAAAAGGATTAGAGACCCTTGTATCCCTCACTGTCAACGATGAATGGTAGTTACTAGGGAGAA---------------------------------------------------------------------------------------TATAACCTAGAGACGATGTTAACACG-AAAACCATTCCGCCTTGTGAGTACGACTGCAAAGTTGAAAACAAAAAAATTAGTCGGTTTCGGAGC-AAAC-GAAGTGAAGCATGTTTCCGAAAAC-TGACCA-AAGATGTCTACCGACATCTACAAAAGGTGCGAACTC------------AGACTCTTCCTCC--------GCCTCTGCTAACATTCACTTGTCTAGTGCGTCGAGTCGCACAAGGAATTTAGTATCGGTATGG-CTATTAAAACCCAGACAATGACCAACGGTCTCAAGTATTCGTTGGCGACGGGCAACTGGGGGGATCAGAAAAAGTCTATGTCAACGAAAGCTGGCGTCTCTCAAGTGCTTAACCGATACACATATGCTTCGACGCTGTCGCATCTGCGAAGGTGCAATACACCGTTAGGCAGAGAAGGGAAAATTGCGAAGCCTCGT-CAGCTACATAATACACATTGGGGTAT-GGTGTGTCCTGCTGAAACCCCAGAAGGGC-AGGCTTGTGGTCTTGTGAAAAACCTTT-CGCTGATGTCCGTGATTTCTGTTGGTTCACTTTCGGCGCCTGT-CCTC-GAATTCCTAGAAGAGTGGGGTTTGGAAAACCTAGAGGACAACGTCCATTCCACGA---ATCTGACGAAAGTATTCGTAAACGGCGTTTGGATCGGCGTCCATCGAGACCCACTCACACTGGTGAACATGCTTCGTACTCTCCGAAGGAAGAACGATCTTGGCGGAGAAGTCTCTATAGTACGAGATATCCGCGAAAGGGAAGTGCGCATCTTTACAGATGCGGGTCGTGTGCTTCGTCCACTGTTCATCGTCGAGGACAACAAATTGAAGTTGAGACGCCAGCATCTGGTATGGCTACAGGAGAAATGGAGAATCGAAGAGAGACCTATAGATAAGCCGCCC---------------GACGCCGCGCAATCGGATGGAGAAACAATAGCCAAG------GAAGAGGATGGACAGC------CCATAATCCGAGAGGGGATTCGGATGAAGAAGAAGCGGAAGCCTTTCAGGT-GGCGCTCCTTCCTTGATGATGGTGTCATCGAATACCTTGATGCTGAAGA-AGAGGAGACGGTCATGATCTGCATGACACCAGACGACTTGGTCGAATCTCGATTGATGCGCAGAGGTCTGAATCCACGAGCAGACGGAGGAGATCTTGATCCTGCTACCCGTCTCAAAGC-GATGCCGACGACACATACATGGACGCATTGCGAGATTCATCCTAGCATGATTCTGGGC-ATTTGTGCC-AGCATTATTCCATTCCCAGATCACAATCAGGT
>Phellinus_piceicola_LWZ_20190921-5
TAAGTATAAACAAATTTGTACTGTGAAACTGCGAATGGCTCATTAAATCAGTTATAGTTTATTTGATGGTACATTGCTACATGGATAACTGTGGTAATTCTAGAGCTAATACATGCAATCAAGCCCCGACT-TCTGGGAGGGGTGTATTTATTAGATAAAAAACCAACGCGG--TTCGCCGCTCCGTTGGTGATTCATAATAACTTCTCGAATCGCATGGCCCTTGTGCCGGCGATGCTTCATTCAAATATCTGCCCTATCAACTTTCGATGGTAGGATAGTGGCCTACCATGGTTTCAACGGGTAACGGGGAATAAGGGTTCGATTCCGGAGAGGGAGCCTGAGAAACGGCTACCACATCCAAGGAAGGCAGCAGGCGCGCAAATTACCCAATCCCGACAC-GGGGAGGTAGTGACAATAAATAACAATATAGGGCTC-TTTTGGGTCTTATAATTGGAATGAGTACAATTTAAATCCCTTAACGAGGAACAATTGGAGGGCAAGTCTGGTGCCAGCAGCCGCGGTAATTCCAGCTCCAATAGCGTATATTAAAGTTGCTGCAGTTAAAAAGCTCGTAGTTGAACTTCAGGCCTGGCCGGGCGGTCCGCTTAA-CGGCGAGTACT-GTCTGGCTGGGCCTTACC-TCTTGGTGAACCGGCATGCCCTTCACTGGGTGTGTCGGGGAACCAGGACTTTTACCTTGAGAAAATTAGAGTGTTCAAAGCAGGC-ATATGCCCGAATACATTAGCATGGAATAATAAAATAGGACGTGCGGTTCTATTTTGTTGGTTTCTA-GGATCGCCGTAATGATTAATAGGGACAGTTGGGGGCATTAGTATTCAGTTGCTAGAGGTGAAATTCTT-GGATTTACTGAAGACTAACTATTGCGAAAGCATTTGCCAAGGATGTTTTCATTAATCAAGAACGAAGGTTAGGGGATCGAAAACGATCAGATACCGTTGTAGTCTTAACAGTAAACTATGCCGACTAGGGATCGGGCGATCTCAATA-TCATGTGTCGCTCGGCACCTTACGAGAAATCAAAGTCTTTGGGTTCTGGGGGGAGTATGGTCG-CAAGGCTGAAACATAAAGGAATATGAAT----TTG-AAAGG------C-GGAGGCTTGATGCTGGCG---------CGGAAACGCGGA-T--GTGCACGCCCTCGTCC---------TCAATCC----ATTC---------AACC---CC-TGTGCACC-T------------------TATGG------------------GAG-------TTACTAGTCGGCA-----------GTA-----ATG-------TTA---------GTAGTCG---------------------------------------------------------AAAGACAAAAGCT-----------------TACGCA------TTGTCGGCGAACACTTCA--------------ACTATTATCAAC------CTTTGTTGT------CATGTAGAATGTAA--TGCT-CCTT----GT-GG-GCGAAATGAAATACAACTTTCAACAACGGATCTCTTGGCTCTCGCATCGATGAAGAACGCAGCGAAATGCGATAA-GTAATGTGAATTGCAGAA-TTCAGTGAATCATCGAATCTTTGAACGCACCTTGCGCCCCTTGG--TAT-TCCGAGGGGCATGCCTGTTTGAGTGTCATGTTAATCTC-AACTCCCTTGTTTCTTAACT------C-GGGTGTTGGAC--TTGGAGG---------TTGCT---GG---------CC-----------CC-------------ATTTGTGGTCGGCTCTTCTTAAATGCATTAGCTG---------GGCTTTGG---CT----------------CGCGTTGA-----ACGGTG-TAATA-GT-----AATCTT-------ACATTCACC---TGAGCGCTTGCCTA-----------------------------ACAAGT-----------------CTGC-TTCTAATCGTCTT---------------------CGG---ACAAGGCCTTGTTG---------CCTTC---ACTTGACATCTTGACCTCACCCCTAGTAACTGCGAGTGAAGAGGGAAGAGCTCAAATTTAAAATCTGGC-G---GGC----T-C-TGTCCGTCCGAGTTGTAATCTGGAGAAGCG-TTTTCCGCGTCGGACC--GTGCATAAGTCTCCTGGAACGGAGCGTCATAGAGGGTGAGAATCCCGTCC-ATGGCACGGAC--CGCCGATGC-TTTGTGATACGT-TTTCAAAGAGTCGAGTTGTTTGGGAATGCAGCTCAAAATGGGTGGTAAATTCCATCTAAAGCTAAATATTGGCGAGAGACCGATAGCGAACAAGTACCGTGAGGGAAAGATGAAAAGCACTTTGGAAAGAGAGTTAAACAGTACGTGAAATTGTTGAAAGGGAAACGCTTGAAGTCAGTCGCGTCCGACGGAACTCAGCCTTG------CT--TCG-G---CCTGGTGTACTTTCTGT-CGGACGGGTCAACATCAGTTTTGA-CCGGTGGAGAAA-GGTAGGGGGAATGTAGCGCTGTTT-CGGCGGCGTG-TTATAGCCC-CTTG-CTGTATGCATCGGTTGGGACTGAGGACCGCAGCACGCCT-T--T-TT-GG----CCGAGG-G--TTC-GCCCTACGTA--CCGTGCTTAGGATGTTGGCATAATGGCTTTAAGCGACCCGTCTTGAAACACGGACCAAGGAGTCCAACATGCTTGCGAGTGTTCGGGTGG-AAAACCCTTGCGCGTAATGAAAGTAACAGTTGGGAACCTCCGC---AAGGGGGTGCACCGACGCCCGGCCCTGAAGTTCT---CTGACGGTGCTGCGGTAGAGCAAGTATGCTGGGACCCGAAAGATGGTGAACTATGCCTGAATAGGGCGAAGCCAGAGGAAACTCTG-GTGGAGGCTCGTAGCGATTCTGACGTGCAAATCGATCGTCAAATTTGGGTTAGTCAATGCTCGCAA--GAGTGAACTAGCTAACTGAAATCCT-TGGTGTGCCATCGAGGATAACGTAAGGG-AAAA-TAATGATGTTACCTTA-CTAG-TAGTGTCGTCCAAGTGCTCGTGCCAGAAGACTCGGTAAGGCGAGAGACGCAAACGTTATTCGTCTTGATCAGGCGTAAAGGGTTTGTAGGCGGCTTTAAGTATC-----C-AATTTT--AAGTTTACTATTATAATTTTAT------------------------------------------------------------------------------------------------------------------------------------------------------------------------------------------------------------------------TTTTAATATTGTTATAATAT-TTATTAAAGGATCAATTAAAGCTAGAATCTAACAGGGGTTA------AAAC---AATGCTTAAA---GTAGGAGTACGAACCATAG-ATATTAA---GTAGAG-TGTTAAGGGCGAAGGC-TTTTA-TCCAA-TAAAGATTGACGCTGAGAAACGAAGGTGAGGACAGAAAAAAGGATTAGAGACCCTTGTATCCCTCACTGTCAACGATGAATGGTAGTTACTAGGGAGAA----------------------------------------------------------------------------------------ATAACCTAGGGACGATGTTAACACG-AAAACCATTCCGCCTTGTGAGTACGACTGCAAAGTTGAAAACAAAAAAATTAGTCGGTTTCGGAGC-AAAC-GAAGTGAAGCATGTTTCCGCAAAT-TGACGA-AGGATGTCTATCGTTACCTACAAAAGGTAAGACTATA----------GCAGTTTCTTCCGG--------AGATCTGCTAATATCTTCTTGTTTAGTGTGTAGAAACACACAAGGAGTTTAATCTCAATATGG-CCGTCAAGACCCAGACGCTCACTAATGGCTTGAAATACTCTCTCGCGACCGGTAATTGGGGTGATCAGAAGAAGTCAATGTCGACGAAAGCTGGCGTCTCACAAGTACTGAATCGATATACTTACGCTTCGACACTCTCGCATCTTCGAAGATGCAATACACCTTTAGGTCGAGAGGGAAAAATAGCGAAGCCACGC-CAGTTGCACAACACTCATTGGGGTAT-GGTTTGCCCCGCCGAGACGCCGGAAGGGC-AAGCTTGTGGCCTTGTGAAGAATCTTG-CGTTGATGGCTACCATTTCCGTCGGCTCCACCTCAGCGCCAGT-CATT-GAATTCTTGGAGGAGTGGGGTTTGGAAAGTCTTGAAGAGA---CACAATCCACGA---ATCTGACCAAAGTGTTTGTTAACGGTGTGTGGCTAGGAGTGCACCGCGATCCATTGAACCTGGTTAAGACTATCCGTATGCTTAGGAGAAAAGAGGATCTTGAAGCCGAAGTGTCTATTGTTCGTGACATTCGCGAGAAGGAAGTGCGCGTCTACACTGACGCAGGCCGTGTACTTCGACCACTCTTCATTGTCGAGGACAACAGGCTCAAGTTAAGGCGTCAGCATCTGCGATGGCTTCAAGAGAAATGGAGGATCGAGACCAGACCTCTTGA------------------------AGGAGGGAACGATTCTGGTGGGGAAACGATAGCGGAG------GAAGAGGATGGAAGGC------CTATAGAAAGGGAGGGGGTTAGGATGAAAAAGAAGAGGAAGCCCTACAACT-GGGCAGCATTGGTCAGAGATGGGGTTATCGAATACCTCGACGCCGAAGA-AGAGGAAACGGTCATGATTTGCATGACGCCGGACGATCTCGTTGAGTCTCGACTGCTGAAGAAAGGCCTCAACCCACGAGC---TGGCGGTGATTTTGATCCTGCTGCTCGGTTGAGGCC-ATTACCGGCGGCGCATACTTGGACGCATTGCGAGATTCATCCTAGCATGATTTTGGGC-ATTTGCGCC-AGTATTATACCGTTCCCAGACCATAACCAGGT
>Phylloporia_oreophila_LWZ_20190811-27a
TAAGTATAAACAAATTTGTACTGTGAAACTGCGAATGGCTCATTAAATCAGTTATAGTTTATTTGATGGTACATTGCTACATGGATAACTGTGGTAATTCTAGAGCTAATACATGCAATCAAGCCCCGACT-TCTGGGAGGGGTGTATTTATTAGATAAAAAGCCAACGCGG--TTCGCCGCTCCGTTGGTGATTCATGATAACTTCTCGAATCGCATGG-CCTTGTGCCGGCGATGCTTCATTCAAATATCTGCCCTATCAACTTTCGATGGTAGGATAGTGGCCTACCATGGTTTCAACGGGTAACGGGGAATAAGGGTTCGATTCCGGAGAGGGAGCCTGAGAAACGGCTACCACATCCAAGGAAGGCAGCAGGCGCGCAAATTACCCAATCCCGACAC-GGGGAGGTAGTGACAATAAATAACAATATAGGGCTC-TTTTGGGTCTTATAATTGGAATGAGTACAATTTAAATCCCTTAACGAGGAACAATTGGAGGGCAAGTCTGGTGCCAGCAGCCGCGGTAATTCCAGCTCCAATAGCGTATATTAAAGTTGTTGCAGTTAAAAAGCTCGTAGTTGAACTTCAGGCCTGGCCGGGCGGTCTGCCTAA-CGGTATGTACT-GTCTGGCTGGGCCTTACC-TCTTGGTGAACCGGCATGCCCTTCACTGGGTGTGTTGGGGAACCAGGACTTTTACCTTGAGAAAATTAGAGTGTTCAAAGCAGGC-CTATGCCCGAATACATTAGCATGGAATAATAAAATAGGACGTGCGGTTCTATTTTGTTGGTTTCTA-GGATCGCCGTAATGATTAATAGGGATAGTTGGGGGCATTAGTATTCCGTTGCTAGAGGTGAAATTCTT-GGATTTACGGAAGACTAACTACTGCGAAAGCATTTGCCAAGGATGTTTTCATTAATCAAGAACGAAGGTTAGGGGATCGAAAACGATTAGATACCGTTGTAGTCTTAACAGTAAACTATGCCGACTAGGGATCGGACGACCTCAATT-CAATGTGTCGTTCGGCACCTTACGAGAAATCAAAGTCTTTGGGTTCTGGGGGGAGTATGGTCG-CAAGGCTGAAACTTAAAGGAATATGAGT----TTT-GAAG---------CAGAGTCTGCTGCTGGTG---------CAGAAACGCGCA-T--GTGCACGCT-CTGTGC---------TCAATCC----ACTC---------AACC---CC-TGTGCACC-T--------------------TTG------------------CAGA-----GCGAGTAGGCTTCACCCT---------------TTGA------AGA---------GTGACCAATAGTGAGTAAGG--------------CGAGCGTGTGTGAGC----ACTAGTAGTCTGAAAGCGAGCGTCTTTCA--------TTTAGAGAGAA-----GTGCGGTCGAAAGCTTTG--------------ATCTTTATCAACCT----TTCGTATGT------CATGT-GAATGTGT--TGCT-CCTT------ATG-GGCGAAATAAATACAACTTTCAACAACGGATCTCTTGGCTCTCGCATCGATGAAGAACGCAGCGAAATGCGATAA-GTAATGTGAATTGCAGAA-TTCAGTGAATCATCGAATCTTTGAACGCACCTTGCGCCCTTTGG--TAT-TCCGAAGGGCATGCCTGTTTGAGTGTCATGTTTATCTC-AAACCCCAAACCCTTTTGTTTTTTG-G-ATGGTTTGGAC--TTGGAGGCT-------TTGCT---GG---------TG-----------TT------GCGCT-CTGCGTGTGTCGGCTCCTCTGAAAAGCATTAGCTG---------GACTTTGG---TT-----CGCGTGA-----------------ATGGTG-TGATA-GT--A-ATGTG-T-------TCGCCGGAA------GCGCTTGCCTA-----------------------------ACGGGT-----------------CTGC-TCCTAATTGTCTT---------------------TGG---ACAAGGTCCTTTG-TG------ACCTTC---GCTTGACCGTTTGACCTCACCCCTAGTAACTGCGAGTGAAGCGGGAAGAGCTCAAATTTGTAATCTGGC-G---GTC----T-C-TGGCCGTCCGAGTTGTAATCTGTAGAGGCG-TCGTCCGCGTCGGCCC--GTGTACAAGTCTCCTGGGATGGAGCGTCATAGAGGGTGAGAATCCCGTCC-ATGACATGGAC--CACCGATGC-TCTGTGAGGTGC-CCTCGAAGAGTCGCGTTGTTTGGGAATGCAGCGCAAAATGGGTGGTAAATTCCATCTAAGGCTAAATATTGGCGAGAGACCGATAGCGAACAAGTACCGTGAGGGAAAGATGAAAAGCACTTTGGAAAGAGAGTTAAACAGTACGTGAAATTGTTGAAAGGGAAACGCTTGAAGTCAGTCGCGTCCCGTGGCATTCAGCCTTG------CT--TCG-G---CTTGGTGTACTTGCCTT-GGGATGGGTCAACATCAATTTTGG-CCGGTGGACAAG-GGTGAGGGGAATGTAGCGTCGTTT-CGGCGACGTG-TTATAGCTC-CTTG-TCGAATACACTGGCTGGGATTGAGGACCGCAGCACGCCC-T--T-GT-GG----CCAGGG-G--TTC-GCCCCATGTA--ACGTGCTTAGGATGTTGGCATAATGGCTTTAAGCGACCCGTCTTGAAACACGGACCAAGGAGTCTAACATGCTTGCGAGTGTTCGGGTGG-AAAACCCTTGCGCATAATAAAAGTGAAAGTTGGGAGCCTCCGC---AAGGGGGTGCACCGACGCCCGGCCCTGACGTTCT---CTGACGGTGCTGCGGTAGAGCAAGTATGTTGGGACCCGAAAGATGGTGAACTATGCCTGAATAGGGCGAAGCCAGAGGAAACTCTG-GTGGAGGCTCGTAGCGATTCTGACGTGCAAATCGATCGTCAAATTTGGGTTAGTCAATGCTCGCAA--GAGTGAACTAGCTAACTGAAATCCT-TGATGTGACATCGAGGATAACGTAAGGG-AAAA-TAATGATATTACCTTA-CTAT-TAGTGTCGTCCAAATGCTCGTGCCAGAAGACTCGGTAAGGCGAGAGACGCAAACGTTAGTCGTCTTGATCAGGCGTAAAGGGTTTGTAGGCAGCTTTAAGTATC-----C-AATTTA--ATGTTTACTATTATAATAT-------------------------------------------------------------------------------------------------------------------------------------------------------------------------------------------------------------------------------TTACATGTTATAATTT-TTATTAAAGGATCAATTAAAGCTAGAATCTAGAAGAGGTGA------ATAC---AATGCTTGAG--CTTAGGAGTACTAACCGCAA-ACATCAA---GTAGAG-TGCTAAGGGCGAAGGC-AGTTT-TCCAA-AACAGATTGACGCTGAGAAACGAAGGTGAGGATAGAAAAAAGGATTAGATACCCTTGTATCCCTCACTGTCAACGATGAATGGTAGTTACTAGGGAGAA----------------------------------------------------------------------------------------ATAACCTAGAGGCGATGTTAACACG-TAAACCATTCCGCCTTGTGAGTACGACTGCAAAGTTGAAAACAAAAAAATTAGTCGGTTTCGGAGC-AAAC-GAAGTGAAGCATGTTTCCGGAAGC-TCACA--AAGATGTTTATCGTTATTTGCAAAAGGGACTATCTA-----------AATGCTTTCATTTCCG------TATTTATTAATGCTTTCCATCTGTAGTGTGTTGAGTCGCACTAGGAGTTTAACATCCACCCGG-CGATCGGGACTCACACAATAACCCACGGTTTACAATATTCGCTTGCAACCGGGTGTTGGGGCGACCAGAATAAGTCGATGAGCACTAGGGCGGGTGTTTCGCAGGTTCTGAACCGATACACTTATGCTTC-ACGCTTTCCCATCT-CGAAGATGCAACACACCTTTGGGCCGAGAAGGGAAGATCGCGAAGCCTCGT-CAATTACATAACACGCACTGGGGTAT-GGTGTGCCCTGCGGAGACGCCAGAAGGAC-AGGCCTGTGGACTGGTGAAGAATCTGG-CATTAATGTCGTCCATTTCCGTTGGATCGTTATCCGCTCCGGT-ACTC-GAATTCTTGGAGGAATGGGGCTTGGAGAGCCTCGAGGAAAATGCACAAGCCGCAA---ATTTGACCAAAGTTTTCGTGAATGGCGTATGGCTCGGAGTACACCGAGACCCGCACACCCTTGTCAACACTCTTCGAACGCTCAGGAGGAAGGAGGATCTCAACGCTGAGGTTTCCATTGTTCGTGACATACGCGAAAAGGAAGTTCGCATCTATACGGACGCAGGACGTGTTCTTCGACCGCTTTTCATCGTCGAGGACAATAGATTAAAGCTGAGGCGTCAGCACCTGCGCTGGCTCCAGGCGAAGTGGAGGATTGAGGAGAGGCCCAAAGACAGGGT------------CTTGGATGAGGGCGAAGAATCAGCAGGCGAGACAATAACTGAGG---TAGAAGACGATGGGAAGC------CAATAATACGGGAAGGGGTTCGAATGAAGAAGAAGAGGAAACCTGTCACCT-GGAAGACATTGATTAGCGACGGCGTTATTGAATACCTTGATGCAGAGGA-GGAGGAAACGGTCATGATCTGCATGACACCGGAAGATCTGGTCGAATGTCGGTTGATGAGGCAAGGCCTGGATCCTCGAGC---AGACACGGAGTTCGATGCATCTACCCGTCTCAAGCC-TGTACCAACTGCTCATAACTGGACACATTGCGAGATTCATCCTAGCATGATTCTAGGT-ATATGTGCA-AGTATCATTCCGTTCCCGGATCATAATCAGGT
>Porodaedalea_laricis_LWZ_20190724-9
TAAGTATAAACAAATTTGTACTGTGAAACTGCGAATGGCTCATTAAATCAGTTATAGTTTATTTGATGGTACATTGCTACATGGATAACTGTGGTAATTCTAGAGCTAATACATGCAATCAAGCCCCGACT-TCTGGGAGGGGTGTATTTATTAGATAAAAAACCAACGCGG--TTCGCCGCTCCTTTGGTGATTCATAATAACTTCTCGAATCGCATGG-CCTTGCGCCGGCGATGCTTCATTCAAATATCTGCCCTATCAACTTTCGATGGTAGGATAGTGGCCTACCATGGTTTCAACGGGTAACGGGGAATAAGGGTTCGATTCCGGAGAGGGAGCCTGAGAAACGGCTACCACATCCAAGGAAGGCAGCAGGCGCGCAAATTACCCAATCCCGACAC-GGGGAGGTAGTGACAATAAATAACAATATAGGGCTC-TTTTGGGTCTTATAATTGGAATGAGTACAATTTAAATCCCTTAACGAGGAACAATTGGAGGGCAAGTCTGGTGCCAGCAGCCGCGGTAATTCCAGCTCCAATAGCGTATATTAAAGTTGTTGCAGTTAAAAAGCTCGTAGTTGAACTTCAGGCCTGGCCGGGCGGTCTGCCTAA-CGGTATGTACT-GTCTGGCCGGGTCTTACC-TCTTGGTGAGCCGGCATGCCCTTCACTGGGTGTGTCGGGGAACCAGGACTTTTACCTTGAGAAAATTAGAGTGTTCAAAGCAGGC-CTATGCCCGAATACATTAGCATGGAATAATAAAATAGGACGTGCGGTTCTATTTTGTTGGTTTCTA-GGATCGCCGTAATGATTAATAGGGATAGTTGGGGGCATTAGTATTCAGTTGCTAGAGGTGAAATTCTT-GGATTTACTGAAGACTAACTTCTGCGAAAGCATTTGCCAAGGATGTTTTCATTAATCAAGAACGAAGGTTAGGGGATCGAAAACGATCAGATACCGTTGTAGTCTTAACAGTAAACTATGCCGACTAGGGATCGGGCGACCTCAATC-TAATGAGTCGCTCGGCACCTTACGAGAAATCAAAGTCTTTGGGTTCTGGGGGGAGTATGGTCG-CAAGGCTGAAACTTAAAGGAATTCGAGT----TTT-TAAAA------TCGGGGGCTTGATGCTGGCG---------TGGAAACACGCACT--GTGCTCGCCTTCGTGC---------TTAATCC----ACTC---------AACA---CC-TGTGCACC-T------------------TATCG------------------AAG-------TTAGTAGTCTTTCCTCCTT-------------GTT-------GGA---------GCCGCCGAGGTTGA------------------------CTTTGTTGGTAG--TGTTTCGACGCGAAAGCATATAGTCGGC------------CTTGGCTG------GGATTGACGAACACTTTG------ACTTC------ATCATACACAC----TTTAATTGT------CTTGTAGAATGTAA--TGCT-CCTT----GT-GG-GCGAAATGAAATACAACTTTCAACAACGGATCTCTTGGCTCTCGCATCGATGAAGAACGCAGCGAAATGCGATAA-GTAATGTGAATTGCAGAA-TTCAGTGAATCATCGAATCTTTGAACGCACCTTGCGCCCCTTGG--TAT-TCCGAGGGGCATGCCTGTTTGAGTGTCATGTTAACATC-AAACCCCTTGCTTGTAA---AGGTT-C-GGGGCTTGGAT--TTGGAGGTTT------ATGCC---GG---------CC-----------TG------CTTCATTGTCAGTTGTCGGCTCCTCTTAAATGGATTAGCTG---------GACTTTGG---------------------TCTGCGTG-----TCGGTG-TGATA-GT-----TTAT---------TCACCAATC--------GCTTTCCTA-----------------------------ATGGGT-----------------CTGC-TTCTAATGGTCTT---------------------CGG---ACAAGGTCTTAACA----------GCCT---TCTTGACTCTTTGACCTCACCCCTAGTAACTGCGAGTGAAGCGGGAAAAGCTCAAATTTAAAATCTGGC-G---GTC----T-TATGGCCGTCCGAGTTGTAATCTGGAGAAGTG-TTTTCCGCGTCGGACC--GTGTACAAGTCTCCTGGAACGGAGCGTCATAGAGGGTGAGAATCCCGTCC-ATGACACGGAC--CGCCGATGC-TTTGTGATACAC-TCTCGAAGAGTCGAGTTGTTTGGGAATGCAGCTCAAAATGGGTGGTAAATTCCATCTAAAGCTAAATATTGGCGAGAGACCGATAGCGAACAAGTACCGTGAGGGAAAGATGAAAAGCACTTTGGAAAGAGAGTTAAACAGTACGTGAAATTGTTGAAAGGGAAACGCTTGAAGTCAGTCGCGTCTTTCAGAACTCAGCCTTG------CT--TCG-G---CCTGGTGTACTTTCTGT-TAGACGGGTCAACGTCAATTTCGA-TCGGCGGAGAAA-GGTTGAGGGAATGTAGCGTTGTTT-CGGCGACGTG-TTATAGCCC-TCTT-CTGTATACGTCGGTTGGGATTGAGGACCGCAGCGCGCCT-T--T-AT-GG----CCAGGG-G--TTC-GCCCCATGTA--CCGCGCTTAGGATGTTGGCATAATGGCTTTAAGCGACCCGTCTTGAAACACGGACCAAGGAGTCTAACATGCTTGCGAGTATTCGGGTGG-AAAACCCTTGTGCGTAATGAAAGTAAAAGTTGGGAGCCTCCGC---GAGGGGGTGCACCGACGCCCGGCCCTGACGTTCT---CTGACGGTGCTGCGGTAGAGCAAGTATGTTGGGACCCGAAAGATGGTGAACTATGCCTGAATAGGGCGAAGCCAGAGGAAACTCTG-GTGGAGGCTCGTAGCGATTCTGACGTGCAAATCGATCGTCAAATTTGGGTTAGTCAATGCTCGCAA--GAGTGAACTAGCTAACTGAAATCCT-TGGTGTGTCATCGAGGATAACGTAAGGG-AAAA-TAATGATACCACCTTA-CTAT-TAGTGTCGTCCAAATGCTCGTGCCAGAAGACTCGGTAAGGCGAGAGACGCAAACGTTATTCGTCTTGATCAGGCGTAAAGGGTTTGTAGGCGGCTTTAAGTATC-----C-AATTTT--AAGTTTACTATTATAATGCTAT------------------------------------------------------------------------------------------------------------------------------------------------------------------------------------------------------------------------------AAGTGTTATAATAT-TTATTAAAGGGTCAATTAAAGCTAGAATCTAACAGAGGTTA------AAAC---AATACTTAAG---GTAGGTGTACTAACCATAA-ATAATAA---GCAGAG-TGTTAAGGGCGAAGGC-ATTTA-TCCAC-TGAAGATTGACGCTGAGAAACGAAGGTGAGGACAGAAAAAAGGATTAGAGACCCTTGTATCCCTCACTGTCAACGATGAATGGTAGTTACTAGGGAGAA----------------------------------------------------------------------------------------ATAACCTAGAGACGATGTTAACACG-AAAACCATTCCGCCTTGTGAGTACGACTGCAAAGTTGAAAACAAAAAAATTAGTCGGTTTCGGAGC-AAAC-GAAGTGAAGCATGTTTCCGCAAGT-TAACGA-AAGATGTTTATCGTCATCTGCAGAAGGTATGATTCCT----------AAACTAAGCCTTGC--------AATTCTGCTAATATCTGTACGTTTAGTGTGTCGAAACGCACAAAGAGTTTAATGTCAATATGG-CCGTCAAGACCCAGACGCTCACTAATGGTCTAAAATACTCCCTTGCGACCGGCAATTGGGGTGACCAGAAGAAGTCTATGTCTACCAAAGCTGGTGTCTCACAGGTGCTAAACCGATACACTTACGCTTCGACGCTGTCGCATCTTCGAAGATGTAATACGCCTTTAGGCCGAGAAGGCAAAATTGCGAAACCACGC-CAGTTACACAACACGCACTGGGGTAT-GGTTTGCCCTGCCGAGACACCAGAAGGGC-AGGCCTGCGGTCTCGTAAAGAACCTTG-CGTTGATGGCTACCATTTCCGTTGGCTCGTATTCAGCGCCTGT-CATC-GAGTTCCTGGAAGAGTGGGGTTTGGAAAGTCTTGAAGAGAATGCTCAATCCACGA---ACCTTACCAAGGTCTTTGTTAATGGCGTATGGCTTGGGGTGCACCGTGACCCATTCAATCTGGTGAAGACCATTCGTACTCTCAGGAGAAGAGAGGACATCAGCTGCGAAGTGTCTGTTGTTCGTGATATCCGTGAGAAGGAACTTCGCATCTATACAGACGCCGGTCGGGTGCTTCGACCACTCTTCATTGTAGAGGATCACAAATTGAAGTTGAAGCGTCAGCATCTGCGCTGGCTTCACGAAAAATGGAGAGTGGAGGAAAGGCCTATCGTGAGGCC------TGAAGAGAGGGAAGAAGGCGAAGTTTCGGAGGGAGAGACAATAGCGGAG------GAGGAAGACGGCATGC------CGATAATGAGGGAAGGGATTAAGATGAAGAAAAAGAGGAAGCCTTTCACCT-GGAGTACTCTGGTGAAAGATGGTGTTATCGAATACCTTGATGCTGAGGA-GGAGGAGACAGTTATGATTTGCATGACGCCAGACGATCTAGTCGAGTCTCGGCTAATGCGTAAAGGCTTGGATCCACGAGC---AGACAGTGACTTTGACCCTGCTGCTCGATTAAAAGC-GGTGCCGATGGCACACACTTGGACACACTGCGAGATCCATCCTAGCATGATTTTAGGC-ATCTGTGCT-AGTATCATTCCGTTTCCCGATCATAATCAGGT
>Sanghuangporus_weigelae_LWZ_20210623-2a
TAAGTATAAACAAATTTGTACTGTGAAACTGCGAATGGCTCATTAAATCAGTTATAGTTTATTTGATGGTACATTGCTACATGGATAACTGTGGTAATTCTAGAGCTAATACATGCAATCAAGCCCCGACT-TCTGGGAGGGGTGTATTTATTAGATAAAAAACCAACGCGG--TTCGCCGCTCCGTTGGTGAATCATAATAACTTCTCGAATCGCATGG-CCTTGCGCCGGCGATGCTTCATTCAAATATCTGCCCTATCAACTTTCGATGGTAGGATAGTGGCCTACCATGGTTTCAACGGGTAACGGGGAATAAGGGTTCGATTCCGGAGAGGGAGCCTGAGAAACGGCTACCACATCCAAGGAAGGCAGCAGGCGCGCAAATTACCCAATCCCGACAC-GGGGAGGTAGTGACAATAAATAACAATATAGGGCTC-TTTTGGGTCTTATAATTGGAATGAGTACAATTTAAATCCCTTAACGAGGAACAATTGGAGGGCAAGTCTGGTGCCAGCAGCCGCGGTAATTCCAGCTCCAATAGCGTATATTAAAGTTGTTGCAGTTAAAAAGCTCGTAGTTGAACTTCAGGCCTGGCTGGGCGGTCTGCCTCG-CGGTACGTACT-GACCGGCCGGGCCTTACC-TCTTGGTGAACCGGCATGCCCTTTACTGGGTGTGTCGGGGAACCAGGACTTTTACCTTGAGAAAATTAGAGTGTTCAAAGCAGGC-CTATGCCTGAATACATTAGCATGGAATAATAAAATAGGACGTGCGGTTCTATTTTGTTGGTTTCTA-GGATCGCCGTAATGATTAATAGGGATAGTTGGGGGCATTAGTATTCAGTTGCTAGAGGTGAAATTCTT-GGATTTACTGAAGACTAACTACTGCGAAAGCATTTGCCAAGGATGTTTTCATTAATCAAGAACGAAGGTTAGGGGATCGAAAACGATTAGATACCGTTGTAGTCTTAACAGTAAACTATGCCGACTAGGGATCGGGCGACCTCATTT-TTATGTGTCGCTCGGCACCTTACGAGAAATCAAAGTCTTTGGGTTCTGGGGGGAGTATGGTCG-CAAGGCTGAAACTTAAAGG---TCGAGT----TTT-GAAAG------CGAGAGACTTGCTGCTGGCG---------TGAAATCGCGCA-T--GTGCACTCCTTCGCGC--------TCAAATCCA---ACTC--------AAACC---CC-TGTGCACC-TA--------TATATCGCGAGTCG------------------AAG-------TTAGTAGTCTGAG-----------GTC-----TCG-------TAA---------GTAATTGGTAGAAAGGTGAAAG------------CGGGTCTTACTCGTT---AGGTAGCCTTTCGAATATGAAAGCGAGT--------------GCGTCGG-----GTGAAG-----CCTTTC--GGCTT--GTT------GTTACAAACACCT---TATATTGT------CTCTGTGAATGTAA--TGCT-CCTC----GT-GG-GCGAAAATAAATACAACTTTCAACAACGGATCTCTTGGTTCTCGCATCGATGAAGAACGCAGCGAAATGCGATAA-GTAATGTGAATTGCAGAA-TTCAGTGAATCATCGAATCTTTGAACGCACCTTGCGCCCCTTGG--TAT-TCCGAGGGGCATGCCTGTTTGAGTGTCATGTTAATCTC-AAACCGCTCGTCTTTCTTAAGGGCT-T-ACGGTTTGGAC--TTGGAGGTTA------CTGCT---GGC-------GCC-----------TT-------------TCGAGGGGTCGGCTCCTCTTAAATACATTAGCCG---------GGCTTTGG--------------------CTCGCGTTT-----ACGGTG-TAATA-GT-----TGAT-TCCA---TTCACCAACG-----AGCGCTTGCCTG-----------------------------ACGAGC-----------------TTGC-TTCCAGTCGTCCGCGTCGT---------------CGG---ACAAGGAGTTATCT---------CCTTC---TTTGACACCTTTGACCTCACCCCTAGTAACTGCGAGTGAAGCGGGAAGAGCTCAAATTTAAAATCTGGC-G---GCC----T-TCTGGACGTCCGAGTTGTAGTCTGGAGAAGTG-TTATCCGCGTCGGACC--GTGTACAAGTCTCCTGGAACGGAGCGTCATAGAGGGTGAGAATCCCGTCC-ATGACACGGAC--GCCCGATGC-TATGTGAGGCAC-TCTCAAAGAGTCGAGTTGTTTGGGAATGCAGCTCAAAATGGGTGGTAAATTCCATCTAAAGCTAAATATTGGCGAGAGACCGATAGCGAACAAGTACCGTGAGGGAAAGATGAAAAGCACTTTGGAAAGAGAGTTAAACAGTACGTGAAATTGTTGAAAGGGAAACGCTTGAAGTCAGTCGCGTCCTGCGGAACTCAGCCTGG------TT--TCG-A---CCTGGTGTACTTTCCATGTGGACGGGTCAACATCAATTTCGG-TCGGTGGACAAG-GGCGAGGGGAATGTAGCGTTGCTT-CGGCGACGTG-TTATAGCCC-CTTG-TCGTATACGCTGGTTGGGATTGAGGACCGCAGCACGCCC-T--T-GT-GG----CCGGGG-G--TTC-GCCCCACGTA--ACGTGCTTAGGATGTTGGCATAATGGCTTTAAGCGACCCGTCTTGAAACACGGACCAAGGAGTCTAACATGCTTGCGAGTGTTCGGGTGG-AAAACCCTTGCGCGTAATGAAAGTGAAAGTTGGGAACCTCCGC---GAGGGGGTGCACCGACGCCCGGCCCTGACGTTCT---CTGACGGTGCCGCGGTAGAGCACGTATGTTGGGACCCGAAAGATGGTGAACTATGCCTGAATAGGGCGAAGCCAGAGGAAACTCTG-GTGGAGGCTCGTAGCGATTCTGACGTGCAAATCGATCGTCAAATTTGGG----TCAATGCTCGCAA--GAGTGAACTAGCTAACTGAAATCCT-CGATGTGTCATCGGGGATAAGGTAAGGG-AAAA-TAATGATATTACCTTA-TTAA-TAGTGTCGTCCAACAACTCGTGCCAGAAGACTCGGTAAGGCGAGAGACACAAACGTTAATCGTCTTGATCTGGCGTAAAGGGTTTGTAGGCGGCTTTAAGTATC-----C-TTTTTTT-TAGTTTATTTTTATAAAAT---------------------------------TATATACTATATTTAGT-----------------------------------------------------------------------------------------------------------------------------------------------------------------------------AATAGTTTTGTATTAT-ATATTAAAAGATCAATTAAAGCTAGAATCTAAAAGAGGTTA------AAAC---AATGCTTGAT--TACAGGTGTACTAACCGTAA-ACAACTA---GTAGAG-TGTTAAGGGCGAAGGC-TTTTT-TCCAA-TAAAGATTGACGCTGAGAAACGAAGGTGAGGAAAGAAAAAAGGATTAGAGACCCTTGTATCCCTCACTGTCAACGATGAATGGTAGTTACTAGAGAGAA----------------------------------------------------------------------------------------ATAATCTAGAGACAATGTTAACACG-AAAACCATTCCGCCTTGTGAGTACGACTGCAAAGTTGAAAACAAAAAAATTAGTCGGTTTCGGAGC-AAAC-GAAGTGAAGCATGTT-----------GACCA-AAGATGTATACCGATATCTGCAAAAGGTATACTCAT------------ATATTTGTCCCTT--------GTGCCTGCTGACATCCACTCGTATAGTGTGTCGAGACTCACAAGGAGTTCAATATCAATATGG-CCATTAAGACCCAGACGATAACTAATGGTCTCAAATACTCCCTTGCTACAGGGAATTGGGGTGACCAGAAAAAATCCATGTCTACCAAAGCCGGTGTATCCCAGGTGCTCAATCGTTACACCTATGCTTCCACTCTCTCGCATCTTCGACGGTGTAACACGCCTCTTGGCAGAGAAGGGAAGATTGCGAAACCTCGC-CAATTACATAACACACATTGGGGCAT-GGTCTGCCCTGCTGAAACTCCGGAAGGAC-AAGCTTGCGGTCTCGTAAAGAACCTGT-CGCTAATGGCCATGATTTCCGTGGGCTCTTACTCAGCTCCCGT-GCTC-GAGTTCTTGGAAGAATGGGGCTTGGAAAATTTGGAGGACAACGCACAGTCGCCAA---ACCTAACCAAGGTGTTCGTTAACGGTGTTTGGCTTGGGGTGCATCGTGATCCGTTTAGTCTGGTAAACACGCTCCGTAATCTTCGGCGAAAGGGCGATCTTGGCAGCGAAGTATCTATTGTACGGGACATCCGCGAAAAGGAAGTTCGCGTATACACGGACGCGGGTCGCGTGCTTCGACCTCTATTCATCGTCGAGAAGCAGCATCTGAAGTTGAAACGTCAGCATCTCCGATGGCTTCAAGAGAAATGGAGAGTCGAGGAGAGACCTATCGAAAAGCCACCCGTAGATGACGAGCAGAACGTGGAGGAATCGGAAGGAGAGACAATAGCCGAG------GAAGAGGATGGCAAAC------CTATAATCCGAGACGGAACTAGGATGAAGAAGAAGCGGAAGCCCTTCAACT-GGGGCACTTTGGTTTCAGACGGTGTCATCGAATACCTTGACGCTGAAGA-GGAAGAGACAGTCATGATTTGTATGACTCCAGATGATTTGGTCGAGTCGCGGTTAATGAGTCGCGGACTCGATCCCAGAGC---CGATGGTGACTTCGACCCGGCTGCTCGCCTCAAGGC-AGTTCCAAATGCTCACACATGGACGCACTGCGAGATTCATCCTAGCATGATTTTAGGT-ATTTGCGCT-AGTATCATCCCATTCCCGGATCACAATCAGGT
>Leucophellinus_hobsonii_Cui_6468
----------------------------------------------------------------------------------------------------------------------------------------------------------------------------------------------------------------------------------------------------------------------------------------------------------------------------------------------------------------------------------------------------------------------------------------------------------------------------------------------------------------------------------------------------------------------------------------------------------------------------------------------------------------------------------------------------------------------------------------------------------------------------------------------------------------------------------------------------------------------------------------------------------------------------------------------------------------------------------------------------------------------------------------------------------------------------------------------------------------------------------------------TCGAGT----TGC----T-------CGGGGGATTTGTAGCTGGCCGGTTA-------AATCTGGCA-T--GTGCTCGCC----------------TTCATCCA---TCTC--------AAACCCTTCTATGTGCACT-T--------------------TAT------------------AGAAAAA---------------------------------------------GGG---------GCAAAGGTTCTGGTGGG---------------------------------------------------------------------------TTTGACCG------CCGGCGGCCTTTCCTTT---TTCC--TTA------CACACAAAC-------GCATCAGT------CTATTAGAATGTCT--TTGG-GTAT-------AT-CGGAAATAAAATACAACTTTCAACAACGGATCTCTTGGCTCTCGCATCGATGAAGAACGCAGCGAAATGCGATAA-GTAATGTGAATTGCAGAA-TTCAGTGAATCATCGAATCTTTGAACGCACCTTGCGCTCCTTGG--TAT-TCCGAGGAGCATGCCTGTTTGAGTGTCATGAACATCTC-AACCTTGATGGCTTTTGTAACCGTC-A-AGGATTGGAACG-TTGAGGG---------TTGCT---GG---------CC----------------------------TCGCGGTCGGCTCTCTTGGAATGTATTAGCTC---------GGCCTTTA---ATCA------------GGGTCAGATC-----ACAGTG-TGATA-AGCTC--TTTT-T-------GCGCTGTGT---------------------------AAGACCACTGTT---------CGTC-----------------CGGC-TTCTAATCGTCTT---------------------CGG---ACA---------------------GCCC---TTTTGAACCTCTGACCTCACCCCTAGTAACTGCGAGTGAAGCGGGAAAAGCTCAAATTTAAAATCTGGC-G---GCT----T-T---GCCGTCCGAGTTGTAATCTGGAGAAGCG-TTTTCCGCGCTGGACC--GTGTACAAGTCTCTTGGAATGGAGCGTCATAGAGGGTGAGAATCCCGTCC-ATGACACGGAC--TACCAGTGC-TTTGTGATACGC-TCTCGAAGAGTCGAGTTGTTTGGGATTGCAGCTCAAAATGGGTGGTAAATTCCATCTAAAGCTAAATATTGGCGAGAGACCGATAGCGAACAAGTACCGTGAGGGAAAGATGAAAAGCACTTTGGAAAGAGAGTTAAACAGTACGTGAAATTGTTGAAAGGGAAACGCTTGAAGTCAGTCGCGTCTTCTGGGACTCAGCCCGGC----TCT--TTT-G---CCTGGTGTACTTCCCAGTTTGACGGGCCAACATCGACTTTGG-CCGATGGATAAG-GGCATAAGGAAGGTGGCACCGTTC-GCGCGGTGTG-TTATAGCCT-TGTG-TCGCATGCATCGGCTGGGGTCGAGGACCGCAGCGTGCCT-C--TAAT-GG----CCGGGG-C--TTC-GGCTCACGTA--ACACGCTTAGGATGTTGGYGTAATGGCTTTAAACGACCCGTCTTGAAACACGGACCAAGGAGTCTAACATGCCCGCGAGTGTTAGGGTGG-AAAACCCTTGCGCGTAATGAAAGTGAAAGTTGGGACCTTTCGC---AAGGAAGGGCACCGACGCCCGGCCCTGAAGTTCT---CTGACGGTGCTGCGGTAGAGCGTGTATGTTGGGACCCGAAAGATGGTGAACTATGCCTGAATAGGGTGAAGCCAGAGGAAACTCTG-GTGGAGGCTCGTAGCGATTCTGACGTGCAAATCGATCGTCAAATTTGGGTTAGTCAATGCTCGCAA--GAGTGAACTAGCTAACTGAAATCAA-CGGTGTGTCATCGTTGATAACGTAAGGG-AAAA-TAATGATGGTACCTTA-CTAT-TAGTGTCGTCCAAATACTCGTGCCAGAAGACTCGGTAAGGCGAGAGACGCAAACGTTAGTCGTCCTAATCAGGCGTAAAGGGTTTGTAGGCGGCTTTAAGCATC-----T-AATTTA--AATTTTACTAGCTCTTACCACTGTA-------------------GCCTAAAATTTTAGGTAAAGT------------------------------------------------TGTAAAA------------------------------------------------------------------------------------------------------------------------------------GGAAAT-ATTAGAAAGGATCAATTAAAGCTAGAATCAAAAAGAGGTTATA--TTAAAG---AATACTTAGA---GTAAGGTCGACATCTATAG-ATACTAA---GTAGAA-TACTAACGGCGAAGGC-TTTTT-TCCAA-TGATGATTGACGCTGAGAAACTAAGGTGAGGACAGAAAAAAGGATTAGAGACCCTAGTATCCCTCACTGTCAACGATGAATGGTAGTTACTAAAGACAA------------------------------------------------------------------------------------------ACTTTAGAGGCGATGTTAACACG-TAAACCATTCCGCCTTGTGAGTACGACTGCAAAGTTGAAAACAAAAAAATTAGTCGGTCTCGGAGC-AAAC-GAAGTGAAGCATGTTTCCGGAAGT-TGACCA-AGGACGTATATCGTTACTTGCAGAAGGCAAGCTTCC-----ATTGT-TGTAGGCGGTGATT-----GCCTTCATTAACCTACTATTGCCATGCAGTGCGTTGAAAGTCATAAAGAGTTCTCGGTCAATCTAG-CCGTGAAGACGAATACCATCACGAACGGCTTGAAGTACTCTCTCGCAACGGGAAACTGGGGAGATCAGAAAAAGTCGATGTCCTCCAAGGCCGGTGTATCTCAAGTGCTCAATCGCTATACATACGCGTCAACATTGTCGCATCTTCGCCGCTGTAACACGCCGTTGGGTCGCGAGGGAAAGATTGCGAAACCGCGG-CAACTGCACAATACGCATTGGGGAAT-GGTRTGCCCTGCGGAGACCCCMGAAGGCC-AGGCTTGCGGTCTTGTGAAGAACTTGG-CTTTGATGGCGACTATATCTGTTGGCTCATACTCTGCTCCTGT-CATC-GAGTTCTTGGAAGAGTGGGGCCTGGAATCGTTGGAGGAGAATGCGCATTCGCCAATTGCGCTGACAAAGGTATTCGTTAACGGTGTCTGGATGGGTGTTCACCGCGACCCTGGCAACCTTGTGAAGACAATTCGAAAGCTTCGTCGGCGCGACGACATCAGCCCGGAGGTTTCTGTCGTGCGCGATATCCGTGAGAAGGAGCTGCGTCTATACACAGACGCAGGGCGCGTCTGTCGGCCGCTTTTCATCGTCGAGAACAACGAACTCGCGCTGCGCCACGAGCACATCCGCTGGCTGCAACAAAAGCACCGCGATGGCGA------------------------------------------------TTCC---------------------------------------------------------------------------------------GAGCCGTTTACGT-GGAGCTCGTTGCTGAAGATCGGCGTTGTCGAGCTGCTTGACGCGGAGGA-AGAAGAGACGGTCATGATTTGCATGACACCGGATGATTTAGTAGAATCGAGGCTCGTGCGCTCTGGAATGAGCACACGCCA---GGAGCAGGATTTCAACCCTGCCACGCGGCTCAAGCC-CGTGCCGCAGCCGCACCAGTGGACTCATTGCGAGATTCATCCAAGTATGATTCTCGGG-ATTTGTGCC-AGCATCATCCC-CTCCCAGACCACAACCAGTC
>Leucophellinus_irpicoides_Yuan_2690
----------------------------------------------------------------------------------------------------------------------------------------------------------------------------------------------------------------------------------------------------------------------------------------------------------------------------------------------------------------------------------------------------------------------------------------------------------------------------------------------------------------------------------------------------------------------------------------------------------------------------------------------------------------------------------------------------------------------------------------------------------------------------------------------------------------------------------------------------------------------------------------------------------------------------------------------------------------------------------------------------------------------------------------------------------------------------------------------------------------------------------------------TCGAGT----TGC------------TCGGGGGATTGTAGCTGGCCTTT-----------GCGGGCA-C--GTGCTCGCC---------------TTCAATCCA---TCTC---------AACC---CT-TATGTGCA-C--------------------CTT------------------ATAGTAA-------------------------------------------------------------------------------------------------------------------------------------------------------GGGTCG------GCGCAAGCCGACGCTTAC------ACCTT------TACACAAACGC---------GAGT------CTAATAGAATGTAA--TTGG-GTAT----------ATGGAAATAAATACAACTTTCAACAACGGATCTCTTGGCTCTCGCATCGATGAAGAACGCAGCGAAATGCGATAA-GTAATGTGAATTGCAGAA-TTCAGTGAATCATCGAATCTTTGAACGCACCTTGCGCTCCTTGG--TAT-TCCGAGGAGCATGCCTGTTTGAGTGTCGTGACTCTATC-AACCTTGATGGCTTTTGTCG------C-AAGGATTGGAC--TTTGAGGG-----CTTTTGCT---GG---------CT----------------------------TCGCGGTCGGCTCCCTTGGAATGCATTAGCTC---------GGATTTGA---------------------AGTCGATC-----ACGGTG-TGATA-AG-----TTTC---------TCGCCGCGT---------------------------AAGAC--TTTGC---------GCTC-----------------CGGC-TTCTAATCGTCTT---------------------CGG---ACAAT--------------------------TTTGACACCTCTGACCTCACCCCTAGTAACTGCGAGTGAAGCGGGAAAAGCTCAAATTTAAAATCTGGC-G---GCT----T-T---GCCGTCCGAGTTGTAATCTGGAGAAGCG-TTTTCCGCGCCGGACC--GTGTACAAGTCTCTTGGAATGGAGCGTCATAGAGGGTGAGAATCCCGTCC-ATGACACGGAC--TGCCGGTGC-TTTGTGATACGC-TCTCGAAGAGTCGAGTTGTTTGGGATTGCAGCTCAAAATGGGTGGTAAATTCCATCTAAAGCTAAATATTGGCGAGAGACCGATAGCGAACAAGTACCGTGAGGGAAAGATGAAAAGCACTTTGGAAAGAGAGTTAAACAGTACGTGAAATTGTTGAAAGGGAAACGCTTGGAGTCAGTCGCGTCTTCCGAGACTCAGCCCGG------CT--TCT-G---CCTGGTGTACTTCTCGGTTTGATGGGCCAACATCGACTTTGA-CCGGTGGATAAG-GGCGTAAGGAATGTGGCACCGTTC-GCGCGGTGTG-TTATAGCCT-TGCG-TCGCATGCATCGGCTGGGGTCGAGGACCGCAGCGTGCCT-C--TTAT-GG----CCGGGG-C--TTC-GGCTCACGTAACACACGCTTAGGATGTTGGCGTAATGGCTTTAAACGACCCGTCTTGAAACACGGACCAAGGAGTCTAACATGCCCGCGAGTGTTAGGGTGG-AAAACCCTTGCGCGTAATGAAAGTGAAAGTTGGGACCTCTCGC---AAGAAAGGGCACCGACGCCCGGCCCTGAAGTTCT---CTGACGGTGCTGCGGTRGAGCGTGTATGTTGGGACCCGAAAGATGGTGAACTATGCCTGAATAGGGTGAAGCCAGAGGAAACTCTG-GTGGAGGCTCGTAGCGATTCTGACGTGCAAATCGATCGTCAAATTTGGGTTAGTCAATGCTCGCAA--GAGTGAACTAGCTAACTGAAATCAA-TGGTGTGTCACCGTTGATAACGTAAGGG-AAAA-TAATGATGCTACCTTA-CTAT-GAGTGTCGTCAAAATACTCGTGCCAGAAGACTCGGTAAGGCGAGAGACGCAAACGTTAGTCGTCCTAAACAGGCGTAAAGGGTTTGTAGGCAGCTTTAAGCATC-----T-AATTTA--ATTATTACTAGTTCTTAGTACTGTACCTCCCCGCGCTGAAGCGTACCTCATTTTTTGAGTGGGATGTA------------------------------------------TTGTATAAAA------------------------------------------------------------------------------------------------------------------------------------GAAATT-ATTAGAAAGGATCATTTAAAGCTAGAATCAAAAAGAGGTTATA--TTGAAA---AATGCTTAGA---GTAAGGTCGATATCTATAG-ATACTAA---GTAGAA-TACTCACGGCGAAGGC-TTTTC-TCCAA-TGATGATTGACGCTGAGAAACTAAGGTGAGGACAGAAAAAAGGATTTGAGACCCTCGTATCCCTCACTGTCAACGATGAATGGTAGTTGCTAAAGACAA------------------------------------------------------------------------------------------ACTTTAGAGGCGATGTTAACACG-TAAACCATTCCGCCTTGTGAGTACGGCTGCAAAGTTGAAAACAAAAAAATTAGTCGGTTTCGGAGC-AAAC-GAAGTGAAGCATGTTTCCGGAAGC-TGACGA-AAGATGTCTATCGTTACCTGCAAAAGGTGTGCTGTT-----CGTTC-TACACGTTTAGCTCTT-CAGCTCCTAGTGACACGCCTCCCCTGCGCAGTGCGTTGAGAGCCATAAGGAGTTTTCGGTCAACCTGG-CGGTCAAGACGAACACGATTACCAATGGTCTGAAGTACTCGCTCGCAACTGGCAATTGGGGAGATCAGAAGAAGTCGATGTCCTCCAAGGCTGGTGTCTCTCAGGTGCTCAATCGCTATACATACGCGTCGACACTGTCGCACCTTCGTCGGTGTAACACCCCATTGGGTCGCGAGGGTAAGATTGCGAAGCCGCGG-CAACTGCACAATACGCACTGGGGAAT-GGTATGTCCAGCGGAGACTCCTGAAGGCC-AAGCTTGCGGACTCGTAAAGAACTTGG-CTTTGATGGCGACTATATCTGTCGGCTCCTATTCAGCTCCTGT-AATC-GAGTTCTTGGAAGAGTGGGGTCTGGAGTCACTAGAAGAGAACGCGCACTCTCCAGTGGCTCTGACAAAGGTGTTCGTCAATGGCGTTTGGATGGGCGTACACCGCGACCCAGGCAACCTCGTGAAGACAATTCGAAAGCTCCGTCGGCGCGACGACATCAGCCCAGAGGTCTCTGTCGTGCGCGACATCCGCGAGAAGGAGCTGCGGCTATACACAGACGCAGGGCGCGTCTGCCGGCCGCTCTTCATCGTCGAGAACAATGAGCTCGTGCTCCGCCACGAGCACATCCGCTGGTTGCAGCAGAAGCACCGCGACGGCGA------------------------------------------------TACG---------------------------------------------------------------------------------------GAGCCGTTCACGT-GGAGCTCGCTGGTGAAGATCGGCGTTGTCGAGCTGCTAGACGCGGAAGA-GGAAGAGACCGTCATGATTTGCATGACGCCGGACGATCTCGTTGAGTCGAGGCTTGTCCGGTCTGGGATGAGCACACGCCA---GGAGCAGGAATTCAACCCTGCCACGCGGCTCAAACC-CGTGCCGCAGCCGCACCAATGGACTCATTGCGAGATTCATCCAAGCATGATTCTCGGA-ATCTGTGCG-AGTATCATTCCCTTCCCGGACCACAACCATCA
>Rigidoporus_populinus_LWZ_20190811-39a
TAAGTATAAACGAATTTGTACTGTGAAACTGCGAATGGCTCATTAAATCAGTTATAGTTTATTTGATGGTGCTTTGCTACATGGATAACTGTGGTAATTCTAGAGCTAATACATGCAATCAAGCCCCGACT-TCTGGAAGGGGTGTATTTATTAGATAAAAAGCCAACGCGG--TTCGCCGCTCCCTTGGTGATTCATAATAACTTGTCGAATCGCATGG-CCTTGCGCCGGCGATGCTTCATTCAAATATCTGCCCTATCAACTTTCGATGGTAGGATAGAGGCCTACCATGGTTTCAACGGGTAACGGGGAATAAGGGTTCGATTCCGGAGAGGGAGCCTGAGAAACGGCTACCACATCCAAGGAAGGCAGCAGGCGCGCAAATTACCCAATCCCGACAC-GGGGAGGTAGTGACAATAAATAACAATATAGGGCTC-TTTTGGGTCTTATAATTGGAATGAGTACAATTTAAATCCCTTAACGAGGAACAATTGGAGGGCAAGTCTGGTGCCAGCAGCCGCGGTAATTCCAGCTCCAATAGCGTATATTAAAGTTGTTGCAGTTAAAAAGCTCGTAGTTGAACTTCAGACCTGGCCGGGCGGTCCGCCTCA-CGGTGTGTACT-GTCTGGCTGGGCCTTACC-TCTTGGTGATCCGGCATGCCCTTCACTGGGTGTGTCGGGGAACCAGGACTTTTACCTTGAGAAAATTAGAGTGTTCAAAGCAGGC-ATGTGCCCGAATACATTAGCATGGAATAATAAAATAGGACGTGCGGTTCTATTTTGTTGGTTTCTA-GAGTCGCCGTAATGATTAATAGGGACAGTTGGGGGCATTAGTATTCAGTCGTCAGAGGTGAAATTCTT-GGATTGACTGAAGACTAACTTCTGCGAAAGCATTTGCCAAGGATGTTTTCATTAATCAAGAACGAAGGTTAGGGGATCGAAAACGATCAGATACCGTTGTAGTCTTAACAGTAAACTATGCCGACTAGGGATCGGGCGAACTCACAT-TAATGTGTCGCTCGGCACCTTACGAGAAATCAAAGTCTTTGGGTTCTGGGGGGAGTATGGTCG-CAAGGCTGAAACTTAAAGGAATACGAGT----CGT------------TACGGGGTTGTTTGCTGGCTTCC------GTCACGGGAGCA-T--GTGCACGCC-TCGCAT----------CCACTT----CAAC---------CTCA---CC-TGTGCACT-T--------------------CAG------------------AGGAC--------------------------------------------------------------------------------------------------------------------------------------------------------------------------------CTCTTCGGTCTTC--TTT------CACACAAACCA-----CATAATGT-----CATAGTAGAACGTCTT-----------------TG-TTATTAAACAATACAACTTTCAACAACGGATCTCTTGGCTCTCGCATCGATGAAGAACGCAGCGAAATGCGATAA-GTAATGTGAATTGCAGAA-TTCAGTGAATCATCGAATCTTTGAACGCACCTTGCGCTCCTTGG--TAT-TCCGAGGAGCATGCCTGTTTGAGTGTCGTGTAATTCTC-AATCCCGATCGGTTTTGGC-CGACT-T-CGAGATTGGAT--TTGGGAGT--------CTGCT---GT---------GC-----------CT-----------TGCATTAGGTTCGGCTCTCCTTGAATGCATTAGCTC---------GGTCACGT---AG-----TTGCC-----CGACGGTTC-----ACGGTG-TGATA-GT----TTATC-T-------TCATCGCCG----TTCTGACCGCTCGGTGCC------------TGTGT---------TCGC-----------------CGGC-TTCTAATACCGTGTC------------------TCAG---ACAC--------------------GACT---TCTTTAACGCTTGACCTCACCCCTAGTAACTGCGAGTGAAGCGGGAAAAGCTCAAATTTAAAATCTGGC-G---GTT----G-C---ACCGTCCGAGTTGTAATCTGGAGAAGCG-TTTTCCGTGCTGGACC--GTGTACAAGTCCCTTGGAACGGGGCGTCATAGAGGGTGAGAATCCCGTCC-ATGACACGGAC--TGCCAGTGC-TTTGTGATACGC-TCTCGAAGAGTCGAGTTGTTTGGGAATGCAGCTCAAAATGGGTGGTAAATTCCATCTAAAGCTAAATATTGGCGAGAGACCGATAGCGAACAAGTACCGTGAGGGAAAGATGAAAAGCACTTTGGAAAGAGAGTTAAACAGTACGTGAAATTGTTGAAAGGGAAACGCTTGGAGTCAGTCGCGTCTGTCGAGACTCAGCCTTG------CC--TTC-GG-GCTTGGTGTACTTCTCGGCCTGACGGGCCAACATCGATTTTGA-ACGGCGGATAAA-GGTCTGGGGAAGGTGGCACCTTC-----GGGTGTG-TTATAGCCC-CTCT-CCGTATACGTCGTCTGGGATCGAGGACCGCAGCACGCCC-T--T-GT-GG----CTGGGG-C-CCTT-TGCCCACATA--ACGTGCTTAGGATGTTGGCGTAATGGCTTTAAGCGACCCGTCTTGAAACACGGACCAAGGAGTCTAACATGCCCGCGAGTGTTAGGGTGT-AAAACCCTTGCGCGTAATGAAAGTGAAAGTTGGGACCTCTGTC----GAGGAGGGCACCGACGCCCGGCCCTGAACTCTT---GTGACGGTGCTGCGGTAGAGCGTGTATGTTGGGACCCGAAAGATGGTGAACTATGCCTGAATAGGGCGAAGCCAGAGGAAACTCTG-GTGGAGGCTCGTAGCGATTCTGACGTGCAAATCGATCGTCAAATTTGGGTTAGTCAATGCTCGAAA--GAGTGAACTAGCTAACTGAAATCAA-TAATGTGTCATTATTGATAACGTAAGGTAAAAA-TAATGATGGTCCCTTA-CTAT-TAGTGTCGTCCAAATACTCGTGCCAGAAGACTCGGTAAGGCGAGAGACGCAAACGTTAGTCGTCTTAATCAGGCGTAAAGGGTTTGTAGGCGGCTTTAAGAATT-----T-TATTT-------------------------------------------------------TTTTAA---------------------------------------------------------------------------------------------------------------------------------------------------------------------------------------------------------TTAAAAAAAAATCAATTAAAGCTAGAATCAAAAAGAGGTTATA--TTGAAT---AATGCTTTGA---GTAGGGTTGGTAACTTGAG-ATCCTAA---GTAGAA-TACTAACGGCGAAGGC-TTTTT-TCCAT-TAATGATTGACGCTGAGAAACTAAGGTGAGGACAGAAAAAAGGATTGGAGACCCTTATATCCCTCACATTCAACGATGAATGGTAGTTACTAGAAGTTT-----------------------------------------------------------------------------------------TCTTTTAGAGACGATGTTAACACG-AAAACCATTCCGCCTTGTGAGTACGACTGCAAAGTTGAAAACAAAAAAATTAGTCGGTTTCGGAGC-AAAC-GAAGTGGAGCATGTTTCAGGAAGG-TTACGA-AGGATGTGTATCGATATCTCCAAAAGGTATGTTGCG-----ATGAT-GACTTGTGTAGTAG--------TCATTGGAAGCTAATGCATAGCAAAGTGCGTTGAGACGCACAAAGAGTTCTCCGTGAACATGG-CCGTCAAACAAAACACAATCACCAATGGCCTCAAGTACTCATTAGT-ACGGGGAATTGGGGCGACCAAAAGAAGTCCATGTCAACAAAAGCCGGTGTGTCGCAAGTGTTAAATCGTTACACCTACGCCTCGACACTATCGCATTTACGACGCTGCAACACGCCCTTGGGAAGGGAGGGCAAGATCGCAAAACCTCGC-CAATTACACAATACACATTGGGGAAT-GGTATGTCCCGCCGAAACGCCGGAAGGAC-AGGCTTGCGGTCTTGTTAAAAACCTTG-CGCTTATGGCTACTATTTCCGTCGGTTCATACTCAGCGCCCGT-CATC-GAATTCTTGGAGGAATGGGGTCTTGAGTCGCTTGAAGAGAACGCGCACTCGCAGACGCCGCTTACGAAAGTCTTCGTCAACGGTGTTTGGATGGGCGTCCATCGTGATCCCGCCAATCTCGTGAAGACAATCCGGAAGCTGCGCAGACGAGACGACATAAGCCCTGAAGTATCCGTGGTTCGTGACATCCGAGAAAAGGAATTGCGGCTGTACACAGATGCAGGACGTGTTTGCAGACCACTATTCATTGTGGAGAACAATGAGCTTGTACTCAGGCATGAGCACATCAGATGGATCCAACAGAAGCACCGCGATGGGGA---------------------------------------------------------------------------------------------------------------------------------------GACTGATCCCTTCACGT-GGAACTCGCTTGTCAAGAACGGGATCATCGAGTACCTTGACGCAGAAGA-GGAAGAGACAGTCATGATTTGCATGACTCCAGACGATCTCTTGGAATCTCGTCTCGCGCGACAAGGCATCAACACTCGCCC---AGAAACCGACTTTAATCCTTCTGCTCGTCTAAAAGC-AATGCCCGAGCCCCACGCTTGGACACACTGCGAGATTCACCCCTCCATGATCCTTGGC-ATCTGCGCT-AGCATCATCC--TTCCCGGACCATAACCA---
>Echinoporia_hydnophora_LWZ_20150802-9
TAAGTATAAACAAATTTGTACTGTGAAACTGCGAATGGCTCATTAAATCAGTTATAGTTTATTTGATGGTACTTTGCTACATGGATAACTGTGGTAATTCTAGAGCTAATACATGCAATCAAGCCCCGACT-CTCGGAAGGGGTGTATTTATTAGATAAAAAACCAACGCGG--TTCGCCGCTCCCTTGGTGATTCATAATAACTTCTCGAATCGCATGG-CCTTGCGCCGGCGATGCTTCATTCAAATATCTGCCCTATCAACTTTCGATGGTAGGATAGAGGCCTACCATGGTTTCAACGGGTAACGGGGAATAAGGGTTCGATTCCGGAGAGGGAGCCTGAGAAACGGCTACCACATCCAAGGAAGGCAGCAGGCGCGCAAATTACCCAATCCCGACAC-GGGGAGGTAGTGACAATAAATAACAATATAGGGCTC-TTTTGGGTCTTATAATTGGAATGAGTACAATTTAAATCCCTTAACGAGGAACAATTGGAGGGCAAGTCTGGTGCCAGCAGCCGCGGTAATTCCAGCTCCAATAGCGTATATTAAAGTTGTTGCAGTTAAAAAGCTCGTAGTTGAACTTCAGACCTGGCCGGGCGGTCTGCCTAA-CGGTATGTACT-GTCTGGCCGGGCCTTACC-TCTTGGTGAGCCGGCATGCCCTTCACTGGGTGTGTCGGGGAACCAGGACCTTTACCTTGAGAAAATTAGAGTGTTCAAAGCAGGC-CTATGCCCGAATACATTAGCATGGAATAATAAAATAGGACGTGCGGTTCTATTTTGTTGGTTTCTA-GAGTCGCCGTAATGATTAATAGGGATAGTTGGGGGCATTAGTATTCAGTTGCTAGAGGTGAAATTCTT-GGATTTACTGAAGACTAACTACTGCGAAAGCATTTGCCAAGGATGTTTTCATTAATCAAGAACGAAGGTTAGGGGATCGAAAACGATCAGATACCGTTGTAGTCTTAACAGTAAACTATGCCGACTAGGGATCGGGCGACCTCACTA-TTATGTGTCGCTCGGCACCTTACGAGAAATCAAAGTCTTTGGGTTCTGGGGGGAGTATGGTCG-CAAGGCTGAAACTTAAAGGAATACGAGT----TTT-AATGA-------GTGGGACTTGATGCTGGCCTCCCC---------TGGCACT-T--GTGCTCATC-CCTCTC------GCTCATATCC----ATTC---------AACC---CC-TGTGCATT--------A-------------CCT----------------TCGAG-----TCGCTGTGAGTCTTGTCTCCT-------------TTG-------GGGG------------------------------------------------------------------------------------------------------GAGACT------TGATTAGC-TCGACTTC-------GGATT------ATCACAAACTA------------------CTTGTCAGAATGTAA--AGCT-TAAT-------AT-TAATTATTAAATACAACTTTCAACAACGGATCTCTTGGCTCTCGCATCGATGAAGAACGCAGCGAAATGCGATAA-GTAATGTGAATTGCAGAA-TTCAGTGAATCATCGAATCTTTGAACGCACCTTGCGCTCCTTGG--TAT-TCCGAGGAGCATGCCTGTTTGAGTGTCATGTAATCATC-AACCCTCGAGTGATTTTTGGCTCCG-A-GTGGATTGGAC--TTGGGGGGACT-----CTGTC---GG---------CT---------------------------GTCATGGTCGACTCCTCTTGAATGCATTAAGCT---------GGACGTCG---TC---------------GCTCGCTTT-----GCGGTG-TGATA-GT-----CTTA-T-------TCACCTCTG-----CTATAGTGTGACGTACTGA---------------------------------------------CGGT-TTCTAAACCTTAT--------------------------------------------------TACTC---TTTGACAATTCTGGCCTCACCCCTAGTAACTGCGAGTGAAGCGGGAAGAGCTCAAATTTAAAATCTGGC-G---GTC----T-C-TGGCCGTCCGAGTTGTAATCTGGAGAAGCG-TTTTCTGTGCCGGACC--GTGTACAAGTCTCTTGGAACAGAGCGTCATAGAGGGTGAGAATCCCGTCC-ATGACACGGAC--CCCCGGTGC-TTCATGATACGC-TCTCGAAGAGTCGAGTTGTTTGGGAATGCAGCTCAAAATGGGTGGTAAATTCCATCTAAAGCTAAATATTGGCGAGAGACCGATAGCGAACAAGTACCGTGAGGGAAAGATGAAAAGCACTTTGGAAAGAGAGTTAAACAGTACGTGAAATTGTTGAAAGGGAAACGCTTGAAGTCAGTCGCGTCGGGCGGGACTCAGCCTTGC----TCT--TTT-G---CTTGGTGTACTTCCCGT-TCGACGGGTCAACATCGATTTCGA-CCGGCGGATAAA-GGCTTGGGGAATGTGGCACCTTC---ACGGGTGTG-TTATAGCCC-CTTGTCCGCATACGTCGGCTGGGATCGAGGATCGCAGCGCGCCC-C--T-CG-AG---GCCGGGAGG-TTCG-CCTCCACGCC--ACGCGCTTAGGATGTTGGCATAATGGCTTTAAGCGACCCGTCTTGAAACACGGACCAAGGAGTCTAACATGCTCGCGAGTGTTAGGGTGGTAAAACCCTTGCGCGTAATGAAAGTGAAAGTTGGGACTCTCGTC-----AGAGAGGCACCGACGCCCGGCCCGGACCTTTT--TGCGATGGTGCTGCGGTAGAGCGCGTATGTTGGGACCCGAAAGATGGTGAACTATGCCTGAATAGGGCGAAGCCAGAGGAAACTCTG-GTGGAGGCTCGTAGCGATTCTGACGTGCAAATCGATCGTCAAATTTGGGTTAGTCAATGCTCGTAA--GAGTGAACTAGCTAACTGAAATCAT-CTTTGTGTCAAAGATGATAATATAAGGG-AAAA-TAATGATATTACCTTA-TACTATAGTGTCGTCCAAATACTCGTGCCAGAAGACTCGGTAAGGCGAGAGACGCAAACGTTAGTCGTCTTAATCAGGCGTAAAGGGTTTGTAGGCTGCTTTAAGAATC-----T-TATAT-----------------------------------------------------------------------------------------------------------------------------------------------------------------------------------------------------------------------------------------------------------------------------ATGATCAATTAAAGCTAGAATCAAAAGGAGGTTAAC-----ATT---AATGCTTTAG---GGAGAGTTGGTATTTGTAG-ATCTAAA---GTAGAA-AACTATGGGCGAAGGC-TTTTT-TCCAA-TAATGATTGACGCTGAGAAACTAAGGTGAGGGCAGAAAAAAGGATTAGAGACCCTTGTATTCCTCACTGTCAACAATGAATGGAAGTCATTACAA--------------------------------------------------------------------------------------------TAGAAGTAAAGGCGATGTTAACACGAAAAACCATTCCGCCTTGTGAGTACGATTGCAAAATTGAAAACAAAAAAATTAGTCGGTTTCGGAGC-AAAC-GAAGTGAAGCATGTT---------------------------------------------------------------------------------------------------------------------------------------------------------------------------------------------------------------------------------------------------------------------------------------------------------------------------------------------------------------------------------------------------------------------------------------------------------------------------------------------------------------------------------------------------------------------------------------------------------------------------------------------------------------------------------------------------------------------------------------------------------------------------------------------------------------------------------------------------------------------------------------------------------------------------------------------------------------------------------------------------------------------------------------------------------------------------------------------------------------------------------------------------------------------------------------------------------------------------------------------------------------------------
>Fasciodontia_yunnanensis_LWZ_20190811-50a
TAAGTATAAACAAATTTGTACTGTGAAACTGCGAATGGCTCATTAAATCAGTTATAGTTTATTTGATGGTACTTTGCTACATGGATAACTGTGGTAATTCTAGAGCTAATACATGCAATCAAGCCCCGACT-TCTGGGAGGGGTGTATTTATTAGATAAAAAACCAACGCGG--TTCGCCGCTCCCTTGGTGATTCATAATAACTTCTCGAATCGCATGG-CCTTGTGCCGGCGATGCTTCATTCAAATATCTGCCCTATCAACTTTCGATGGTAGGATAGAGGCCTACCATGGTGTCAACGGGTAACGGGGAATAAGGGTTCGATTCCGGAGAGGGAGCCTGAGAAACGGCTGCCAGTTCCATGGAACGCAGCAGGCGCGCAAATTACCCAATCCCAATACGGGGGAGGTAGTGACAATAAATAACAATATAGGGCTC-TTTTGGGTCTTATAATTGGAATGAGTACAATTTAAATCCCTTAACGAGGAACAATTGGAGGGCAAGTCTGGTGCCAGCAGCCGCGGTAATTCCAGCTCCAATAGCGTATATTAAAGTTGTTGCAGTTAAAAAGCTCGTAGTTGAACTTCAGATCTGGTCGGGCGGTCTGCCTAA-CGGTATGTACT-GTCTGGCCGGGTCTTACC-TCTTGGTGAGCCGGCATGCCCTTCATTGGGTGTGTCGGGGAACCAGGACTTTTACCTTGAGAAAATCAGAGTGTTCAAAGCAGGC-CTATGCCCGAATGCATTAGCAGGGAATAATAAAATAGGACGTGCGGTTCTATTTTGTTGGTTTCTA-GAGTCGCCGTAATGATTAATAGGGACAGTTGGGGGCATTAGTATTCGGTAGCTAGAGGTGAAATTCTT-GGATTTACCGAAGACTAACTACTGCGAAAGCATTTGCCAAGGATGTTTTCATTAATCAAGAACGAAGGTTAGGGGATCGAAAACGATCAGATACCGTTGTAGTCTTAACAGTAAACTATGCCGACTAGGGATCGGATGACCTCTTTT-TGATGCGTCATTCGGCACCTTACGAGAAATCAAAGTCTTTGGGTTCTGGGGGGAGTATGGTCG-CAAGGCTGAAACTTAAAGGAATTCGAGT---TTTT-GA----------GGTGGGTTTGAAGCTGGCTTTTCCTCGCAAGGGGACAGCA-T--GTGCTCGCCCCCGCTC---------TCAATCC----ACTC---------AACA---CC-TGTGCACT-T--------------------TCA------------------AGG--------TCGTGGTCCTCC-----------ATTCACTTATGGAGCAGTGGA---------GTCATTCATTT--------------------------------------------------------------GATT-----------------CTGCCG------GGACTG-----CACTTT---GCC-ATTTT------ATCACAAACACTG---TATATTGT------CTTGTAGAATGTCA--ATGC-CTCT-TTAGTGGG-GCGAAACTTAATACAACTTTCAACAACGGATCTCTTGGCTCTCGCATCGATGAAGAACGCAGCGAAATGCGATAA-GTAATGTGAATTGCAGAA-TTCAGTGAATCATCGAATCTTTGAACGCACCTTGCGCTCCTTGG--TAT-TCCGAGGAGCATGCCTGTTTGAGTGTCTTGAAATCATC-AACCCCTCTCTGCTTTGTTGGCTCT-G-GTGGCTTGGAT--TTGGGGAT--------CTGCT---GG---------------------------------------TCAAACCCGGCTTCCCTTGAATGCATTAGCAG---------CTGTACCT---TCGGTTTATCTG------ACTTGCTC-----GCGGTG-TGATA-AT-----TATCAT-------TCATTGTTG-------GGCATGTTGGGTGGG-----------CGGCAG---------TGTC-----------------CTGC-TTCTAATCGTCCT---------------------CGG---ACAAT-------------------------CTCTTCAAATTTTGACCTCACCCCTAGTAACTGCGAGTGAAGCGGGATGAGCTCAAATTTAAAATCTAGT-G---GCT----T-T-CAGTCGCTCGAGTTGTAATCTGGAGAAGTG-TTTTCCGCGTCGGACC--GTGTACAAGTCTCTTGGAATAGAGCTTCATAGAGGGTGAGAGTCCCGTCC-ATGACACGGAT--TACCGGTGCTTTTGTGATACAC-TCTCGAAGAGTCGAGTTGTTTGGGAATGCAGCTCAAAATGGGTGGTAAATTCCATCTAAAGCTAAATATTGGCGAGAGACCGATAGCGAACAAGTACCGTGAGGGAAAGATGAAAAGCACTTTGGAAAGAGAGTTAAACAGTACGTGAAATTGTTGAAAGGGAAACGCTTGAAGTCAGTCGCGTCGTCCGGGACTCAGCCTTGC----TCT--TTT-G---CTTGGTGTACTTCCTGGTTTGACGGGTCAACATCGATTTTGG-ATGGCGGATAAA-GGCGGGGGGAATGTGGCACCTTT---CGGGGTGTG-TTATAGCCC-TTTGTTCGTATACGCTGACTGGGATCGAGGACTGCAGCACGCCT-T--T-AT-GG----CCGGGG-G--TTC-GCCTCACGCA--ACGTGCTTAGGATGTTGGCATAATGGCTTTAAGCGACCCGTCTTGAAACACGGACCAAGGAGTCTAACATGCTCGCGAGTGTTAGGGTGG-AAAACCCTTGCGCGAAATGAAAGTGAAAGTTGGGACCTTTAAC-------GAGGGCACCGACGCCCGGCTCTGAAGTTTA---CTGACGATGCTGCGGTGGAGCGCGTATGTTGGGACCCGAAAGATGGTGAACTATGCCTGAATAGGGTGAAGCCAGGGGAAACTCTG-GTGGAGGCTCGTAGCGATTCTGACGTGCAAATCGATCGTCAAATTTGGGTTAGTCAATGCTCGAAA--GAGTGAACTAGCTAACTGAAATCAA-CGGTGTGTCATCGTTGATAAGGTAAGGG-AAAA-AAATGATATTACCTTA-CTAT-TAGTGTCGTCCAAGTACTCGTGCCAGAAGACTCGGTAAGGCGAGAGACGCAAACGTTAGTCGTCTTGATCAGGCGTAAAGGGTTTGTAGGCGGCTTTAAGAATT-----T-TATTT-------------------------------------------------------TTTTAAAAATTACATC----------------------------------------CTTTTTATAA--------------------------------------------------------------------------------------------------------------------------------------AAGGAC-ATTAAAAAAAATCAATTAAAGCTAGAATCAAAAATAGGTTAA---TTAAAT---AATACTTAGA---CTAAGATTGGTATCTGTAA-ATTCTAA---GCGGAA-TACTAACGGCGAAGGC-TTTTT-TCCAA-TAATGATTGACGCTGAGAAACTAAGGTGAGGATAGACAAAAGGATTAGAGACCCTCGTATCCCTCACTGTCAACGATGAATGGTAGTTACTAGTTAAGTTAAATTACATAATA----------------------------------------------------------------------ACTACAAAACTAGAGACGATGTTAACACG-AAAACCATTCCGCCTTGTGAGTACGACTGCAAAGTTGAAAACAAAAAAATTAGTCGGTTTCGGAGC-AAAC-GAAGTGAAGCATGTTTCAGGAAAC-TCGCAA-AGGATGTGTACCGTTATTTGCAAAAGGTATATTTGC-----AGTAT-TGCGTATCTGAAAC-----------GCTACTTCATATATTTCTTGCAGTGTGTCGAAACGCACAAAGACTTTCACGTCAATTTTG-CTGTGAAAGGAAGCACCATTACCAATGGCTTGAAATATTCCTTGGCGACTGGCAACTGGGGAGATCAAAAGAAAGCTATGGCGTCTAAAGCAGGTGTATCTCAGGTCCTGAACAGGTACACATACGCATCCACATTGTCACATTTGCGACGATGCAACACCCCCTTGGGTCGTGAAGGCAAGATTGCCAAGCCCCGC-CAACTACACAATACGCATTGGGGAAT-GGTATGTCCTGCCGAAACACCGGAAGGTC-AAGCTTGTGGCTTGGTGAAGAACCTAT-CATTAATGGCTACAATTTCTGTTGGATCATATTCAGCTCCAGT-TATT-GAGTTCTTAGAGGAATGGGGTCTGGAGGGTTTAGAAGAGAACGCGCATGCTTCGACCGGCTTGACGAAGGTGTTCGTGAATGGTGTATGGTTGGGCATTCACCGGGACCCAGCCAACCTCGTGAATACCATTCGGACCCTACGTCGCAAGGATGATATAAGTCCAGAAGTATCAGTCGTACGAGATATCCGAGAGCGTGAACTCCGAATATACACAGATGCAGGACGTGTTTGCCGTCCGTTGTTCATTGTCGAGAATCACGAACTCAAACTCAAGCGGCAAAATATCAAGTGGCTGCACCAGAATTACTCTGACAAGGA------------------------------------------------CGAG---------------------------------------------------------------------------------ACGCGGCAGCCTTATACCT-GGAACTCACTTATCAAAGATGGTGTCATCGAGTACCTAGATGCAGAGGA-AGAGGAAACCGTCATGATTTGCATGACACCCGACGATCTCGTCGAATCGAGGCTTATGCGTCAAGGCCTTGATCCCCGTGC---GGATCTCGACTACGATCCTGCTGCAAGGATAAAGGC-CATATCAAGCGCTCACACATGGACACATTGTGAAATTCATCCCAGCATGATCTTGGGC-ATCTGCGCT-AGCATCATACCA-TCCCCGACCACAACCAGTC
>Fasciodontia_brasiliensis_MSK-F_7245a
--------------------------------------------------------------------------------------------------------------------------------------------------------------------------------------------------------------------------------------------------------------------------------------------------------------------------------------------------------------------------------------------------------------------------------------------------------------------------------------------------------------------------------------------------------------------------------------------------------------------------------------------------------------------------------------------------------------------------------------------------------------------------------------------------------------------------------------------------------------------------------------------------------------------------------------------------------------------------------------------------------------------------------------------------------------------------------------------------------------------------------------------------------TTT-GA----------GGTGGGT---GAGCTGGCTTTTCCTCACAAGGGGAAAGCA-T--GTGCTCGCC-CCGCTC-----------AATCC----ACTC---------TACA---CC-TGTGCACT-T--------------------TCG------------------AAG--------TCGTGGTCCTCC-----------ATC--ATTTTGGAGCAGYGGR---------GTCATTCATTT--------------------------------------------------------------GATT-----------------CTGCCG------GGGCTG-----CACTTT---GCC-ATTTY------WTCACAAACACTG---TATMTTGT------CTTGTAGAATGTCA--ATGC-CTCT-TTAGT-AG-GCGAAACTTAATACAACTTTCAACAACGGATCTCTTGGCTCTCGCATCGATGAAGAACGCAGCGAAATGCGATAA-GTAATGTGAATTGCAGAA-TTCAGTGAATCATCGAATCTTTGAACGCACCTTGCGCTCCTTGG--TAT-TCCTAGGAGCATGCCTGTTTGAGTGTCTTGAAATCATC-AACCCCTCTCCGCTTTGTGGGCTCT-G-GTGGATTGGAT--TTGGGGAT--------CTGCT---GG-----TTAGCC-----------CT-----------TGGGGCACATCTGGCTTCCCTTGAATGCATTAGCAG---------TTGTATCT---TCGGTT-TTCTG------ACTTGCTC-----ACGGTG-TGATA-A------TATCAT-------TCATTGTGG-------GGCTTGTTGGGTGCG------------GAGGT---------TTTC-----------------CTGC-TTCTAATTGTCCT---------------------CGG---ACAAA------------------------TTCTTTCAAGTTTTGACCTCATCCCTAGTAACTGCGAGTGAAGCGGGATGAGCTCAAATTTAAAATCTAGT-G---GCT----T-T-CAGTCGCTCGAGTTGTAATCTGGAGAAGTG-TTTTCCGCGTCGGACC--GTGTACAAGTCTCTTGGAATAGAGCTTCATAGAGGGTGAGAGTCCCGTCC-ATGACACGGAT--TACCGGTGCTTTTGTGATACAC-TCTCAAAGAGTCGAGTTGTTTGGGAATGCAGCTCAAAATGGGTGGTAAATTCCATCTAAAGCTAAATATTGGCGAGAGACCGATAGCGAACAAGTACCGTGAGGGAAAGATGAAAAGCACTTTGGAAAGAGAGTTAAACAGTACGTGAAATTGTTGAAAGGGAAACACTTGAAGTCAGTCGCGTCGTCCGGGACTCAGCCTAGC----TCT--TTT-G---CTTGGTGTACTTCCTGGTTTGACGGGTCAACATTGATTTTGG-ATGGCGGATAAA-GGTGGAGGGAATGTGGCACCTTT---CGAGGTGTG-TTATAGCCC-TCTGTTCGTATACGCTGACTGGGATCGAGGACTGCAGCACGCCT-T--T-AT-GG----CCGGGG-G--TTC-GCCCCACGCA--ACGTGCTTAGGATGTTGGCATAATGGCTTTAAGTGACCCGTCTTGAAACACGGACCAAGGAGTCTAACATGCTCGCGAGTGTTAGGGTGG-AAAACCCTTGCGCGAAATGAAAGTGAAAGTTGGGACCTTTAAC-------GAGGGCACCGACGCCCGGCTCTGAAGTTTA---CTGACGATGCTGCGGTAGAGCGCGTATGTTGGGACCCGAAAGATGGTGAACTATGCCTGAATAGGGTGAAGCCAGGGGAAACTCTG-GTGGAGGCTCGTAGCGATTAAGACGAGCAAATCGATCGTCAACATTGGG---------------------------------------------------------------------------------------------------------------------------------------------------------------------------------------------------------------------------------------------------------------------------------------------------------------------------------------------------------------------------------------------------------------------------------------------------------------------------------------------------------------------------------------------------------------------------------------------------------------------------------------------------------------------------------------------------------------------------------------------------------------------------------------------------------------------------------------------------------------------------------------------------------------------------------------------------------------------------------------------------------------------------------------------------------------------------------------------------------------------------------------------------------------------------------------------------------------------------------------------------------------------------------------------------------------------------------------------------------------------------------------------------------------------------------------------------------------------------------------------------------------------------------------------------------------------------------------------------------------------------------------------------------------------------------------------------------------------------------------------------------------------------------------------------------------------------------------------------------------------------------------------------------------------------------------------------------------------------------------------------------------------------------------------------------------------------------------------------------------------------------------------------------------------------------------------------------------------------
>Fasciodontia_sp_LWZ_20201011-37
TAAGTATAAACAAATTTGTACTGTGAAACTGCGAATGGCTCATTAAATCAGTTATAGTTTATTTGATGGTACTTTGCTACATGGATAACTGTGGTAATTCTAGAGCTAATACATGCAATCAAGCCCCGACT-TCTGGGAGGGGTGTATTTATTAGATAAAAAACCAACGCGG--TTCGCCGCTCCCTTGGTGATTCATAATAACTTCTCGAATCGCATGG-CCTTGTGCCGGCGATGCTTCATTCAAATATCTGCCCTATCAACTTTCGATGGTAGGATAGAGGCCTACCATGGTGTCAACGGGTAACGGGGAATAAGGGTTCGATTCCGGAGAGGGAGCCTGAGAAACGGCTGCCAGTTCCATGGAACGCAGCAGGCGCGCAAATTACCCAATCCCAATACGGGGGAGGTAGTGACAATAAATAACAATATAGGGCTC-TTTTGGGTCTTATAATTGGAATGAGTACAATTTAAATCCCTTAACGAGGAACAATTGGAGGGCAAGTCTGGTGCCAGCAGCCGCGGTAATTCCAGCTCCAATAGCGTATATTAAAGTTGTTGCAGTTAAAAAGCTCGTAGTTGAACTTCAGATCTGGTCGGGCGGTCTGCCTAA-CGGTATGTACT-GTCTGGCCGGGTCTTACC-TCTTGGTGAGCCGGCATGCCCTTCATTGGGTGTGTCGGGGAACCAGGACTTTTACCTTGAGAAAATCAGAGTGTTCAAAGCAGGC-CTATGCCCGAATGCATTAGCAGGGAATAATAAAATAGGACGTGCGGTTCTATTTTGTTGGTTTCTA-GAGTCGCCGTAATGATTAATAGGGACAGTTGGGGGCATTAGTATTCGGTAGCTAGAGGTGAAATTCTT-GGATTTACCGAAGACTAACTACTGCGAAAGCATTTGCCAAGGATGTTTTCATTAATCAAGAACGAAGGTTAGGGGATCGAAAACGATCAGATACCGTTGTAGTCTTAACAGTAAACTATGCCGACTAGGGATCGGATGACCTCTTTT-TGATGCGTCATTCGGCACCTTACGAGAAATCAAAGTCTTTGGGTTCTGGGGGGAGTATGGTCG-CAAGGCTGAAACTTAAAGGAATTCGAGTTG------AA----------GGTGGGT--GAAGCTGGCTTGCTCGC---AAAGGACAGCA-T--GTGCTCGC--CCGCTC---------TCAATCC----ACTC---------AACA---CC-TGTGCACT----------------------TCA------------------AGG--------TCGTGGTCCTCC-----------ATTCACTTATGGAGCAGTGGA---------GTCATTCATTT--------------------------------------------------------------GATT-----------------TTGCCG------GGACTG-----CACTTT---GCC-ATTTT------ATCACAAACACTG---TATATTGT------TTTGTAGAATGTCA--ATGC-CTCT-TTAGTGGG-GGGAAACTTAATACAACTTTCAACAACGGATCTCTTGGCTCTCGCATCGATGAAGAACGCAGCGAAATGCGATAA-GTAATGTGAATTGCAGAA-TTCAGTGAATCATCGAATCTTTGAACGCACCTTGCGCTCCTTGG--TAT-TCCGAGGAGCATGCCTGTTTGAGTGTCTTGAAATCATC-AACCCCTCTCTGCTTTGTTGGCTCT-G-GTGGCTTGGAT--TTGGGGAT--------CTGCT---GG---------------------------------------TCAAACCCGGCTTCCCTTGAATGCATTAGCAG---------TCGTACCT---TCGGTTTATATG------ACTTGCTC-----GCGGTG-TGATA-AT-----TATCAT-------TCATTGTTG-------GGCATGTTGGGTGGG-----------CGGCAG---------TGTC-----------------CTGC-TTCTAATCGTCCT---------------------CGG---ACAAT--------------------------CTCTTCAAATTTGACCTCACCCCTAGTAACTGCGAGTGAAGCGGGATGAGCTCAAATTTAAAATCTAGT-G---GCT----T-T-CAGTCGCTCGAGTTGTAATCTGGAGAAGTG-TTTTCCGCGTCGGACC--GTGTACAAGTCTCTTGGAATAGAGCTTCATAGAGGGTGAGAGTCCCGTCC-ATGACACGGAT--TACCGGTGCTTTTGTGATACAC-TCTCGAAGAGTCGAGTTGTTTGGGAATGCAGCTCAAAATGGGTGGTAAATTCCATCTAAAGCTAAATATTGGCGAGAGACCGATAGCGAACAAGTACCGTGAGGGAAAGATGAAAAGCACTTTGGAAAGAGAGTTAAACAGTACGTGAAATTGTTGAAAGGGAAACGCTTGAAGTCAGTCGCGTCGTCCGGGACTCAGCCTTGC----TCT--TTT-G---CTTGGTGTACTTCCTGGTTTGACGGGTCAACATCGATTTTGG-ATGGCGGATAAA-GGCGGGGGGAATGTGGCACCTTT---CGGGGTGTG-TTATAGCCC-TTCGTTCGTATACGCTGACTGGGATCGAGGACTGCAGCACGCCT-T--T-AT-GG----CCGGGG-G--TTC-GCCTCACGCA--ACGTGCTTAGGATGTTGGCATAATGGCTTTAAGCGACCCGTCTTGAAACACGGACCAAGGAGTCTAACATGCTCGCGAGTGTTAGGGTGG-AAAACCCTTGCGCGAAATGAAAGTGAAAGTTGGGACCTTTAAC-------GAGGGCACCGACGCCCGGCTCTGAAGTTTA---CTGACGATGCTGCGGTGGAGCGCGTATGTTGGGACCCGAAAGATGGTGAACTATGCCTGAATAGGGTGAAGCCAGGGGAAACTCTG-GTGGAGGCTCGTAGCGATTCTGACGTGCAAATCGATCGTCAAATTTGGGTTAGTCAATGCTCGAAA--GAGTGAACTAGCTAACTGAAATCAA-CGGTGTGTCATCGTTGATAAGGTAAGGG-AAAA-AAATGATATTACCTTA-CTAT-TAGTGTCGTCCAAGTACTCGTGCCAGAAGACTCGGTAAGGCGAGAGACGCAAACGTTAGTCGTCTTGATCAGGCGTAAAGGGTTTGTAGGCGGCTTTAAGAATT-----T-TATTT-------------------------------------------------------TTTTAAAAATTACATC----------------------------------------CTTTTTATAAAA------------------------------------------------------------------------------------------------------------------------------------AGGACA-TTAAAAAAAAATCAATTAAAGCTAGAATCAAAAATAGGTTAA---TTAAAT---AATACTTAGA---CTAAGATTGGTATCTGTAA-ATTCTAA---GCGGAA-TACTAACGGCGAAGGC-TTTTT-TCCAA-TAATGATTGACGCTGAGAAACTAAGGTGAGGATAGACAAAAGGATTAGAGACCCTCGTATCCCTCACTGTCAACGATGAATGGTAGTTACTAGTTAAGTTAAATTACATAATA----------------------------------------------------------------------ACTACAAAACTAGAGACGATGTTAACACG-AAAACCATTCCGCCTTGTGAGTACGACTGCAAAGTTGAAAACAAAAAAATTAGTCGGTTTCGGAGC-AAAC-GAAGTGAAGCATGTT---------------------------------------------------------------------------------------------------------------------------------------------------------------------------------------------------------------------------------------------------------------------------------------------------------------------------------------------------------------------------------------------TCCTGCCGAAACACCGGAAGGTC-AAGCTTGTGGCTTGGTGAAGAACCTAT-CATTAATGGCTACAATTTCTGTTGGATCATATTCAGCTCCAGT-TATT-GAGTTCTTAGAGGAATGGGGTCTGGAGGGTTTAGAAGAGAACGCGCATGCTTCGACCGGCTTGACGAAGGTGTTCGTGAATGGTGTATGGTTGGGCATTCACCGGGACCCAGCCAACCTCGTGAATACCATTCGGACCCTACGTCGCAAGGATGATATAAGTCCAGAAGTATCAGTCGTACGAGATATCCGAGAGCGTGAACTCCGAATATACACAGATGCAGGACGTGTTTGCCGTCCGTTGTTCATTGTCGAGAATCACGAACTCAAACTCAAGCGGCAAAATATCAAGTGGCTGCACCAGAATTACTCTGACAAGGA------------------------------------------------CGAG---------------------------------------------------------------------------------ACGCGGCAGCCTTATACCT-GGAACTCACTTATCAAAGATGGTGTCATCGAGTACCTAGATGCAGAGGA-AGAGGAAACCGTCATGATTTGCATGACACCCGACGATCTCGTCGAATCGAGGCTTATGCGTCAAGGCCTTGATCCCCGTGC---GGATCTCGACTACGATCCTGCTGCAAGGATAAAGGC-CATATCAAGCGCTCACACATGGACACATTGTGAAATTCATCCCAGCATGATCTTGGGC-ATCTGCGCT-AGCATCATACCATTCCCCGACCACAACCAGTC
>Hyphodontia_densispora_LWZ_20170908-5
----------------------------------------------------------------------------------------------------------------------------------------------------------------------------------------------------------------------------------------------------------------------------------------------------------------------------------------------------------------------------------------------------------------------------------------------------------------------------------------------------------------------------------------------------------------------------------------------------------------------------------------------------------------------------------------------------------------------------------------------------------------------------------------------------------------------------------------------------------------------------------------------------------------------------------------------------------------------------------------------------------------------------------------------------------------------------------------------------------------------------------------------TCGAGT----TTG-AA-----------GTGGGTTTTGAGCTGGCTTGTTC---------TGCAGTACC--GTGCTCGCC-CCGCTC----------CAATCC----ACTC---------AACC---CC-TGTGCACT-C--------------------TCG------------------GGG--------TGGCGGGTACCACCGT----------------------------------------------------------------------------------------------------------------------------------------------------------CACTTC---GTCT--CTT------ATCACAAACCAGT-TTATTATTGT------CTTGTAGAACGTGG--ATGC-CTGT---AAG-GG-CGGAAACTCAATACAACTTTCAACAACGGATCTCTTGGCTCTCGCATCGATGAAGAACGCAGCGAAATGCGATAA-GTAATGTGAATTGCAGAA-TTCAGTGAATCATCGAATCTTTGAACGCACCTTGCGCTCCTGGA--CTTGTTTCAGGAGCATGCCTGTTTGAGTGTCATGAAATCATC-AACCGCGTTGCTTTTTTTGT------GCGTGGCTTGGAC--TTGGGGA---------CTGCT---GG---------CT-----------TC---------------TTGAAGTCGGCTTCCCTCGAATGTATTAGTCG---------GGTGCCTCG---------CTCGA-------------------GACGTG-TGATA-AT-----TATCAT-------TCACGGATCGTCGAGGAGCTT------------------------------------GTCC-----------------TGGC-TTCTAACCGCATCTCTGA--------------------------------------------------------------TGCAATTCTGCCCCTAGTAACTGCGAGTGAAGCGGGAAAAGCTCAAATTTAAAATCTGGC-G---GCA---TT-G---GTCGTCCGAGTTGTAATCTGGAGAAGCA-TTTTCTGTGTCGGACC--GTGCACAAGTTTCCTGGAACGGAATGTCATAGAGGGTGAGAATCCCGTCC-ATGGCACGGAT--CACCGATGC-ATTGTGATATGC-TCTCGAAGAGTCGAGTTGTTTGGGAATGCAGCTCAAAATGGGTGGTAAATTCCATCTAAAGCTAAATATTGGCGAGAGACCGATAGCGAACAAGTACCGTGAGGGAAAGATGAAAAGCACTTTGGAAAGAGAGTTAAACAGTACGTGAAATTGTTGAAAGGGAAACGCTTGGAGTCAGTCGCGTTGGTCAGGATTCAGTCGCT------CTTACCG-G---AGTGGATTACTTCCTGA-TGAACGGGTCAACATCGATTTCGA-ACGGTGGACAAA-GGGGAGAGAAAGGTGGCACCTTC-----GGGTGTG-TTATAGTCTCTCTT-TCGCATACACCGGTTGGGATCGAGGATCGCAGCACGCCT-T--T-AT-GG----CCGGGG-G--TTC-GCCTCACGTA--ACGTGCTTAGGATGTTGGCATAATGGCTTTAAGCGACCCGTCTTGAAACACGGACCAAGGAGTCTAACATGCTCGCGAGTGTTAGGGTGG-AAAACCCTTGCGCGTAATGAAAGTGAAAGTTGGGACCTTCGTC----ATGGAGGGCACCGACGCCCGGCCTTGAACTCTT---GTGACGGTGCTGCGGTAGAGCGCGTATGTTGGGACCCGAAAGATGGTGAACTATGCCTGAATAGGGCGAAGCCAGAGGAAACTCTG-GTGGAGGCTCGTAGCGATTCTGACGTGCAAATCGATCGTCAAATTTGGG-TAGTCAATGCTCGCAA--GAGTGAACTAGCTAACTGAAATCAA-TGGTGTGTCATCATTGATAATGTAAGGGATAAA-AAAAGATATTACCTTA-CTAT-TAGTGTCGTCCAAGTACTCGTGCCAGAAGACTCGGTAAGGCGAGAGACGCAAACGTTATTCGTCTTGATCAGGCGTAAAGGGTTTGTAGGCGGCTTTAAGAATC-----A-ATTTTTT----------------------------------------------------GTGTAAAACAAAGGC------------------------------------------TCTTATCTGCAA-----------------------------------------------------------------------------------------------------------------------------------AGATTAA-AGGGTATTTTATCAATTAAAGCTAGAATCAAGAAGAGGTTATA--TTATAT---AATACTTAGT---GTAAGATTGACATCTTAAA-ATACTAA---GCGGAA-TACTAACGGCGAAGGC-TTTTT-TCCAA-TAATGATTGACGCTGAGAAACTAAGGTGAGGATAGAAAAAAGGATTAGAGACCCTCGTATCCCTCACTGTCAACGATGAATGGTAGTTACTAAGTACTT-------------TCC------CTCCCCCTCCACTTTGTGGAAA-------GGGGAATAATTTAATAATTGGATTAAATAAATAATAATAAACTTAGAGACGATGTTAACACG--TAACCATTCCGCCTTGTGAGTACGACTGCAAAGTTGAAAACAAAAAAATTAGTCGGTTTCGGAGC-AAAC-GAAGTGAAGCATGTT----------------------------------------------------------------------------------------------------------------TGTGTGGAGTCCCACAAAGAGTTCAATATCAATATTG-CCGTGAAGTCTAATACGATTACGAACGGGTTGAAGTATTCACTGGCTACGGGCAATTGGGGCGACCAAAAGAAGGCGATGGCTTCGAAAGCGGGCGTGTCTCAGGTGCTCAATCGATACACCTATGCCTCCACCCTATCTCACTTGCGGCGGTGCAACACGCCGTTGGGTCGGGAGGGGAAGATCGCGAAACCACGT-CAGCTGCACAACACTCATTGGGGGAT-GGTTTGTCCTGCGGAAACTCCAGAAGGAC-AAGCCTGCGGTCTCGTCAAAAATCTCG-CACTAATGGCTCATATCTCAGTTGGTTCACCGTCAGCGCCAGT-GCTC-GAGTTCTTGGAGGAGTGGGGGATGGAGAGTCTAGAAGAGAATGCCCACTCTTCGACAGGTCTGACAAAGGTCTTTGTCAATGGCGTGTGGATGGGCGTTCACAGGGACCCTTCCAACCTTGTGAAGACGATCCGTACGCTACGCCGCCGAGATGACATCAGTCCCGAAGTGTCGGTCGTTCGTGACATCCGTGAGCGGGAGCTCAGGGTGTATACAGATGCAGGACGCGTCTGTCGTCCTCTCTTCATTGTTGAGGACCACCAACTCAAGCTCCAGCGGGAGCACGTCAAATGGATACAGCAGAAGTATCGCGACGATGAGGAGAC------------------------------------------CCAG---------------------------------------------------------------------------------ACTCAGGTCCCATACAATT-GGGCTTCACTCATTCGAGAAGGTGTCATCGAATACTTGGATGCCGAAGA-GGAGGAGACTGTGATGATTTGCATGACACCTGATGACCTGATGGAATCTCGCGTGATGCGGCAAGGCCTCATTCCCAATGC---TGATGCAGATTTCGACCCTGCGGCAAGGTTGAAGTC-GGTCGCGTCTGCACATACATGG-------------------------------------------------------------------------------
>Hyphodontia_zhixiangii_LWZ_20170818-13
----------------------------------------------------------------------------------------------------------------------------------------------------------------------------------------------------------------------------------------------------------------------------------------------------------------------------------------------------------------------------------------------------------------------------------------------------------------------------------------------------------------------------------------------------------------------------------------------------------------------------------------------------------------------------------------------------------------------------------------------------------------------------------------------------------------------------------------------------------------------------------------------------------------------------------------------------------------------------------------------------------------------------------------------------------------------------------------------------------------------------------------------TCGAGT----TTG-AA-----------GTGGGCTTTGAGCTGCAGTCATATG---------------T--GTGCTCGCC-CCGCTC----------CAATCC----ACTC---------AACC---CC-TGTGCACT-T--------------------TCG------------------GAG--------TGGCGAGTGGGATCGCA------------------------AGG--------TCTTGCTC------------------------------------------------------------------------------------------------------------GTGGCTTC---GTCT--CTT------ATCACAAACCAGTTTTATTATTGT------CATGTAGAACGTGG--ATGC-CTGT--CAAA-GG-CGGAAACTCAATACAACTTTCAACAACGGATCTCTTGGCTCTCGCATCGATGAAGAACGCAGCGAAATGCGATAA-GTAATGTGAATTGCAGAT-TTCAGTGAATCATCGAATCTTTGAACGCACCTTGCGCTCCTGGA--CTTGTTTCAGGAGCATGCCTGTTTGAGTGTCATGAAATCATC-AACCACGATGCTTCTTATTAGTGTC-G-CTGGCTTGGAC--TTGGGGAT--------CTGCT---GG---------CT-----------TG--------------TCAAGAGTCGGCTTCCCTTGAATGCATTAGTCG---------GGTGCCTTG---------CTCGA-------------------GAAGTG-TGATA-AT-----TATCAT-------TCACTGATCGTCGAGGAGCTTT-----------------------------------GTCT-----------------CGGC-TTCTAACCGCATTGGAAA----------------CGAT--GCAAT--------------------------TTTGACACATCTGACCTCACCCCTAGTAACTGCGAGTGAAGCGGGAAAAGCTCAAATTTAAAATCTGGC-G---GCA---TT-G---GTCGTCCGAGTTGTAATCTGGAGAAGCA-TTTTCTGTGTCGGACC--GTGCACAAGTTTCCTGGAACGGAATGTCATAGAGGGTGAGAATCCCGTCC-ATGGCACGGAT--CACCGATGC-ATTGTGATATGC-TCTCGAAGAGTCGAGTTGTTTGGGAATGCAGCTCAAAATGGGTGGTAAATTCCATCTAAAGCTAAATATTGGCGAGAGACCGATAGCGAACAAGTACCGTGAGGGAAAGATGAAAAGCACTTTGGAAAGAGAGTTAAACAGTACGTGAAATTGTTGAAAGGGAAACGCTTGGAGTCAGTCGCGTTGGCCAGGATTCAGTCGCT------CTTACCG-G---RGTGGATTACTTCCTGG-TGAACGGGTCAACATCGATTTCGA-ACGGTGGATAAA-GGGGAGAGAAAGGTGGCACCTTC-----GGGTGTG-TTATAGTCTCTCTT-TCGCATACACCGGCCGGGATCGAGGATCGCAGCACGCCT-T--T-AT-GG----CCGGGG-G--TTC-GCCTCACGTA--ACGTGCTTAGGATGTTGGCATAATGGCTTTAAGCGACCCGTCTTGAAACACGGACCAAGGAGTCTAACATGCTCGCGAGTGTTAGGGTGG-AAAACCCTTGCGCGTAATGAAAGTGAAAGTTGGGACCTTCGTC----ATGGAGGGCACCGACGCCCGGCCTTGAACTCTT---GTGACGGTGCTGCGGTGGAGCGCGTATGTTGGGACCCGAAAGATGGTGAACTATGCCTGAATAGGGCGAAGCCAGAGGAAACTCTG-GTGGAGGCTCGTAGCGATTCTGACGTGCAAATCGATCGTCAAATTTGGGTTAGTCAATGCTCGCAA--GAGTGAACTAGCTAACTGAAATCAA-TGGTGTGTCATCATTGATAATGTAAGGGATAAA-AAAAGATATTACCTTA-CTAT-TAGTGTCGTCCAAGTACTCGTGCCAGAAGACTCGGTAAGGCGAGAGACGCAAACGTTATTCGTCTTGATCAGGCGTAAAGGGTTTGTAGGCGGCTTTAAGAATC-----A-ATTCTT-----------------------------------------------------TGTTTAACCAAAGGC------------------------------------------TCTCATCTGCAA-----------------------------------------------------------------------------------------------------------------------------------AGATTCA-AGAGTATTTGATCAATTAAAGCTAGAATCAAGAAGAGGTTATA--TTATAT---AATACTTAGT---GTAAGATTGACATCTTAAA-ATACTAA---GCGGAA-TACTAACGGCGAAGGC-TTTTT-TCCAA-TAATGATTGACGCTGAGAAACTAAGGTGAGGATAGAAAAAAGGATTAGAGACCCTCGTATCCCTCACTGTCAACGATGAATGGTAGTTACTAAGTAATAGAATAAAGTATAGTTC------TCCTCCCCTTACCCTTTGAAAA-------AAAGGAGGGTAGGGGAATAAATTAATAATAGGATTAATAAACTTAGAGACGATGTTAACACG--TAACCATTCCGCCTTGTGAGTACGACTGCAAAGTTGAAAACAAAAAAATTAGTCGGTTTCGGAGC-AAAC-GAAGTGAAGCATGTT------------ACGG-GGGATGTGTATCGGTACTTGCAGAAGGTACGTTCAT-----GGTGT-CGCACGTGTGAATT-----------AAGACTTCACTCGCTCGCTACAGTGCGTCGAGGGCCACAAAGAGTTCAATATCACCGCTG-CCGTAAAAACTAATACGATCACAAATGGTTTGAAATATTCACTGGCTACCGGCAACTGGGGCGACCAAAAGAAGGCAATGGCTTCGAAGGCAGGCGTGTCTCAGGTGCTCAATCGATACACCTATGCGTCCACACTCTCTCACTTGCGCCGGTGCAACACGCCGTTGGGTCGAGAGGGAAAGATCGCAAAACCGCGT-CAACTGCACAACACCCATTGGGGGAT-GGTTTGTCCTGCGGAGACGCCTGAAGGGC-AAGCTTGCGGTCTCGTCAAAAATCTGG-CCCTGATGGCTCACATCTCGGTTGGTTCCCCGTCTGCGCCAGT-ACTG-GAGTTTTTGGAGGAGTGGGGGATGGAGAGTCTCGAAGAGAATGCTCACTCTTCGACTGGTCTGACAAAGGTGTTTGTCAATGGCGTGTGGATGGGTGTTCATAGGGACCCTTCAAATCTTGTGAAGACGATCCGTACTCTGCGTCGCCGAGATGACATCAGTCCTGAAGTATCGGTCGTTCGTGACATTCGTGAGCGGGAACTCAGGGTGTATACAGATTCGGGCCGCGTCTGTCGCCCTCTGTTCACTGTTGAAGACAATCAACTAAAGATCCAGCAGGAACACGTCAGGTGGATACAGCAGAAGTACCGCATCGACGAAGAGAC------------------------------------------TCAA---------------------------------------------------------------------------------ATGCAGATCCCGTATGCGT-GGGATTCACTCGTTCGTCACGGTGTCGTCGAATACTTGGATGCCGAAGA-AGAGGAGACTGTGATGATTTGCATGACTCCGGAGGACCTGATGGAGTCTCGCATTATGCGGCAAGGTCTCACTCCGAATCC---TGATGCGGATTTCGACCC-GCGGCAAGACTGAAGTC-TGTCGCTTCAGCACATACCTGGACGCATTGCGAA--TCCATCAAGTATGATTCTTGTT-CCTGGTGCC-AGTATCATT-----------------------
>Hyphodontia_sp_LWZ_20170814-15
----------------------------------------------------------------------------------------------------------------------------------------------------------------------------------------------------------------------------------------------------------------------------------------------------------------------------------------------------------------------------------------------------------------------------------------------------------------------------------------------------------------------------------------------------------------------------------------------------------------------------------------------------------------------------------------------------------------------------------------------------------------------------------------------------------------------------------------------------------------------------------------------------------------------------------------------------------------------------------------------------------------------------------------------------------------------------------------------------------------------------------------------TCGAGT----TTG-AA-----------GTGGGTTTTGAGCTGGCTTTTCA---------CGAAGCACC--GTGCTCGCC-CCGCTC-----------CATCC----ACTC---------AACC---CC-TGTGCACT-T--------------------TCG------------------ATG--------GCGTGGTCTCGTTTA----------------GTG-------GTG---------TCCATTCATTTGGACATCGG--------------------------------------------------------------------------AGGCCG------CGACGT------------------GTCTT------ATCACAAACTTAT--TACAATAGT------CATGTCGAACGTGG--ATGC-TCGT---AAG-GG-CGGAAACACAATACAACTTTCAACAACGGATCTCTTGGCTCTCGCATCGATGAAGAACGCAGCGAAATGCGATAA-GTAATGTGAATTGCAGAA-TTCAGTGAATCATCGAATCTTTGAACGCACCTTGCGCTCCTTGG--TAT-TCCGAGGAGCATGCCTGTTTGAGTGTCATGAAATCATC-AACCTTACTGTCTTTGTTGACGGGT-G-TAGGCTTGGAC--TTGGGGACC-------TTGCT---GG---------CC-----------TT--------------TCTGAGGTCGGCTTCCCTTGAATGTATTAGTCG---------AGCGCCCT---TG-----CTCCGA------------------GACGTG-TGATA-AT-----TATCAT-------TCACTGATC----------------------------GACGAGGGCTG---------TGCT-----------------AGGC-TTCTAACCGTCGCGTTAGTG--------------------ACAAT--------------------------CTTGACAAATCTGACCTCACCCCTAGTAACTGCGAGTGAAGCGGGAAAAGCTCAAATTTAAAATCTGGC-A---GCA---TT-G---GCTGTCCGAGTTGTAATCTGGAGAAGCG-TTTTCTGTGTCGGACC--GTGCACAAGTTTCCTGGAACGGAATGTCATAGAGGGTGAGAATCCCGTCC-ATGGCACGGAT--CCCCGATGC-ATTGTGATACGC-TCTCAAAGAGTCGAGTTGTTTGGGAATGCAGCTCAAAATGGGTGGTAAATTCCATCTAAAGCTAAATATTGGCGAGAGACCGATAGCGAACAAGTACCGTGAGGGAAAGATGAAAAGCACTTTGGAAAGACAGTTAAACAGTACGTGAAATTGTTGAAAGGGAAACGCTTGGAGTCAGTCGCGTTGGCCGGGATTCAGTCGCT------CCTACCC-G---AGTGGATTACTTCCCGG-TGAACGGGTCAACATCGATTTCGA-ATGACGGATAAA-GGGGAAGGGAATGTGGCACCTTC-----GGGTGTG-TTATAGCCCTTCTT-TCGCATACGTCGATTGGGATCGAGGAACGCAGCACGCCT-T--T-AT-GG----CCGGAG-GGCTTG-CTCTCACGTA--ACGTGCTTAGGATGTTGGCATAATGGCTTTAAGCGACCCGTCTTGAAACACGGACCAAGGAGTCTAACATGCTCGCGAGTGTTAGGGTGG-AAAACCCTTGCGCGAAATGAAAGTGAAAGTTGGGACCTTCGTC----ATGGAGGGCACCGACGCCCGGCCCTGAACTCTT---GTGACGGTGCTGCGGTGGAGCGCGTATGTTGGGACCCGAAAGATGGTGAACTATGCCTGAATAGGGCGAAGCCAGAGGAAACTCTG-GTGGAGGCTCGTAGCGATTCTGACGTGCAAATCGATCGTCAAATTTGGGTTAGTCAATGCTCGCAA--GAGTGAACTAGCTAACTGAAATCAA-TGGTGTGTCATCATTGATAATGTAAGGGAGAAA-TAAAGATGTTACCTTA-CTAT-TAGTGTCGTCCAAATACTCGTGCCAGAAGACTCGGTAAGGCGAGAGACGCAAACGTTATTCGTCTTGATCAGGCGTAAAGGGTTTGTAGGCTGCTTTAAGAATC-----T-ATT------------------------------------------------------------------------------------------------------------------------------------------------------------------------------------------------------------------------------------------------------------------------TAAAGAATAGATCAATTAAAGCTAGAATCAAGAAGAGGTTATA--TTATAT---AATACTTAGA---GTAAGATTGACATCTGAAA-ATACTAA---GCGGAA-TACTAACGGCGAAGGC-TTTTT-TCCAA-TAATGATTGACGCTGAGAAACTAAGGTGAGGATAGAAAAAAGGATTAGAGACCCTCGTATCCCTCACTGTCAACGATGAATGGTAGTTACTAAGTAGAAGAATATTCAATATTCTATATTACCCTTTATTAATTACTTTAATATATTTTTATAAAGAAGTTGAGTTAATAATTAGGATTAATATAATAAGAGTTAGAGACGATGTTAACACG--TAACCATTCCGCCTTGTGAGTACGACTGCAAAGTTGAAAACAAAAAAATTAGTCGGTTTCGGAGC-AAAC-GAAGTGAAGCATGTT----------------------------------------------------------------------------------------------------------------TGTGTCGAGACGCACAAGGAATTCAACATCAACCTGG-CAGTGAAGTCGAACACAATCACGAATGGGCTGAAGTATTCACTTGCCACCGGCAACTGGGGCGACCAAAAGAAGTCCATGGCTTCCAAAGCAGGCGTCTCTCAAGTGCTTAATCGGTATACCTATGCTTCCACCCTTTCGCACTTGCGACGGTGTAATACACCGTTGGGTCGAGAAGGGAAGATCGCGAAACCCCGT-CAGCTGCATAACACTCATTGGGGGAT-GGTTTGTCCCGCGGAAACTCCAGAAGGAC-AGGCTTGTGGTCTGGTCAAAAATCTTG-CGTTGATGGCGCATATTTCAGTTGGATCCCCGTCTGCGCCAGT-TCTT-GAATTTTTGGAGGAGTGGGGCATGGAAAGTCTAGAAGAAAACGCACATTCATCCACTGGACTTACGAAGGTCTTCGTCAATGGTGTGTGGATGGGAGTACACAGAGACCCTTCCAATCTTGTGAAGACAATCCGC----------------------------------------------------------------------------------------------------------------------------------------------------------------------------------------------------------------------------------------------------------------------------------------------------------------------------------------------------------------------------------------------------------------------------------------------------------------------------------------------------------------------------------------------------------------------------------------------------------------------------------
>Lyomyces_leptocystidiatus_LWZ_20170814-14
----------------------------------------------------------------------------------------------------------------------------------------------------------------------------------------------------------------------------------------------------------------------------------------------------------------------------------------------------------------------------------------------------------------------------------------------------------------------------------------------------------------------------------------------------------------------------------------------------------------------------------------------------------------------------------------------------------------------------------------------------------------------------------------------------------------------------------------------------------------------------------------------------------------------------------------------------------------------------------------------------------------------------------------------------------------------------------------------------------------------------------------------ATGAGT----TTG-AA----------CCAGGACTTGAAGCTGACTTCA------AAACTTGAAGTA-C--GTGCTCATT-CTACTC-----------AATCC----ACTC---------AACA---CC-TGTGCACC-T--------------------TCA------------------GAG--------TTGTGGTCCTCC-----------GTC-----ATG-------GGA---------GTCGTACTTTGTCATGAR----------------------------------------------------------------------------GTACTG------GGACTG-----CGCTCT---GCCC--ATY------ATCACAAACAC-----TTTAAAGT------CATGTAGAATGTTG--ATAG-CCTA----TG-GG-CTTAATGTTAATACAACTTTCAACAACGGATCTCTTGGCTCTCGCATCGATGAAGAACGCAGCGAAATGCGATAA-GTAATGTGAATTGCAGAA-TTCAGTGAATCATCGAATCTTTGAACGCACCTTGCACTCTTTGG--TAT-TCCGAAGAGTATGCCTGCTTGAGTGTCTTATTATTCTC-AATCCCACTTCACTTTGTG-TGAGG-T-TGGGCTTGGAT--TTGGGGA---------CTGCT---GT---------CT---------------------------TTTGAAGTCGGCTTCCCTTGAATGCATTAGTTG---------AATCGACT----------TGCAA------CGCTATGT-----GTGGTG-TGATA-A------TATC-T-------TCACTGCAT----------------------------AGTTGTGATGA---------CGTT-----------------TGGC-TTCTAACAGTCCTTGTG-----------------------ACA---------------------------CTATTGATCAATAGACCTCACCCCTAGTAACTGCGAGTGAAGCGGGATGAGCTCAAATTTAAAATCGAGT-A---GCT----T-T---GCTGCTTGAGTTGTAATCTAGAGAAGCA-TTTTCTGTGTTGGACC--GTGTACAAGTCTCTTGGAATAGAGCGTCATAGAGGGTGAGAATCCCGTCC-ATGACACGGAC--TACCAATAC-TTTGTGATATGC-TCTCAAAGAGTCGAGTTGTTTGGGAATGCAGCTCAAAATGGGTGGTATGTTCCATCTAAAGCTAAATATTGGCGAGAGACCGATAGCGAACAAGTACCGTGAGGGAAAGATGAAAAGCACTTTGGAAAGAGAGTTAAACAGTACGTGAAATTGTTGAAAGGGAAACACTTGAAGTCAGTCGCGTCTTCTGGAACTCAGCCTTG------CT--CTT-G---CTTGGTGTACTTTCTAG-TTGACGGGTCAACATCAATTTTGG-TTGGTGGATAAA-GATTGGAGGAATGTGGCATCTTC-----GGATGTG-TTATAGCCT-TTGA-TCGCATACACTGGCTGGGATTGAGGACTGCAGCACGCCT-T--T-AA-GG----CCAGGG-----TT-CGCCCATGTA--ACGTGCTTAGGATGTTGGCATAATGGCTTTAAGTGACCCGTCTTGAAACACGGACCAAGGAGTCTAACATGCTTGCGAGTATTAGAGTGG-AAAACTCTTATGCGTAATGAAAGTGAAAGTTGGGACTCTTCAT-------TGAGGCACCGACGCCCGGCTCAGAAGTTTA---CTGACGGTGCCGCGGTAGAGCACGTATGTTGGGACCCGAAAGATGGTGAACTATGCCTGAATAGGGTGAAGCCAGGGGAAACTCTG-GTGGAGGCTCGTAGCGATTCTGACGTGCAAATCGATCGTCAAATTTGGG-------------------------------TAACTG-AATCAA-CGGTGTGTCATCGTTGATAAGGTAAAGG-AAAAGAAATGATATTACTTTA-CTAT-TAGTGTCGTCCAAGTACTCGTGCCAGAAGACTCGGTAAGGCGAGAGACGCAAACGTTAGTCGTCTTAATCAGGCGTAAAGGGTTTGTAGGCAGCTTTAAATTTT-----A-TTCTAC----------------------------------------------------------------------------------------------------------------------------------------------------------------------------------------------------------------------------------------------------------------AACA-GATAGGATAAATCAATTAAAGCTAGAATCAAGTAGAGGTTAA---TTAAAT---AATGTTTGAA--TATAGGGTTGAAATCTTTAG-AATTCAA---ATGGAA-TACTAACGGCGAAGGC-TTTTT-TCCAA-TAATGATTGACGCTGAGAAACTAAGGTGAGGAAAGAAAAAAGGATTAGAGACCCTCGTATCCCTCACTGTCAACGATGAATGGTAGTTACTAGATAAAG------------------------------------------------------------------------------------------AATCTAGAGACGATGTTAACACG-AAAACCATTCCGCCTTGTGAGTACGACTGCAAAGTTGAAAACAAAAAAATTAGTCGGTTTCGGAGC-AAAC-GAAGTGAAGCATGTT----------------------------------------------------------------------------------------------------------------TGCGTCGAGTCGCATAAGGAGTTCAATATAAAGTCTG-CCGTCCGACCGAATACCATCACGAACGGTCTGAAGTACTCCCTTGCTACTGGCAATTGGGGAGATCAGAAGAAGGCCTCATCGGCGAAGGCCGGCGTCTCGCAAGTACTAAACAGATATACATACGCCTCCACCCTTTCGCATTTGCGACGTTGCAATACACCCCTTGGACGAGAGGGAAAAATTGCTAAACCGCGT-CAGCTGCATAATACGCACTGGGGTAT-GGTTTGTCCTGCGGAAACGCCTGAAGGAC-AGGCTTGTGGACTGGTGAAGAACTTGG-CTTTAATGGCCACCATCTCCGTTGGATCGTACTCCGCTCCTGT-AATC-GACTTCTTGGAAGAATGGGGTCTTGAGGCTCTTGAGGAGCACGCTCATTCATCAACGAATTTCACAAAAGTATTCGTCAACGGTGTTTGGATGGGAGTCCACCGGGACTCATCCAATTTGTTGGAAACGATCCGGAAGCTTCGTCGACGCGACGACATCAGTCCCGAGGTGTCTGTCGTGCGAGACGTTCGTGAAAGGGAGCTCAGAATCCATACCGATGCTGGTCGTGTCCTTCGTCCATTGTTTATTGTCGAAGATCAAGAATTGAAGCTCAAACGTGATCATATTCGATGGATTCAGCAGAAGTACAAAGATGACGA------------------------------------------------CGTG---------------------------------------------------------------------------------ATGCAAAACCCTTACACTT-GGAAGTCTCTCGTCAAAGACGGCGTCATCGAGTATTTGGATGCAGAAGA-GGAGGAGACGGTCATGATCTGCATGACCCCGGATGATCTCGTTGAATCGCGGATTGTGAAGCAGGGCCTTGACCCTCGGGC---GCAGGCGGAATTCGTACCTGGTGCGCGTCTAAAGCC-ACCTCCAGCTGCTCACAATTGG-------------------------------------------------------------------------------
>Lyomyces_sambuci_LWZ_20180905-1
TAAGTATAAACAAATTTGTACTGTGAAACTGCGGATGGCTCATTAAATCAGTTATAGTTTATTTGATGGTACATTGCTACATGGATAACTGTGGTAATTCTAGAGCTAATACATGCAATCAAGCCCCGACT-TCTGGAAGGGGTGTATTTATTAGATAAAAAACCAACGCGG--TTCGCCGCTCCTTTGGTGATTCATAATAACTTCTCGAATCGCATGG-CCTTGTGCCGGTGATGCTTCATTCAAATATCTGCCCTATCAACTTTCGATGGTAGGATAGAGGCCTACCATGGTTTCAACGGGTAACGGGGAATAAGGGTTCGATTCCGGAGAGGGAGCCTGAGAAACGGCTACCACACCTACGGGAGGCAGCAGGCGCGCAAATTACCCAATCCCAATAC-GGGGAGGTAGTGACAATAAATAACAATGTAGGGCTC-TATTGGGTCTTACAATTGGAATGAGTACAATTTAAATCCCTTAACGAGAAACGATTGGAGGGCAAGTCTGGTGCCAGCAGCCGCGGTAATTCCAGCTCCAATAGCGTATATTAAAGTTGTTGCAGTTAAAAAGCTCGTAGTTGAACTTCAGATCTGGTTGGGCGGTCTGCCTCG-CGGTATGTACT-GTCTGACTGGATCTTACC-TCTTGGTGAGCCGGCATGCCCTTCATTGGGTGTGTCGAGGAACCAGGACTTTTACCTTGAGAAAATCAGAGTGTTCAAAGCAGGC-CTATGCCTGAATGCATTAGCAGGGAATAATAAAATAGGACGTGTGGTTCTATTTTGTTGGTTTCTA-GAGCTACCGTAATGATTAATAGGGACAGTTGGGGGTATTAGTATTCAGTTGCTAGAGGTGAAATTCTT-GGATTTACTGAAGACTAACTACTGCGAAAGCATTTACCAAGGATGTTTTCATTAATCAAGAACGAAGGTTAGGGGATCGAAAACGATCAGATACCGTTGTAGTCTTAACAGTAAACTATGCCGACTAGGGATCGGGCGATTTACATA-TTATGTGTCGCTCGGCACCTTACGAGAAATCAAAGTCTTTGGGTTCTGGGGGGAGTATGGTCG-CAAGGCTGAAACTTAAAGGAATATGAGTT-------GAAA---------CAGGACTTGATGCTGGCT----------ACTCCAAAGCA-T--GTGCTCATT-CTACTC-----------AATCC----ATTT---------CACA---CC-TGTGCACT-T--------------------TCA------------------AAG--------TTGTAGTCCTCC-----------GTA-----ATG-------GGA---------GTCGTGTCTTGTAATGAG----------------------------------------------------------------------------ATGCTG------GGACTG-----CTCTTT---GCCC--ATT------ATCACAAACATC----ATTATAGT------CTTGTAGAATATCA--TTAG-CCTA-----A-GG-GCTTAACTTAATACAACTTTCAACAACGGATCTCTTGGCTCTCGCATCGATGAAGAACGCAGCGAAATGCGATAA-GTAATGTGAATTGCAGAA-TTCAGTGAATCATCGAATCTTTGAACGCACCTTGCACTCCTTGG--TAT-TCCGAGGAGTATGCTTGTTTGAGAGTAATGTAATCATC-AATCCTCCTTTACTTTT---GTGAA-G-TTGGCTTGGAT--TTGGGGA---------TTGCT---GG---------CC-----------TT-----------TCATTAGGTCCTGGCTTCCCTTGAAAGCATTAGTTG---------AATCAAGT----------TGCAA------CGTTACGT-----GTGGTG-TGATA-A------TATC-T-------TCACTGCAT----------------------------AGTTGTAATGA---------AGTT-----------------TGGC-TTCTAACAGTCCTTCAC-----------------TGG---ACAAT-------------------------ACTTTgaacaatgtacctcacCCCTAGTAACTGCGAGTGAAGCGGGATGAGCTCAAATTTAAAATCTGTC-A---GCT---TT-C---GCTGTCCGAGTTGTAATCTAGAGAAGCA-TTTTCTGTGATGGACC--GTGTACAAGTTTCTTGGAATAGAACTTCATAGAGGGTGAGAATCCCGTCC-ATGACACGGAC--TACCGTTAC-TTTGTGATATGC-TCTCAAAGAGTCGAGTTGTTTGGGAATGCAGCTCAAAATGGGTGGTAAGTTCCATCTAAAGCTAAATATTGGCGAGAGACCGATAGCGAACAAGTACCGTGAGGGAAAGATGAAAAGCACTTTGGAAAGAGAGTTAAACAGTACGTGAAATTGTTGAAAGGGAAACGCTTGAAGTCAGTCGCGTTGCTTAGGACTCAGCCTTG------CT--ATT-G---CTTGGTGTACTTCCTAT-GTAACGGGTCAACATCAATTTTGG-TTGGTGGATAAA-GATTGAAGGAATGTGGCATCTTA-----GGATGTG-TTATAGCCT-TCTT-TCGTATACACTGGCTGGGATTGAGGTCTGCAGCACGCCT-T--T-AT-GG----CCGGGG-----TT-CGCCCACGTA--TCGTGCTTAGGATGTTGGCATAATGGCTTTAAGCGACCCGTCTTGAAACACGGACCAAGGAGTCTAACATGCTTGCGAGTATTAGAGTGG-AAAACTCTTATGCGTAATGAAAGTGAAAGTTGGGACTCTTCGC-------GGAGGCACCGACGCCCGGCTCTGAAGTTTA---CTGACGATGCTGCGGTAGAGCACGTATGTTGGGACCCGAAAGATGGTGAACTATGCCTGAATAGGGTGAAGCCAGGGGAAACTCTG-GTGGAGGCTCGTAGCGATTCTGACGTGCAAATCGATCGTCAAATTTGGGTTAGTCAATGCTCGCAA--GAGTGAACTAGCTAACTGAAATCAA-CAATGTGTCATTGTTGATAAGGTAAGGG-AAAAGAAATGATACTACCTTA-CTAT-TAGTGTCGTCCAAATACTCGTGCCAGAAGACTCGGTAAGGCGAGAGACGCAAACGTTAGTCGTCTTAATCAGGCGTAAAGGGTTTGTAGGCGGCTTTAAGAATT-----T-ATTCT-------------------------------------------------------TTTC------------------------------------------------------TTATTTAAAA------------------------------------------------------------------------------------------------------------------------------------ATATTG-TTAAAGAAAAATCAATTAAAGCTAGAATCAAGAAGAGGTTAT---TTAAAT---AATGCTTGAT---ATAGGGTTGATATCTATAG-AATTCAA---GTGGAA-TACTAACGGCGAAGGC-TTTTT-TCCAA-TAATGATTGACGCTGAGAAACTAAGGTGAGGATAGAAAAAAGGATTAGAGACCCTCGTATCCCTCACTGTCAACGATGAATGGTAGTTACTAGAAAAAA----------------------------------------------------------------------------------------TTAATCTAGAGACGATGTTAACACG-TAAACCATTCCGCCTTGTGAGTACGACTGCAAAGTTGAAAACAAAAAAATTAGTCGGTTTCGGAGC-AAAC-GAAGTGAAGCATGTT-----------------------------------------------------------------------------------------------------------------------------------------------------------------------------------------------------------------------------------------------------------------------------------------------------------------------------------------------------------------------------------------------------------------------GCTTGCGGGTTGGTGAAGAACTTAG-CGTTGATGTCCACAATATCCGTCGGTTCTTACTCTGCACCAGT-CATT-GACTTTCTGGAAGAGTGGGGATTGGAGGGTCTTGAAGAGAATGCGCATTCGTCAGCCAATCTGACGAAAGTGTTCGTCAATGGCGTGTGGATGGGGGTTCACCGAGACTCGTCCAATTTACTGGATACGATCAGAAAGTTGCGAAGACGCGATGATATCAGTCCGGAAGTGTCTGTTGTCCGGGATGTGCGCGAGCGAGAGCTCAGGATACATACGGATGCTGGACGAGTGCTTCGACCCCTGTTCATCGTTGAAGATCACGAATTGAAACTCAAACGTGATCATGTGCGATGGATTCAGCAGAAGTACAAGGATAACGA------------------------------------------------CTTG---------------------------------------------------------------------------------AGTCAAGAACCATACACCT-GGCAGTCGCTGGTGAAGGATGGTGTCATTGAATACCTGGACGCCGAGGA-GGAGGAGACGGTCATGATTTGCATGTCGCCGGATGACCTCGTTGAATCACGGATCGTCAAGCAAGGACTTGATCCACGTGC---GCATACGGAGTTCGTTCCTGGGGCGCGTCTTAAACC-TCCACCAGCCGCTCACAATTGG-------------------------------------------------------------------------------
>Lyomyces_sp_LWZ_20180906-20
TAAGTATAAACAAATTTGTACTGTGAAACTGCGGATGGCTCATTAAATCAGTTATAGTTTATTTGATGGTACATTGCTACATGGATAACTGTGGAAAATCTAGAGCTAATACATGCAATCAAGCCCCGACT-TTTGGAAGGGGTGTATTTATTAGATAAAAAACCAACGCGG--TTCGCCGCTCCCTTGGTGATTCATAATAACTTCTCGAATCGCATGG-CCTTGTGCCGGCGATGCTTCATTCAAATATCTGCCCTATCAACTTTCGATGGTAGGATAGAGGCCTACCATGGTGTCAACGGGTAACGGGGAATAAGGGTTCGATTCCGGAGAGGGAGCCTGAGAAACGGCTACCACAGCTACGGGTGGCAGCAGGCGCGCAAATTACCCAATCCCAATAC-GGGGAGGTAGTGACAAAAAATAACAATGTAGGGCTC-TTTCGGGTCTTACAATTGGAATGAGTACAATTTAAATCCCTTAACGAGAAGCAATTGGAGGGCAAGTCTGGTGCCAGCAGCCGCGGTAATTCCAGCTCCAATAGCGTATATTAAAGTTGTTGCAGTTAAAAAGCTCGTAGTTGAACTTCAGGCCTGGTTGGGCGGTCTGCCTAA-CGGTATGTACT-GTCCGGCTGGGCCTTACC-TCTTGGTGAACCGGCATGCCCTTTACTGGGTGTGTCGTGGAACCAGGACTTTTACCTTGAGAAAATCAGAGTGTTCAAAGCAGGC-CTATGCCCGAATGCATTAGCAGGGAATAATAAAATAGGACGTGTGGTTCTATTTTGTTGGTTTCTA-GAGCTACCGTAATGATTAATAGGGACAGTTGGGGGCATTAGTATTCGGTAGTCAGAGGTGAAATTCTT-GGATTTACCGAAGACTAACTATTGCGAAAGCATCTGCCAAGGATGTTTTCATTAATCAAGAACGAAGGTTAGGGGATCGAAAACGATCAGATACCGTTGTAGTCTTAACAGTAAACTATGCCGACTAGGGATCGGGCGATTTTCATT-TTATGTGTCGCTCGGCACCTTACGAGAAATCAAAGTCTTTGGGTTCTGGGGGGAGTATGGTCG-CAAGGCTGAAACTTAAAGG---TGAAAT----TTGAAA----------GTGGGACTTGATGCTGGTAGCA-------GTGATGCTGCA-T--GTGCTCATC-TCCGTC----------AAATCC----ACTT---------TACA---CC-TGTGCACT-T--------------------TCA------------------AAG------CTCTGTAGTCCTCC-----------GTA-----ATG-------GGA---------GCTGTGGTTTTAAGTAA-----------------------------------------------------------------------------CTGCTG------GGACTG-----CACCTTT--GCCCAATCT------TTACAAAACTCTG---TATATTGT------CTTGTAGAATGTCT--ATTAACCTT---CAT-TG-GTTTAATGTTATACAACTTTCAACAACGGATCTCTTGGCTCTCGCATCGATGAAGAACGCAGCGAAATGCGATAA-GTAATGTGAATTGCAGAA-TTCAGTGAATCATCGAATCTTTGAACGCACCTTGCGCTCCTTGG--TAT-TCCGAGGAGCATGCCTGTTTGAGTGTCATTAAATCATC-AATCCAACAGCTTTATG-----GTT-G-TTGGCTTGGAC--TTGGGGAT--------CTGCT---GT---------TG-----------CC-----------CGTCGAGGCATTGGCTTCCCTCAAATGCATTAGCTG---------GAGTCTTA---CT-----TGCAGCA-------TATAT-----GCGGTG-TGATA-A------TATC-G-------TCACTGTGT-------AGCTCT---------------------CGTAG---------AGTC-----------------TGGC-TTCTAACCGTCCTTTGGT----------------TGG---ACAA----------------------------TTTGACAATCTGACCTCACCCCTAGTAACTGCGAGTGAAGCGGGAAAAGCTCAAATTTAAAATCTGGC-G---GTT----T-C---ACCGTCCGAGTTGTAATCTGGAGAAGCA-TTTTCCGCGTTGGACC--GTGTACAAGTCTCTTGGAATAGAGCGTCATAGAGGGTGAGAATCCCGTCC-ATGACACGGAC--TACCAATGC-TTTGTGATATGC-TCTCAAAGAGTCGAGTTGTTTGGGAATGCAGCTCAAAATGGGTGGTAAATTCCATCTAAAGCTAAATATTGGCGAGAGACCGATAGCGAACAAGTACCGTGAGGGAAAGATGAAAAGCACTTTGGAAAGAGAGTTAAACAGTACGTGAAATTGTTGAAAGGGAAACGCTTGAAGTCAGTCGCATTGTCCAGGACTCAGCCTTG------CTCTTTT-G---CTTGGTGTACTTCCTGG-TTGATGGGTCAACATCGATTTTGG-TTGGTGGATAAG-GGTTGAGAGAAGGTGGCATCTTC-----GGATGTG-TTATAGCTC-TCTT-CCGCATACACTGACTGGGATTGAGGTCTGCAGCACGCCT-T--T-ATTGG----CCGGGG-----TT-CGCCCACGTA--ACGTGCTTAGGATGTTGGCATAATGGCTTTAAGCGACCCGTCTTGAAACACGGACCAAGGAGTCTAACATGCCTGCGAGTGTTAGAGTGG-AAAACTCTTGCGCGTAATGAAAGTGAAAGTTGAGACCCTTTAC-------TGGGGCACCAACGCCCGGCCCTGAAGTTTA---CTGACGGTGCTGCGGTAGAGCATGTATGTTGGGACCCGAAAGATGGTGAACTATGCCTGAATAGGGTGAAGCCAGGGGAAACTCTG-GTGGAGGCTCGTAGCGATTCTGACGTGCAAATCGATCGTCAAATTTGGGTTAGTCAATGCTCGCAA--GAGTGAACTAGCTAACTGAAATCAA-CGGTGTGTCATCGTTGATAAGGTAAGGG-AAAAGAAATGATATTACCTTA-CTAC-TAGTGTCGTCCAAGTACTCGTGCCAGAAGACTCGGTAAGGCGAGAGACGCAAACGTTAGTCGTCTTAATCAGGCGTAAAGGGTTTGTAGGCGGCTTTAAGAATT-----T-TTTAT-------------------------------------------------------TTCAATATAAAATTTG----------------------------------------A------------------------------------------------------------------------------------------------------------------------------------------------------ATGTTAAAAAATCAATTAAAGCTAGAATCAAAAAGAGGTCACA--TTAAAT---AATACTTGGT---TCAAGGTTGGTATCTTAAA-ACCCCAA---GTAGAA-TACTAACGGCGAAGGC-TTTTT-TCCAA-TAATGATTGACGCTGAGAAACTAAGGTGAGGATAGAAAAAAGGATTAGAGACCCTCGTATCCCTCACTGTCAACGATGAATGGTAGTTACTAGATAAATAATAATTTATTGTT---------------------------------------------------TTAATAAAAATAAA-----TTACAGAATCTAGAGACGATGTTAACACG-AAAACCATTCCGCCTTGTGAGTACAACTGCAAAGTTGAAAACAAAAAAATTAGTCGGTTTCGGAGC-AAAC-GAAGTGAAGCATGTTTCAGAAAAT-TGACGG-GTGAAGTCTATCGCTATTTGCAAAAGGTACTTATCT-----GCTCT-TGTGTTCCACGATC--------GCGCGTCACTTATCCAGTCACATAAGTGTGT-GAATCACACAAAGAGTTCAACATCAACCTCG--CGTCAAGTCGAATACTATTACGAGCGGACTCAAGTATTCGCTCGCGACAGGTAACTGGGGTGACCAGAAGAAGGCCATGTCGACCAAGGCTGGCGTTTCTCAAGTGCTGAATCGTTACACCTACGCGTCGACTCTATCACATTTGCGCCGCTGTAACACACCGTTGGGCCGAGAAGGGAAAATCGCGAAACCCCGT-CAACTGCACAATACGCACTGGGGTAT-GGTGTGTCCTGCGGAGACCCCGGAGGGTC-AAGCCTGCGGTCTTGTGAAGAATCTGT-CGCTGATGGCGACTATCTCCGTCGGATCATATTCAGCGCCAGT-CATT-GACTTCTTGGAAGAGTGGGGTTTGGAAGGACTGGAGGAAAATGCACATTCATCTCCCGGACTCACGAAAGTGTTCGTCAACGGTGTCTGGATGGGTATACACAGGGAGTCTTCGAACCTGCTGGAAACCATTAGGAAACTGCGACGTCGCGATGACATCAGTCCAGAGGTCTCGGTCGTGCGCGATATCCGCGAAAGGGAACTCAGAATATATACGGATGCTGGTCGTGTCCTTCGGCCACTCTTCATCGTGGACGACTACGAGTTGAAGCTCAAACGCGAGCATGTCAAATGGATCCAGCAGAAATACCGTGATGATGA------------------------------------------------TCCA---------------------------------------------------------------------------------ACTCAGGCACCATACTTAT-GGAGCTCGTTGGTCAAGGACGGAGTAATTGAATACCTTGACGCCGAGGA-GGAGGAGACAGTCATGATCTGCATGACACCGGATGACCTCGTTGAATCGAGGATTGTCAAACAGGGACTTGACCCTCGCGC---TCACGCTGAGTTCGTGCCGGGTGCCAGGTTGAAGCC-ACCGCCAGCTGCGCACAACTGGACACATTGCGAAATCCATCCCAGCATGATTTTGGGC-GTGTGTGCT-AGTATT--------------------------
>Lyomyces_crustosus_LWZ_20170815-23
----------------------------------------------------------------------------------------------------------------------------------------------------------------------------------------------------------------------------------------------------------------------------------------------------------------------------------------------------------------------------------------------------------------------------------------------------------------------------------------------------------------------------------------------------------------------------------------------------------------------------------------------------------------------------------------------------------------------------------------------------------------------------------------------------------------------------------------------------------------------------------------------------------------------------------------------------------------------------------------------------------------------------------------------------------------------------------------------------------------------------------------------ATGAAT----TTGCAA----------GTGAGACTTGATGCTGGCA---------TGTAATGCTGCA-T--GTGCTCGTT-TCCGTC----------AAATCC----ACAT---------TACA---CC-TGTGCACT-T--------------------TCA------------------AAG------CTCTGTAGTCCTCC-----------GTA-----ATG-------GGA---------GCCGCGGCTGTAATGG------------------------------------------------------------------------------CTGCTG------GGGCTA-----CACCTTT--GCCCATACA------ATTACAAACTCTG---TATTTTGT------CTTGTAGAATGTCT--AATGGCCTT---TRT-TG-GCTTAACATAATACAACTTTCAACAACGGATCTCTTGGCTCTCGCATCGATGAAGAACGCAGCGAAATGCGATAA-GTAATGTGAATTGCAGAA-TTCAGTGAATCATCGAATCTTTGAACGCACCTTGCGCTCCTTGG--TAT-TCCGAGGAGCATGCCTGTTTGAGTGTCATTAAATCATC-AATTCTCAACTTCTGTAATGTTGTT-G-TTGAATTGGAC--TTGGGGAC--------TTGCT---GA---------TT-----------CT------------AATGTTGAACTGGCTTCCCTCAAATGCATTAGCTG---------AAGTCTTA---CA-----AGCAGCA-------TATAT-----GCGGTG-TGATA-A------TATC-T-------TCACTGCAT-------TGCTCT---------------------CGTTG---------AATT-----------------CGGC-TTCTAATGGTCCTTCAAT----------------TGG---ACAAT-------------------------ACTTTGACAATTTGACCTCACCCCTAGTAACTGCGAGTGAAGCGGGAAGAGCTCAAATTTAAAATCTGGC-G---GTT----T-C---ACCGTCCGAGTTGTAATCTGGAGAAGCA-TTTTCTGCGTTGGACC--GTGTACAAGTCTCTTGGAATAGAGCGTCATAGAGGGTGAGAATCCCGTCC-ATGACACGGAC--TACCAGTGC-TTTGTGATATGC-TCTCAAAGAGTCGAGTTGTTTGGGAATGCAGCTCAAAATGGGTGGTAAATTCCATCTAAAGCTAAATATTGGCGAGAGACCGATAGCGAACAAGTACCGTGAGGGAAAGATGAAAAGCACTTTGGAAAGAGAGTTAAACAGTACGTGAAATTGTTGAAAGGGAAACGCTTGAAGTCAGTCGCGTTGTCCGGGACTCAGCCTTG------CT-ATTT-G---CTTGGTGTACTTCCTGG-TTGACGGGTCAACATCAATTTTGG-CTGGTGGATAAA-GGCTGAGAGAAGGTGGCATCTTC-----GGATGTG-TTATAGCTC-TTGG-TTGCATACGCTGGCTGGGATTGAGGTCTGCAGCACGCCT-T--T-TT-GG----CCGGGG-----TT-CGCCCACGTA--ACGTGCTTAGGATGTTGGCATAATGGCTTTAAGCGACCCGTCTTGAAACACGGACCAAGGAGTCTAACATGCCTGCGAGTATTAGAGTGG-AAAACTCTTGTGCGAAATGAAAGTGAAAGTTGGGACTCTTTGC-------GGAGGCACCAACGCCCGGCCCTGAAGTTTA---CTGACGGTGCTGCGGTAGAGCATGTATGTTGGGACCCGAAAGATGGTGAACTATGCCTGAATAGGGTGAAGCCAGGGGAAACTCTG-GTGGAGGCTCGTAGCGATTCTGACGTGCAAATCGATCGTCAAATTTGGG-----------------------TGACTAGCTACT---GAATCA-CGGTGTGTCATCGTTGATAAAGTAAGGG-AAAAGAAATGATATTACCTTA-CTAC-TAGTGTCGTCCAAGTACTCGTGCCAGAAGACTCGGTAAGGCGAGAGACGCAAACGTTAGTCGTCTTAATCAGGCGTAAAGGGTTTGTAGGCGGCTTTAAGTATT-----T-TAAGT-------------------------------------------------------ATTTTAAG--------------------------------------------------TATTTTAAGT------------------------------------------------------------------------------------------------------------------------------------ATTTAT-TATATTTAAAATCAATTAAAGCTAGAATCAAAAAGAGGTCACA--TTAAAT---AATACTTGGT---GTAAGGTTGGTATCTTAAA-ACCCCAA---GTAGAA-TACTAACGGCGAAGGC-TTTTT-TCCAA-TAATGATTGACGCTGAGAAACTAAGGTGAGGATAGAAAAAAGGATTAGAGACCCTCGTATCCCTCACTGTCAACGATGAATGGTAGTTACTAGATAAATAATTATTATTTAAT---------------------------------------------------TTTTTTAAATAA--------TTACAAATCTAGAGACGATGTTAACACG-AAAACCATTCCGCCTTGTGAGTACAACTGCAAAGTTGAAAACAAAAAAATTAGTCGGTTTCGGAGC-AAAC-GAAGTGAAGCATGTT----------------------------------------------------------------------------------------------------------------tgcatcgaatcgcacaaagatttcaacattaatctcg-ccgtcaaatcaaataccataacgagtggcttgaagtattcacttgcaacaggcaactggggtgatcaaaagaaggccatgtcaaccaaggcgggtgtgtcacaagtgctcaatcgttacacctatgcatccactctgtcccatttgcgtcgttgtaacacgccgctgggacgtgaggggaagatcgcaaagcctcgt-cagctgcataacacgcactggggcat-ggtgtgtcctgcagagactccggaaggtc-aagcttgcggtctggtgaagaatttgt-cgttaatggcgactatctctgttggttcttattcggcccctgt-catt-gacttcttggaggaatggggtctggaaggattagaagagaacgcgcattcctctcccggactaacgaaggtgttcgtcaatggggtctggatgggtattcacagggagtcgtccaatctattggagacaatcaggaaactgcggcgtcgagacgatatcagtcccgaggtctctgtggtgcgcgacattcgtgagcgc-------------------------------------------------------------------------------------------------------------------------------------------------------------------------------------------------------------------------------------------------------------------------------------------------------------------------------------------------------------------------------------------------------------------------------------------------------------------------------------------------------------------------------------------------------------------
>Xylodon_ovisporus_LWZ_20190817-6b
TAAGTATAAGCAACTTTGTACTGTGAAACTGCGGATGGCTCATTAAATCAGTTATAGTTTATTTGATGGTCAATTGCTACATGGATAACTGTGGTAATTCTAGAGCTAATACATGCAATCAAACCCCGACT-TCTGGGAGGGGTGTATTTATTAGATAAAAAACCAACGCGG--TTCGCCGCTCCTTTGGTGATTCATAATAACTTCTCGAATCGCATGG-CCTTGTGCCGGCGATGCTTCATTCAAATATCTGCCCTATCAACTTTCGATGGTAGGATAGAGGCCTACCATGGTTTCAACGGGTAACGGGGAATAAGGGTTCGATTCCGGAGAGGGAGCCTGAGAAACGGCTACCACACCTACGGGAGGCAGCAGGCGCGCAAATTACCCAATCCCGACAC-GGGGAGGTAGTGACAATAAATAACAATGTAGGGCTC-TTTTGGGTCTTACAATTGGAATGAGTACAATTTAAATCCCTTAACGAGGATCAATTGGAGGGCAAGTCTGGTGCCAGCAGCCGCGGTAATTCCAGCTCCAATAGCGTATATTAAAGTTGTTGCAGTTAAAAAGCTCGTAGTTGAACTTCAGACTTGGCC-GGTGGTCTGCCTAA-CGGTATGTACT-GCTTGGCTGAGTCTTACC-TCTTGGTGAGCCGGCATGTCCTTCACTGGATGTGTCGGGGAACCAGGATCTTTACCTTGAGAAAATCAGAGTGTTCAAAGCAGGC-CTATGCCCGAATGCATTAGCAGGGAATAATAAAATAGGACGTGTGTCTCTATTTTGTTGGTTTCTA-GTGACGCCGTAATGATTAATAGGGACAGTTGGGGGCATTAGTATTCGGTTGCTAGAGGTGAAATTCTT-GGATTTACCGAAGACTAACTACTGCGAAAGCATTTGCCAAGGATGTTTTCATTAATCAAGAACGAAGGTTAGGGGATCGAAAACGATCAGATACCGTTGTAGTCTTAACAGTAAACTATGCCGACTAGGGATTGGGCGAACTCCTTA-TAATGTGTCGCTCAGCACCTTACGAGAAATCAAAGTCTTTGGGTTCTGGGGGGAGTATGGTCG-CAAGGCTGAAACTTAAAGGAATCTGAGT----TTT-GA----------AGTGGGCTTGATGCTGGCATCTCT-----TCGGGGGTGTA-T--GTGCTCACC-CCGCTC--------TCAAATCC----ACTC---------AACA---CC-TGTGCACT-T--------------------TCA------------------AAG--------TTGTAGTCCTCC-----------GTA-----ATG-------GGA---------GTCGCAAGTCATTCTTGGC---------------------------------------------------------------------------TTGTTG------GGACTG-----CACTTT---GCCA--TTT------ATCACAAACAAAT---TTTATTGT------TTTGTAGAATGTCT--AGCC-TCTT---AGT-AG-GTGAAACTTAATACAACTTTCAACAACGGATCTCTTGGCTCTCGCATCGATGAAGAACGCAGCGAAATGCGATAA-GTAATGTGAATTGCAGAA-TTCAGTGAATCATCGAATCTTTGAACGCACCTTGCGCTCCTTGG--TAT-TCCGAGGAGCATGCCTGTTTGAGTGTCGTGAAATTATC-AACTCCCATTCTTTGTT---GATTG-G-TGAGCTTGGAC--TTGGGGA---------TTGCT---GG---------CG------------------------------CAAGTCTGCTTCCCTTGAATGAATTAGCTG---------GAATTTGA---TT-----CGCAGCA-------TATAT-----GCGGTG-TGATA-A------TGTC-G-------TCACTGTGT-------AGCTCG--------------------------------GATTGTC-----------------TGGC-TTCTAATCGTCCTTCACGG---------------------ACA----------------------------ACTTGATCTTTTGACCTCACCCCTAGTAACTGCGAGTGAAGCGGGAAAAGCTCAAATTTAAAATCTGAC-A---GTT----T-C---ACTGTCCGAGTTGTAATCTGGAGAAGCA-TTTTCCGTGTCGGACC--GTGTACAAGTCTCTTGGAATAGAGCGTCATAGAGGGTGAGAATCCCGTCC-ATGACACGGAC--TACCGATGC-TTTGTGATATGC-TCTCGAAGAGTCGAGTTGTTTGGGAATGCAGCTCAAAATGGGTGGTAAATTCCATCTAAAGCTAAATATTGGCGAGAGACCGATAGCGAACAAGTACCGTGAGGGAAAGATGAAAAGCACTTTGGAAAGAGAGTTAAACAGTACGTGAAATTGTTGAAAGGGAAACGCTTGAAGTCAGTCGCGTTGATTGAGACTCAGCCTTG------CT---TT-G---CATGGTGTACTTCTCAG-TTAACGGGTCAACATCAATTTCAG-TTGGTGGATAAA-GGCATTGGGAATGTGGCACCTTC-----GGGTGTG-TTATAGACC-TTTG-TTGCATACACTGACCGGGATTGAGGAACGCAGCACGCCA-C--T-AA-GG----CCAGGG-A--TTC-GTCCCATGTA--ACGTGCTTAGGATGTTGGCATAATGGCTTTAAGTGACCCGTCTTGAAACACGGACCAAGGAGTCTAACATGCCTGCGAGTATTAGGGTGG-AAAACCCTTGTGCGTAATGAAAGTGAAAGTTGGGACCTCTTGC-------GAGGGCACCGACGCCCGGCCCTGAAGTTTA---CTGACGGCGCTGCGGTAGAGCATGTATGTTGGGACCCGAAAGATGGTGAACTATGCCTGAATAGGGTGAAGCCAGGGGAAACTCTG-GTGGAGGCTCGTAGCGATTCTGACGTGCAAATCGATCGTCAAATTTGGGTTAGTCAATGCTCGCAA--GAGTGAACTAGCTAACTGAAATCAA-AGGTGTGTCACTTTTGATAAGGTAAAGG-AAAATAAATGATATTACTTTA-CTAT-TAGTGTCGTCCAAGTACTCGTGCCAGAAGACTCGGTAAGGCGAGAGACGCAAACGTTAGTCGTCCTGATCAGGCGTAAAGGGTTTGTAGGCGGCTTTAAGTATG-----G-ATTCC-------------------------------------------------------TTCTAAATAACATTAC----------------------------------------TCTATTTTTAGGGTAACG-----------------------------------------------------------------------------------------------------------ACTCCTCCCTTTGGGGTGTGGAGCA-GAAGGGAAAAATCAATTAAAGCTAGAATCAAATAGAGGTCAAA--TTAAAT---AATACTTGGT---GTAAGATTGGTATCTTTAA-AAACCAA---GCGGAA-TACTAACGGCGAAGGC-TTTTT-TCCAT-TAATGATTGACGCTGAGAAACTAAGGTGAGGACAGAAAAAAGGATTAGAGACCCTCGTATTCCTCACTGTCAACGATGAATGGTAGTTACTAGATGTCA--GGATATAGTACT---------------------------------------------------TAAATATATAGGGATATATCTAAAAAATCTAGAGACGATGTTAACACG-AAAACCATTCCGCCTTGTGAGTACGACTGCAAAGTTGAAAACAAAAAAATTAGTCGGTTTCGGAGC-AAAC-GAAGTGAAGCATGTTTCAAGCAGC-TCATCG-AGAACGTAAATCGTCACTTGAAGAAGGTAACGAATAT----------ATCGCTGGTTTGTT--------ATGATTGGCTTACTCATGTTTCTTAGTGTATCGAAACACACAAGGAATTCAATATCAATCTCG-CTGTGAAATCGAATACCATCACGAATGGATTGAAATATGCCTTGGCCACAGGGAATTGGGGAGACCAGAAGAAGGCGATGTCAGCGAAGGCGGGTGTATCTCAAGTGTTGAACAGATACACATATGCTTCGACATTATCGCATTTGCGTCGTTGCAACACTCCGCTTGGTCGCGAGGGCAAAATCGCAAAACCGCGT-CAGCTACATAATACGCACTGGGGTAT-GGTCTGCCCCGCAGAGACGCCGGAAGGAC-AGGCCTGTGGCCTCGTCAAAAACCTGG-CTTTAATGTCCACCATATCCGTCGGTTCTTATTCGGCACCTGT-CATC-GAATTCTTGGAAGAGTGGGGGTTGGAAAGTTTGGAGGAAAATTCGCGGTCGTCCAGTGGTTTGACCAAGGTTTTCGTCAATGGTGTTTGGATGGGTGTTCATCGTGATCCCGCAAATCTCGTTCGAACCATACGAGTGCTGCGTCGTCGTGATGATATCAGTCCTGAAGTGTCCGTCGTCCGTGACATCAGAGAACGGGAGTTGAGAATTTACACAGACGCTGGTCGTGTCTGTCGACCACTCTTTGTAGTGGAAGAGCACGACCTCAAGCTGACTCGAAGCCATGTCAGGTGGTTACAGCAGAAATACAGGGATTCTGA------------------------------------------------TCCG---------------------------------------------------------------------------------GCGCGCACACCTTACACCT-GGGGCTCGCTTGTCAAGGAGGGCATCGTCGAGTATCTTGACGCGGAAGA-AGAGGAGACCATCATGATCTGTATGACTCCTGACGATCTTCTCGAGACACGACTTCTCCGACAGGGTATCAACCCGCGCGC---TGATGTCGAATTAGAGCCTTCCGCGCGGCTTAAACC-TCCACCTACCACACACACATGGACGCACTGTGAAATCCATCCTAGCATGATTTTGGGC-ATTTGCGCA-AGTATCATTCCGTCCCT-GACCACAACCAGTC
>Xylodon_nesporii_LWZ_20190814-17a
TAAGTATAAACAAATTTGTACTGTGAAACTGCGGATGGCTCATTAAATCAGTTATAGTTTATTTGATGGTCAATTGCTACATGGATAACTGTGGTAATTCTAGAGCTAATACATGCAATCAAGCCCCGACT-TCTGGGAGGGGTGTATTTATTAGATAAAAAACCAACGCGG--TTCGCCGCTCCTTTGGTGATTCATAATAACTTTTCGAATCGCATGG-CCTTGTGCCGGCGATGCTTCATTCAAATATCTGCCCTATCAACTTTCGATGGTAGGATAGAGGCCTACCATGGTATCTACGGGTAACGGGGAATAAGGGTTCGATTCCGGAGAGGGAGCCTGAGAAACGGCTACCACACCTACGGGAGGCAGCAGGCGCGCAAATTACCCAATCCCGACAC-GGGGAGGTAGTGACAATAAATAACAATGTAGGGCTC-TTATGGGTCTTACAATTGGAATGAGTACAATTTAAATCTCTTAACGAGAAACAATTGGAGGGCAAGTCTGGTGCCAGCAGCCGCGGTAATTCCAGCTCCAATAGCGTATATTAAAGTTGTTGCAGTTAAAACGCTCGTAGTTGAACTTCAGGCTCGGTGGGATGGTCTGCCTAA-CGGTATGTACT-GTCCTGCTGGGTCTTACC-TCTTGGTGAGCCGGCATGTCCTTCACTGGATGTGTCGGGGAACCAGGACTTTTACCTTGAGAAAATCAGAGTGTTCAAAGCAGGC-CTATGCCCGAATGCATTAGCAGGGAATAATAAAATAGGACGTGTGGTTCTATTTTGTTGGTTTCTA-GAATCGCCGTAATGATTAATAGGGACAGTTGGGGGCATTAGTATTCAGTTGCTAGAGGTGAAATTCTT-GGATTTACTGAAGACTAACTATTGCGAAAGCATTTGCCAAGGATGTTTTCATTAATCAAGAACGAAGGTTAGGGGATCGAAAACGATCAGATACCGTTGTAGTCTTAACAGTAAACTATGCCGACTAGGGATCGGGCGAACTCTTTT-TTATGTGTCGCTCGGCACCTTACGAGAAATCAAAGTCTTTGGGTTCTGGGGGGAGTATGGTCG-CAAGGCTGAAACTTAAAGGAATTCGAGT----TTT-GA----------AGTGGGCTTGATGCTGGCCTTT-------TTACTGAGGCA-T--GTGCTCACC-CCGCTC----------AAATCC----ACTC---------AACA---CC-TGTGCACT-T--------------------TCA------------------AAG--------TTGTAGTCCTCC-----------GTA-----ATG-------GGA---------GTCGCGGTTTATCACTCGC---------------------------------------------AAGGGTGACAGAC-----------------TTGCTG------GGACTG-----CGCTTT---GCCC--TTC------ATCACAAACCATT---TACATTGT------AATGTAGAATGCAT--AGCC-TAAT--TATT-AG-GTGAAACTTAATACAACTTTCAACAACGGATCTCTTGGCTCTCGCATCGATGAAGAACGCAGCGAAATGCGATAA-GTAATGTGAATTGCAGAA-TTCAGTGAATCATCGAATCTTTGAACGCACCTTGCGCTCCTTGG--TAT-TCCGAGGAGCATGCCTGTTTGAGTGTCGCGAAATCATC-AACTCCTCTCTTTTGCTTTTGGAGG-G-TGAGCTTGGAC--TTGGGGACT-------TTGCT---GG---------CC-----------CA-----------TTACTGGGTTCTGGCTTCCCTTGAATGCATTAGCTG---------GATCTCTA---TT-----CGCAGCA-------TATAT-----GCGGTG-TGATA-A------TGTC-T-------TCACTGCAT-------CGCTCG---------------------AGTTG---------AAGC-----------------TAGC-TTCTAATCGTCCTTAGGG----------------------ACAAT-------------------------CTCTGATCATTTCGACCTCACCCCTAGTAACTGCGAGTGAAGCGGGAAAAGCTCAAATTTAAAATCTGGC-G----------------CAAGCCCGAGTTGTAATCTGGAGAAGCA-TTTTCTGTGTCGGACC--GTGTACAAGTCTCTTGGAACAGAGCGTCATAGAGGGTGAGAATCCCGTCC-ATGACACGGAC--TACCGATGC-TTTGTGATATGC-TCTCGAAGAGTCGAGTTGTTTGGGAATGCAGCTCAAAATGGGTGGTAAATTCCATCTAAAGCTAAATATTGGCGAGAGACCGATAGCGAACAAGTACCGTGAGGGAAAGATGAAAAGCACTTTGGAAAGAGAGTTAAACAGTACGTGAAATTGTTGAAAGGGAAACGCTTGAAGTCAGTCGCGTTGTCTGGAACTCAGCCTTG------C----TT-G---CATGGTGTACTTTCCAG-TTAACGGGTCAACATCAATTTTGG-TTGGTGGATAAA-GGTAGAGGGAATGTGGCATCTTC-----GGATGTG-TTATAGCCC-TTTG-CTGCATACACTGACTGGGATTGAGGTCTGCAGCACGCCG-T--C-AT-GG----CCGGGG-G--TTC-GCCCTACGTA--ACGTGCTTAGGATGTTGGCATAATGGCTTTAATCGACCCGTCTTGAAACACGGACCAAGGAGTCTAACATGCCTGCGAGTGTTAGGGTGG-AAAACCCTTGCGCATAATGAAAGTGAAAGTTGGGACCCTTTAC-------CGGGGCACCGACGCCCGGCCCTGAAGTTTA---CTGACGGTGCTGCGGTAGAGCATGTATGTTGGGACCCGAAAGATGGTGAACTATGCCTGAATAGGGTGAAGCCAGGGGAAACTCTG-GTGGAGGCTCGTAGCGATTCTGACGTGCAAATCGATCGTCAAATTTGGG------------------------------------------------------------------------------------------------------------------------------------------------------------------------------------------------------------------------------------------------------------------------------------------------------------------------------------------------------------------------------------------------------------------------------------------------------------------------------------------------------------------------------------------------------------------------------------------------------------------------------------------------------------------------------------------------------------------------------------------------------------------------------------------------------------------------------------------------------------------------------------------------------------------------------------------------TCAGGAAACTTCACAA-AGGACGTGTATCGTTACTTGCAACAGGTAAAGACAT-----GCTTA-TCTGCTTGCGAATT-----------GGTACTTCACATATTCGTTGCAGTGTGTCGATAAACAAAAGGAATTCAACATCAATCTGG-CGGTGAAGTCAAACACCATCACCAGTGGTCTGAAATATTCGTTGGCAACTGGCAATTGGGGTGATCAAAAGAAAGCTATGGCATCGAAGGCTGGTGTCTCCCAGGTGTTGAATCGATACACGTATGCATCAACATTATCACATTTGCGCCGATGCAATACACCTCTTGGACGGGAGGGCAAGATTGCGAAACCTCGG-CAGTTGCACAACACGCACTGGGGCAT-GGTTTGTCCTGCGGAAACGCCTGAGGGTC-AAGCTTGCGGTCTGGTCAAAAATTTGG-CATTAATGGCAACCATCTCTGTTGGTTCATACTCCGCACCCGT-CATC-GAATTCTTAGAGGAGTGGGGCCTGGAGGGTCTGGAGGAAAATGCTCATTCGGCGAGTGGACTTACAAAAGTCTTCGTCAATGGTGTTTGGATGGGTGTCCATCGGGACCCGGCCAATCTCGTCGCCACAATCAGAAAACTCCGACGACGAGACGACATCAGTCCCGAAGTGTCCGCTGTACGCGACATACGTGAGCGGGAGCTCAGGGTTTACACCGACGCTGGTCGTGTCTGTCGGCCGCTGTTCATCGTGGAGGAAATGCAGCTCAAGTTGACCAGAGAACATGTTAAATGGCTTCAGCTGAAGTACAGAGAATTGGA------------------------------------------------CGGG---------------------------------------------------------------------------------ATGCAGCAGCCATATTCAT-GGAATTCGCTCGTGAAGGAGGGTGTCATTGAATATCTCGATGCTGAGGA-AGAAGAGACGGTCATGATTTGCATGACACCAGACGACCTTGTCGAGTCGCGACTTATAAAACAAGGCCTTGATCCTCGAGC---AGATGTCGAATACGACCCTGCTAGTAGATTAAAACC-GTTACCCACCGCTCATACTTGGACACATTGCGAGATTCATCCCAGTATGATTTTGGGCTATTTGCGCC-AGTATTATTCC-CTCCCCGATCACA-------
>Xylodon_rimosissimus_LWZ_20180904-28
TAAGTATAAGCAAATTTGTACTGTGAAACTGCGGATGGCTCATTAAATCAGTTATAGTTTATTTGATGGTCAATTGCTACATGGATAACTGTGGTAATTCTAGAGCTAATACATGCAATCAAACCCCGACT-TCTGGGAGGGGTGTATTTATTAGATAAAAAACCAACGCGG--TTCGCCGCTCACTTGGTGATTCATAATAACTTCTCGAATCGCATGG-CCTTGCGCCGGCGATGCTTCATTCAAATATCTGCCCTATCAGACTT-GATGGTAGGATAGAGGCCTACCATGGTTTCAACGGGTAACGGGGAATAAGGGTTCGATTCCGGAGAGGGAGCCTGAGAAACGGCTACCACACCTACGGGAGGCAGCAGGCGCGCAAATTACCCAATCCCGACAC-GGGGAGGTAGTGACAATAAATAACAATGTAGGGCTC-TTTTGGGTCTTACAATTGGAATGAGTACAATTTAAATCCCTTAACGAGGATCCATTGGAGGGCAAGTCTGGTGCCAGCAGCCGCGGTAATTCCAGCTCCAATAGCGTATATTAAAGTTGTTGCAGTTAAAAAGCTCGTAGTTGAACTTCAGACTCGGCC-GGTGGTCTGCCTAA-CGGTATGTACT-GCTTGGCTGAGTCTTACC-TCTTGGTGAGCCGGCATGCCCTTTACTGGATGTGTCGGGGAACCAGGATCTTTACCTTGAGAAAATCAGAGTGTTCAAAGCAGGC-CTATGCCCGAATGCATTAGCAGGGAATAATAAAATAGGACGTGTGTCTCTATTTTGTTGGTTTCTA-GTGACGCCGTAATGATTAATAGGGACAGTTGGGGGCATTAGTATTCGGTTGCTAGAGGTGAAATTCTT-GGATTTACCGAAGACTAACTACTGCGAAAGCATTTGCCAAGGATGTTTTCATTAATCAAGAACGAAGGTTAGGGGATCGAAAACGATCAGATACCGTTGTAGTCTTAACAGTAAACTATGCCGACTAGGGATTGGGCGAACTCCTTA-TAATGTGTCGCTCAGCACCTTACGAGAAATCAAAGTTTTTGGGTTCTGGGGGGAGTATGGTCG-CAAGGCTGAAACTTAAAGGAAT----GT----TTT-GA----------AGTGGGCTTGATGCTGGCGCCT-------TCACCGGTGCA-T--GTGCTCGCC-CCGCTC--------TCAAATTC----ATTC---------AACA---CC-TGTGCACT-T--------------------TCA------------------AAG--------TTGTGGTCCTCC-----------GTA-----ATG-------GGA---------GTTGCAGGTCTTTATTGAT---------------------------------------------------------------------------CTGTTG------GGACTG-----CACTTT---GCCC--TTT------ATCACAAACTATA---TGCATTGT------CTTGTAGAATGTTC--AGCC-TCAT---AGT-GG-GTGAAACTTAATACAACTTTCAACAACGGATCTCTTGGCTCTCGCATCGATGAAGAACGCAGCGAAATGCGATAA-GTAATGTGAATTGCAGAA-TTCAGTGAATCATCGAATCTTTGAACGCACCTTGCGCTCCTTGG--TAT-TCCGAGGAGCATGCCTGTTTGAGTGTCGTGTAATTATC-AACTCCCTTTCTTTATT---GAAAG-G-TGAGCTTGGAC--TTGGGGA---------TTGCT---GG---------TT----------------------------TCACTATCGGCTTCTCTTGAATGCATTAGCTG---------GAATTTGA---TT-----CGCAGCA-------TATAT-----GCGGTG-TGATA-A------TGTC-G-------TCACTGTGT-------AGCTCG--------------------------------GATTGTC-----------------TAGC-TTCTAATCGTCCTTCAC-----------------GGG---ACAA---------------------------TTTGATCATTTTGGCCTCACCCCTAGTAACTGCGAGTGAAGCGGGAAAAGCTCAAATTTAAAATCTGAC-A---GTC----T-C---ATTGTCCGAGTTGTAATCTGGAGAAGCA-TTTTCCGTGTCGGACC--GTGTACAAGTCTCTTGGAACAGAGCGTCATAGAGGGTGAGAATCCCGTCC-ATGACACGGAC--TACCGATGC-TTTGTGATATGC-TCTCGAAGAGTCGAGTTGTTTGGGAATGCAGCTCAAAATGGGTGGTAAATTCCATCTAAAGCTAAATATTGGCGAGAGACCGATAGCGAACAAGTACCGTGAGGGAAAGATGAAAAGCACTTTGGAAAGAGAGTTAAACAGTACGTGAAATTGTTGAAAGGGAAACGCTTGAAGTCAGTCGCGTTGTCTGAGACTCAGCCTTG------C----TT-G---CATGGTGTATTTCTCAG-TTAACGGGTCAACATCAATTTTGG-TTGGTGGATAAA-GGTAGAGGAAATGTGGCACCTTC-----GGGTGTG-TTATAGTCC-TTTG-CTGCATACACTGACTGGGATTGAGGAACGCAGCACGCCA-C--T-AT-GG----CCGGAG-G--TTC-GCCTCACGTA--ACGTGCTTAGGATGTTGGCATAATGGCTTTAAGCGACCCGTCTTGAAACACGGACCAAGGAGTCTAACATGCTTGCGAGTGTTAGGGTGG-AAAACCCTTGCGCGTAATTAACGTGAAAGTTGGGACCCTTCGC-------GGGGGCACCGACGCCCGGCCCTGAAGTTTA---CTGACGGCGCTGCGGTAGAGCACGTATGTTGGGACCCGAAAGATGGTGAACTATGCCTGAATAGGGTGAAGCCAGGGGAAACTCTG-GTGGAGGCTCGTAGCGATTCTGACGTGCAAATCGATCGTCAAATTTGGGTTAGTCAATGCTCGCAA--GAGTGAACTAGCTAACTGAAATCAA-TGGTGTGTCATCATTGATAATGTAAGGGAGAAA-TAAAGATGTTACCTTA-CTAT-TAGTGTCGTCCAAATACTCGTGCCAGAAGACTCGGTAAGGCGAGAGACGCAAACGTTATTCGTCTTGATCAGGCGTAAAGGGTTTGTAGGCTGCTTTAAGAATC-----T-ATT------------------------------------------------------------------------------------------------------------------------------------------------------------------------------------------------------------------------------------------------------------------------TAAAGAATAGATCAATTAAAGCTAGAATCAAGAAGAGGTTATA--TTATAT---AATACTTAGA---GTAAGATTGACATCTGAAA-ATACTAA---GCGGAA-TACTAACGGCGAAGGC-TTTTT-TCCAA-TAATGATTGACGCTGAGAAACTAAGGTGAGGATAGAAAAAAGGATTAGAGACCCTCGTATCCCTCACTGTCAACGATGAATGGTAGTTACTAAGTAGAAGAATATTCAATATTCTATATTACCCTTTATTAATTACTTTAATATATTTTTATAAAGAAGTTGAGTTAATAATTAGGATTAATATAATAAGAGTTAGAGACGATGTTACCACG--TAACCATTCCGCCTTGTGAGTACGACTGCAAAGTTGAAAACAAAAAAATTAGTCGGTTTCGGAGCAAAAC-GAAGTGAAGCATGTTTCAAGCAGC-TCATAG-AGAATGTGAACCGTCACTTGAAAAAGGTAAATAACC-----GAATT-CTGTGGGTAAATTT--------TTGACAGGCTCATCACTGCATTTCAGTGCATCGAAACTCACAAGGAGTTTAACATCAATCTGG-CTGTAAAATCGAACACCATCACAAATGGCTTGAAGTATTCATTGGCGACAGGCAATTGGGGAGACCAAAAGAAAGCGATGTCTGCGAAGGCGGGCGTATCCCAAGTGTTGAACAGATACACTTATGCTTCGACGCTATCACATTTGCGTCGCTGCAATACACCCCTTGGTCGTGAGGGCAAGATTGCGAAGCCTCGC-CAGTTGCATAACACACATTGGGGCAT-GGTTTGCCCTGCAGAGACGCCAGAAGGAC-AGGCTTGCGGCCTAGTCAAGAATTTGG-CCTTAATGTCAACGATCTCCGTTGGTTCGTTTTCGGCCCCCGT-CATC-GAATTCTTGGAGGAGTGGGGATTAGAAGGATTAGAGGAAAATTCGCGTTCGTCGAGCGGCCTAACCAAGGTGTTCGTCAACGGTGTTTGGATGGGTGTTCATCGTGAACCCTCGAATCTCGTTAGGACCATTCGAAATCTGCGTCGCCGCGATGATATCAGTCCCGAAGTGTCTGTCGTCCGAGACATTCGAGAGCGAGAGTTGAGGATATACACAGATGCGGGTCGTGTCTGCCGACCACTATTCGTCGTGGAGGAGCATGACCTCAAACTGACGCGAAACCATGTCAGATGGCTTCAACAGAAGTATAAAGACACGGA------------------------------------------------TCCA---------------------------------------------------------------------------------TTACAGCAGCCCTTCACTT-GGGCCTCACTCGTCAAAGAGGGTATTGTCGAGTATCTTGACGCGGAAGA-AGAGGAAACCGTCATGATTTGCATGACACCTGACGACCTCCTTGAAACCCGACTTATCAGACAGGGTATCAACCCGCGCGC---TGATGTTGAATTAGAGCCCTCCGCTCGACTCAAGCC-GCCGCCAACAGCGCACACCTGGACACATTGTGAAATTCATCCCAGCATGATCTTGGGC-ATCTGTGCA-AGCATCATTCCCTTCCC---------------
>Xylodon_serpentiformis_LWZ_20190816-12a
TAAGTATAAGCAAATTTATACTGTGAAACTGCGGATGGCTCATTAAATCAGTTATAGTTTATTTGATGGTCAATTGCTACATGGATAACTGTGGTAATTCTAGAGCTAATACATGCAATCAAACCCCGACT-TCTGGGAGGGGTGTATTTATTAGATAAAAAACCAACGCGG--TTCGCCGCTCACTTGGTGATTCATAATAACTTCTCGAATCGTATGG-CCTTGTGCCGACGATGCTTCATTCAAATATCTGCCCTATCAAC-TTCGATGGTAGGATAGAGGCCTACCATGGTTTCAACGGGTAACGGGGAATAAGGGTTCGATTCCGGAGAGGGAGCCTGAGAAACGGCTACCACACCTACGGGAGGCAGCAGGCGCGCAAATTACCCAATCCCGACAC-GGGGAGGTAGTGACAATAAATAACAATGTAGGGCTC-TTTTGGGTCTTACAATTGGAATGAGTACAATTTAAATCCCTTAACGAGGATCAATTGGAGGGCAAGTCTGGTGCCAGCAGCCGCGGTAATTCCAGCTCCAATAGCGTATATTAAAGTTGTTGCAGTTAAAAAGCTCGTAGTTGAACTTCAGACCTTGCC-TGCGGTCTGCCTAA-CGGTATGTACT-GTTTGGCGGGGTCTTACC-TCTTGGTGAGCCGATATGCCCTTCATTGGGTGTGTCGAGGAACCAGGACTTTTACCTTGAGAAAATCAGAGTGTTCAAAGCAGGC-CTATGCCCGAATGCATTAGCAGGGAATAATAAAATAAGACGTGCGTCTCTATTTTGTTGGTTTCTA-TAGACGCCGTAATGATTAATAGGGACAGTTGGGGGCATTAGTATTCGGTTGCTAGAGGTGAAATTCTT-AGATTTACCGAAGACTAACTACTGCGAAAGCATTTGCCAAGGATGTTTTCATTAATCAAGAACGAAGGTTAGGGGATCAAAAACGATTAGATACCGTTGTAGTCTTAACAGTAAACTATGCCGACTAGGGATCGGGTGACCTCCATT-TTATGAGTCACTCGGCACCTTACGAGAAATCAAAGTCTTTGGGTTCTGGGGGGAGTATGGTCG-CAAGGCTGAAACTTAAAGGAATACGAGT----TTT------------GAGTGGGCTTGATGCTGGTGTCT-------TAACGGATGCA-T--GTGCTCACC-CCGCTC--------TCAAATCC----ACTC---------AACA---CC-TGTGCACA-T--------------------TCA------------------AAG--------TTGTAGTCCTCC-----------GTA-----ATG-------GGA---------GTCGCAGATCATAATGAT----------------------------------------------------------------------------CTGCTG------GGACTG-----CACTTT---GCCC--TTT------ATCACAAACTATA---TGCTTTGT------CTTGTAGAATGTAA--ATGC-CCGC----AA-GG-GTGAAACTTAATACAACTTTCAACAACGGATCTCTTGGCTCTCGCATCGATGAAGAACGCAGCGAAATGCGATAA-GTAATGTGAATTGCAGAA-TTCAGTGAATCATCGAATCTTTGAACGCACCTTGCGCTCCTTGG--TAT-TCCGAGGAGCATGCCTGTTTGAGTGTCGTGAAATTATC-AACTCCTTATGCTTTGTGAATGTAA-T-TGAGCTTGGAC--TTGGAGA---------TTGCT---GG---------TT-----------TC------------------AAATCAGCTTCTCTTGAATGCATTAGCTG---------GAGTTTGA---TT-----TGCAGCA-------TATAT-----GCGGTG-TGATA-A------TGTC-T-------TCACTGTGT-------AGCTCA--------------------------------AGTCATC-----------------TGGC-TTCAAACCGTCCTTCAC-----------------GGG---ACAA---------------------------TTTTGACAACTAGACCTCACCCCTAGTAACTGCGAGTGAAGCGGGAAAAGCTCAAATTTAAAATCTAAC-A---GTT----T-C---ACTGTTCGAGTTGTAATCTGGAGAAGCA-TTTTCCGTGTTGGACC--GTGTACAAGTCTCTTGGAATAGAGCGTCATAGAGGGTGAAAATCCCGTCC-ATGACACGGAC--TACCGATAC-TTTGTGATATGC-TCTCGAAGAGTCGAGTTGTTTGGGAATGCAGCTCAAAATGGGTGGTAAATTCCATCTAAAGCTAAATATTGGCGAGAGACCGATAGCGAACAAGTACCGTGAGGGAAAGATGAAAAGTACTTTGGAAAGAGAGTTAAACAGTATGTGAAATTGTTGAAAGGGAAACGCTTGAAGTCAGTCGCGTTGTCTGAGACTCAGCCTTG------CTCTTTT-G---CCTGGTGTATTTCTTAG-TTGACGGGTCAACATCAATTTTGG-TTGGTGGATAAA-GGTAGAGGGAATGTGGCATTCTT---CGGGATGTG-TTATAGCCC-TTTA-CTGCATACACTGACTGGGATTGAGGAACGCAGCATGCCT-T--T-TT-GG----CCGGGG-G--TTC-GCCTCACGTA--ACGTGCTTAGGATGTTGACATAATGGCTTTAAGCGACCCGTCTTGAAACACGGACCAAGGAGTCTAACATGCTCGCGAGTGTTAGGGTGG-AAAACCCTTGCGCGTAATGAAAGTGAAAATTGGGACCCTTCAC-------GGGGGCACCGATGCCCGGCCCTAATGTCT----CTGACGGTGCTGCGGTAGAGCGCGTATGTTGGGACCCGAAAGATGGTGAACTATGCCTGAATAGGGTGAAGCCAGGGGAAACTCTG-GTGGAGGCTCGTAGCGATTCTGACGTGCAAATCGATCGTCAAATTTGGGTTAGTCAATGCTCGCAA--GAGTGAACTAGCTAACTGAAATCAA-TGGTGTGTCATCATTGATAAGGTAAGGG-AAAAGAAATGATACTACCTTA-CTAT-TAGTGTCGTCCAAGTACTCGTGCCAGAAGACTCGGTAAGGCGAGAGACGCAAACGTTAGTCGTCTTAATCAGGCGTAAAGGGTTTGTAGGCGGCTTTAAGTATG-----G-ATACC-------------------------------------------------------TTCTAAATTTTATATT----------------------------------------ATTCATTTAATAT------------------------------------------------------------------------------------------------------------------------------------------AGAAGGAGAAATCAATTAAAGCTAGAATCAAATAGAGGTCAAA--TTAAAT---AATACTTGGT---GTAAGATTGGTATCTTTAA-AAACCAA---GCGGAA-TACTAACGGCGAAGGC-TTTTT-TCCAT-TAATGATTGACGCTGAGAAACTAAGGTGAGGACAGAAAAAAGGATTAGAGACCCTCGTATTCCTCACTGTCAACGATGAATGGTAGTTACTAGAAAATG-----------------------------------------------------------------------------------------AATTCTAGAGGCGATGTTAACACG-TAAACCATTCCGCCTTGTGAGTACGACTGCAAAGTTGAAAACAAAAAAATTAGTCGGTTTCGGAGC-AAAC-GAAGTGAAGCATGTTTCCGAAAGC-TCACGA-AGGAAGTATACCGTTACCTCCAGAAGGTTCGTTATT-----CGAAT-CATGTTCTGGGTCT--------GATGCTGACTCAATGTTTCGATGCAGTGCGTTCAAGACCAGAAGGAATTTAACATTACCGCCG-CCGTCAAGTCTAACACGATCACAAATGGATTGAAATATTCATTGGCAACTGGCAATTGGGGTGATC---AGAAATCAGCGGCAGCAAAGGCTGGTGTATCTCAAGTGTTGAACAGGTACACCTATGCCTCGACTTTATCCCATCTACGTCGTTGCAATACCCCTCTTGGTCGGGAGGGTAAAATTGCGAAGCCACGT-CAACTTCATAACACGCACTGGGGAAT-GGTATGTCCCGCAGAGACGCCAGAAGGAC-AAGCGTGCGGTCTCGTCAAAAATCTAG-CGCTCATGTCAAATATCTCTGTGGGGTCGTTCTCTGCTCCTGT-CATC-GAGTTCTTGGAGGAATGGAATTTGGAAGGTTTGGATGACAATTCGCGTTCTTCCTCTGGCTTGACGAAAGTCTTCGTGAATGGAGTCTGGATGGGAGTTCATCGCGAACCAACGACTCTCGTAAAGACGATCAGGAGTTTGCGTCGCCGGGACGATATCAGCCCTGAAGTGTCCGTCGTGCAGGACATTCGCGAGCGAGAACTGCGTATCTATACAGACGCAGGACGAGTCTGTCGGCCGCTATTCATAGTGGAGAATAACGAGCTGAAACTTGGACGGAATGAGGTTCGTTGGCTACAGCAGAAGTAC------GATGA------------------------------------------------CTTC---------------------------------------------------------------------------------AAACGCGAACCATTCACAT-GGCATTCTTTGATCAAAACCGGCGTTGTGGAATATGTGGATGCTGAGGA-AGAAGAGACTATCATGATTTGTATGTCTCCAGACGATCTCTTGGAGACCCGCCTTGTCAGGCAAGGAATCAATCCGCGTAC---TGAAGTGGAGTTGGAGCCATCAGTCCGGCTCAAGCC-TCCACCGACCTCACATATGTGGACGCATTGCGAGATTCATCCTAGCATGATTCTGGGC-ATTTGCGCG-AGCATCATTCCATCCCC-GATCACAACCAATC
>Sphaerobasidium_minutum_KHL_11714
--------------------------------------------------------------------------------------------------------------------------------------------------------------------------------------------------------------------------------------------------------------------------------------------------------------------------------------------------------------------------------------------------------------------------------------------------------------------------------------------------------------------------------------------------------------------------------------------------------------------------------------------------------------------------------------------------------------------------------------------------------------------------------------------------------------------------------------------------------------------------------------------------------------------------------------------------------------------------------------------------------------------------------------------------------------------------------------------------------------------------------------------------------------------------------------------------------------------------------------------------------------------------------------------------------------------------------------------------------------------------------------------------------------------------------------------------------------------------------------------------------------------------------------------------------------------------------------------------------------------------------------------------------------------------------------GATAA-GTAATGTGGATTGCAGAATTTCAGTGAATCATCGAATCTTTGAACGCACCTTGCGCTCCTTGG--TAT-TCCGAGGAGCATGCCTGTTTGAGTGTCATGAACATCATCAACCTCTCTCTTCCTTTCGGAGGGY-G-GAGGCTTGGACT-TTGGGAGT--------CTGCN---GG---------CT----------GCC-----------GCTTGCGCGGTCGGCTCTCCTGGAATGCATTAGCGG---------TGGACCCT---TG-----CTGGG----CGAASGGCTC-----GCGGTG-TAATA-CT-----TGTTTTG-----TTCACCTCGT-CGCCTGTCTTTGBTCC----------------------------TGCGGGCTTTTTTCAACGCTCATAARAC-ACCGAGTCGCCCTTCGGG--------------ATGCG---ACCGC-------------------------ACTTTGACAATCTGGCCTCACCCCTAGTAACTGCGAGTGAAGCGGGAAGAGCTCAAATTTAAAATCTGGC-G---GCC----T-T--GGCCGTCCGAGTTGTAATCTGGAGAAGCG-TTTTCCGCGTCGGACC--GTGTACAAGTCTCTTGGAATAGAGCGTCATAGAGGGTGAGAATCCCGTCC-ATGACACGGAC--CGCCGATGC-TTTGTGATACGC-TCTCGAAGAGTCGAGTTGTTTGGGAATGCAGCTCAAAATGGGTGGTAAATTCCATCTAAAGCTAAATATTGGCGAGAGACCGATAGCGAACAAGTACCGTGAGGGAAAGATGAAAAGCACTTTGGAAAGAGAGTTAAACAGTACGTGAAATTGTTGAAAGGGAAACGCTTGGAGTCAGTCGCGTCGGCCGGGACTCAGCCTTG------TTCTTCT-GA-ACTCGGTGTATTTCCCGG-TGGACGGGCCAACATCGATTTTGG-TCGGCGGATAAAGGGGGAAGGGAATGTGGCACCTTC-----GGGTGTG-TTATAGCCC-TCCT-TCGCATACGCTGGTCGGGATCGAGGACCGCAGCACGCCT-T--T-TT-GG----CCGGGG-GGTTCG-CCCCCACGTA--ACGTGCTTAGGATGTTGGCATAATGGCTTTAAGCGACCCGTCTTGAAACACGGACCAAGGAGTCTAACATGCTCGCGAGTGTTAGGGTGG-AAAACCCTTGCGCGAAATGAAAGTGAAAGTTGGGACCCTCGTC----GCGGGGGGCACCGACGCCCGGCCTTGAACTCTT---GTGACGGTGCTGCGGTGGAGCGCGCATGTTGGGACCCGAAAGATGGTGAACTATGCCTGAATAGGGCGAAGCCAGAGGAAACTCTG-GTGGAGGCTCGTAGCGATTCTGACGTGCAAATCGATCGTCAAATTTGGG---------------------------------------------------------------------------------------------------------------------------------------------------------------------------------------------------------------------------------------------------------------------------------------------------------------------------------------------------------------------------------------------------------------------------------------------------------------------------------------------------------------------------------------------------------------------------------------------------------------------------------------------------------------------------------------------------------------------------------------------------------------------------------------------------------------------------------------------------------------------------------------------------------------------------------------------------------------------------------------------------------------------------------------------------------------------------------------------------------------------------------------------------------------------------------------------------------------------------------------------------------------------------------------------------------------------------------------------------------------------------------------------------------------------------------------------------------------------------------------------------------------------------------------------------------------------------------------------------------------------------------------------------------------------------------------------------------------------------------------------------------------------------------------------------------------------------------------------------------------------------------------------------------------------------------------------------------------------------------------------------------------------------------------------------------------------------------------------------------------------------------------------------------------------------------------------------------------------------
>Alloclavaria_purpurea_M_Korhonen_10305
[truncated: 104,471 more chars]
